# Supplementary material for: Placental Alterations in Autism Spectrum Disorder: An In Silico Approach to circRNA–miRNA–mRNA Networks
Source: Int J Dev Neurosci. 2025 Nov 11;85(7):e70064. doi: 10.1002/jdn.70064 (PMC12611451; doi:10.1002/jdn.70064)
Supplement: Supplementary file 2 — Table S3: 72 pathways identified in the ASD group. [file JDN-85-0-s001.xlsx]

## Sheet: circRNA infos
circRNA	circAtlasid	CirAltlas link	Relevance	Relevant tissues	Reference
circHIPK3(2).1	hsa-HIPK3_0001	https://ngdc.cncb.ac.cn/circatlas/circ_detail1.php?ID=hsa-HIPK3_0001	Expressed in the placenta (top1)/ Preeclampsia/Impact on lymphocyte proliferation	blood/placenta	https://www.frontiersin.org/journals/immunology/articles/10.3389/fimmu.2021.756042/full
circPAPPA2	hsa-PAPPA2_0005	https://ngdc.cncb.ac.cn/circatlas/circ_detail1.php?ID=hsa-PAPPA2_0005	Expressed in the placenta (top30)/ Preeclampsia/Proliferation of trophoblastic inclusions	placenta	https://pubmed.ncbi.nlm.nih.gov/38849756/ https://pubmed.ncbi.nlm.nih.gov/34934095/
circARID1A	hsa-ARID1A_0001	https://ngdc.cncb.ac.cn/circatlas/circ_detail1.php?ID=hsa-ARID1A_0001	Directly associated with ASD	blood	https://pubmed.ncbi.nlm.nih.gov/32127416/
circZDHHC20	hsa-ZDHHC20_0023	https://ngdc.cncb.ac.cn/circatlas/circ_detail1.php?ID=hsa-ZDHHC20_0023	Expressed in the placenta/Preeclâmpsia	blood	https://pubmed.ncbi.nlm.nih.gov/31956297/
circZDHHC20	hsa-PAPPA_0016	https://ngdc.cncb.ac.cn/circatlas/circ_detail1.php?ID=hsa-PAPPA_0016	Expressed in the placenta/ Preeclampsia	placenta/blood	https://pubmed.ncbi.nlm.nih.gov/30458645/
hsa_circ_0069382	hsa-TBC1D19_0045	https://ngdc.cncb.ac.cn/circatlas/circ_detail1.php?ID=hsa-TBC1D19_0045	Targets an ASD-relevant microRNA (miR‐15a‐5p)	X	https://pubmed.ncbi.nlm.nih.gov/36841760/
hsa_circ_0006988	hsa-LDLRAD3_0003	https://ngdc.cncb.ac.cn/circatlas/circ_detail1.php?ID=hsa-LDLRAD3_0003		X	https://pubmed.ncbi.nlm.nih.gov/36594050/
Circ-PVT1	hsa-PVT1_0001	https://ngdc.cncb.ac.cn/circatlas/circ_detail1.php?ID=hsa-PVT1_0001	Targets an ASD-relevant microRNA (miR-30a-5p)/ Expressed in the placenta	X	https://pubmed.ncbi.nlm.nih.gov/32799541/
hsa_circ_0000053	hsa-STK40_0006	https://ngdc.cncb.ac.cn/circatlas/circ_detail1.php?ID=hsa-STK40_0006	Targets an ASD-relevant microRNA (miR-223-3p)/ Expressed in the placenta/ preeclampsia/ trophoblastic expression	placenta/blood	https://pubmed.ncbi.nlm.nih.gov/35116241/
hsa_circ_0000251	hsa-IDE_0004	https://ngdc.cncb.ac.cn/circatlas/circ_detail1.php?ID=hsa-IDE_0004	Targets an ASD-relevant microRNA (miR-19b-3p)/ Expressed in the placenta	placenta/blood	https://pubmed.ncbi.nlm.nih.gov/36989117/
circ_0001649	hsa-SHPRH_0005	https://ngdc.cncb.ac.cn/circatlas/circ_detail1.php?ID=hsa-SHPRH_0005	Targets an ASD-relevant microRNA (miR-19a-3p)/ Expressed in the placenta	placenta/blood	https://pubmed.ncbi.nlm.nih.gov/35747942/
circHOMER1(2,3,4,5).1	hsa-HOMER1_0006	https://ngdc.cncb.ac.cn/circatlas/circ_detail1.php?ID=hsa-HOMER1_0006	Targets an ASD-relevant microRNA (miR-199b-5p)/ Expressed in the placenta	placenta/blood	https://pubmed.ncbi.nlm.nih.gov/36403901/
hsa_circ_0007798	hsa-MAP3K5_0004	https://ngdc.cncb.ac.cn/circatlas/circ_detail1.php?ID=hsa-MAP3K5_0004	Targets an ASD-relevant microRNA (miR-199b-5p)/ Expressed in the placenta	placenta/blood	https://pubmed.ncbi.nlm.nih.gov/34521346/
circ_0004904	hsa-POLE2_0001	https://ngdc.cncb.ac.cn/circatlas/circ_detail1.php?ID=hsa-POLE2_0001	Targets an ASD-relevant microRNA (miR-19b-3p)/ Preeclampsia/Proliferation of trophoblastic inclusions	blood	https://pubmed.ncbi.nlm.nih.gov/37215052/ https://pubmed.ncbi.nlm.nih.gov/36533778/
circARHGEF7(3,4,5,6,7,8).1	hsa-ARHGEF7_0001	https://ngdc.cncb.ac.cn/circatlas/circ_detail1.php?ID=hsa-ARHGEF7_0001	Differentially expressed in ASD samples	blood/placenta	https://genome.cshlp.org/content/30/3/375.full.pdf+html
circASIC2(2,3).1	hsa-ASIC2_0001	https://ngdc.cncb.ac.cn/circatlas/circ_detail1.php?ID=hsa-ASIC2_0001	Differentially expressed in ASD samples	X	https://genome.cshlp.org/content/30/3/375.full.pdf+html
circASPHD1(2,3S).1	hsa-ASPHD1_0001	https://ngdc.cncb.ac.cn/circatlas/circ_detail1.php?ID=hsa-ASPHD1_0001	Differentially expressed in ASD samples	X	https://genome.cshlp.org/content/30/3/375.full.pdf+html
circATP2C1(21,22,24,26,27,28S).1	hsa-ATP2C1_0001	https://ngdc.cncb.ac.cn/circatlas/circ_detail1.php?ID=hsa-ATP2C1_0001	Differentially expressed in ASD samples	blood/placenta	https://genome.cshlp.org/content/30/3/375.full.pdf+html
circCBFA2T2(4,5,6,7,8).1	hsa-CBFA2T2_0001	https://ngdc.cncb.ac.cn/circatlas/circ_detail1.php?ID=hsa-CBFA2T2_0001	Differentially expressed in ASD samples	blood/placenta	https://genome.cshlp.org/content/30/3/375.full.pdf+html
circDYNC1H1(2L).3	hsa-DYNC1H1_0001	https://ngdc.cncb.ac.cn/circatlas/circ_detail1.php?ID=hsa-DYNC1H1_0001	Differentially expressed in ASD samples	X	https://genome.cshlp.org/content/30/3/375.full.pdf+html
circERI3(L8).3	hsa-ERI3-IT1_0001	https://ngdc.cncb.ac.cn/circatlas/circ_detail1.php?ID=hsa-ERI3-IT1_0001	Differentially expressed in ASD samples	X	https://genome.cshlp.org/content/30/3/375.full.pdf+html
circMAN2A1(2,3,4).1	hsa-MAN2A1_0001	https://ngdc.cncb.ac.cn/circatlas/circ_detail1.php?ID=hsa-MAN2A1_0001	Differentially expressed in ASD samples	blood	https://genome.cshlp.org/content/30/3/375.full.pdf+html
circMCF2L2(23,24,25).1	hsa-MCF2L2_0001	https://ngdc.cncb.ac.cn/circatlas/circ_detail1.php?ID=hsa-MCF2L2_0001	Differentially expressed in ASD samples	blood	https://genome.cshlp.org/content/30/3/375.full.pdf+html
circNME7(2,L4).1	hsa-NME7_0001	https://ngdc.cncb.ac.cn/circatlas/circ_detail1.php?ID=hsa-NME7_0001	Differentially expressed in ASD samples	blood	https://genome.cshlp.org/content/30/3/375.full.pdf+html
circPKN1(8,9).1	hsa-PKN1_0001	https://ngdc.cncb.ac.cn/circatlas/circ_detail1.php?ID=hsa-PKN1_0001	Differentially expressed in ASD samples	blood/placenta	https://genome.cshlp.org/content/30/3/375.full.pdf+html
circPPP2R2B(3,4,5).1	hsa-PPP2R2B_0001	https://ngdc.cncb.ac.cn/circatlas/circ_detail1.php?ID=hsa-PPP2R2B_0001	Differentially expressed in ASD samples	blood/placenta	https://genome.cshlp.org/content/30/3/375.full.pdf+html
circ(chr20).23	hsa-PPP4R1L_0001	https://ngdc.cncb.ac.cn/circatlas/circ_detail1.php?ID=hsa-PPP4R1L_0001	Differentially expressed in ASD samples	blood/placenta	https://genome.cshlp.org/content/30/3/375.full.pdf+html
circSFMBT2(5,6,7,8,9).1	hsa-SFMBT2_0001	https://ngdc.cncb.ac.cn/circatlas/circ_detail1.php?ID=hsa-SFMBT2_0001	Differentially expressed in ASD samples	blood/placenta	https://genome.cshlp.org/content/30/3/375.full.pdf+html
circSSBP2(2,3,4).1	hsa-SSBP2_0001	https://ngdc.cncb.ac.cn/circatlas/circ_detail1.php?ID=hsa-SSBP2_0001	Differentially expressed in ASD samples	blood/placenta	https://genome.cshlp.org/content/30/3/375.full.pdf+html
circSTK39(9,L10,11,12,13,14,15,16).1	hsa-STK39_0001	https://ngdc.cncb.ac.cn/circatlas/circ_detail1.php?ID=hsa-STK39_0001	Differentially expressed in ASD samples	X	https://genome.cshlp.org/content/30/3/375.full.pdf+html
circ(chr3).5432	hsa-TMCC1-AS1_0001	https://ngdc.cncb.ac.cn/circatlas/circ_detail1.php?ID=hsa-TMCC1-AS1_0001	Differentially expressed in ASD samples	X	https://genome.cshlp.org/content/30/3/375.full.pdf+html
circTMOD3(6,7,8,9).1	hsa-TMOD3_0001	https://ngdc.cncb.ac.cn/circatlas/circ_detail1.php?ID=hsa-TMOD3_0001	Differentially expressed in ASD samples	blood	https://genome.cshlp.org/content/30/3/375.full.pdf+html
circ(chr11).677	hsa-TUBAP2_0001	https://ngdc.cncb.ac.cn/circatlas/circ_detail1.php?ID=hsa-TUBAP2_0001	Differentially expressed in ASD samples	X	https://genome.cshlp.org/content/30/3/375.full.pdf+html
circUNC79(2,3,4,5,6,7).1	hsa-UNC79_0001	https://ngdc.cncb.ac.cn/circatlas/circ_detail1.php?ID=hsa-UNC79_0001	Differentially expressed in ASD samples	X	https://genome.cshlp.org/content/30/3/375.full.pdf+html
circZMYM2(L21).4	hsa-ZMYM2_0001	https://ngdc.cncb.ac.cn/circatlas/circ_detail1.php?ID=hsa-ZMYM2_0001	Differentially expressed in ASD samples	X	https://genome.cshlp.org/content/30/3/375.full.pdf+html
circADGRB3(4,5S,6,7,8,9,10).1	hsa-ADGRB3_0001	https://ngdc.cncb.ac.cn/circatlas/circ_detail1.php?ID=hsa-ADGRB3_0001	Differentially expressed in ASD samples	X	https://genome.cshlp.org/content/30/3/375.full.pdf+html
circ(chr10).2420	hsa-ATE1-AS1_0001	https://ngdc.cncb.ac.cn/circatlas/circ_detail1.php?ID=hsa-ATE1-AS1_0001	Differentially expressed in ASD samples	X	https://genome.cshlp.org/content/30/3/375.full.pdf+html
circATG5(6,7).1	hsa-ATG5_0001	https://ngdc.cncb.ac.cn/circatlas/circ_detail1.php?ID=hsa-ATG5_0001	Differentially expressed in ASD samples	placenta	https://genome.cshlp.org/content/30/3/375.full.pdf+html
circATRNL1(I021).1	hsa-ATRNL1_0196	https://ngdc.cncb.ac.cn/circatlas/circ_detail1.php?ID=hsa-ATRNL1_0196	Differentially expressed in ASD samples	X	https://genome.cshlp.org/content/30/3/375.full.pdf+html
circATRNL1(L22,23,24,25).1	hsa-ATRNL1_0202	https://ngdc.cncb.ac.cn/circatlas/circ_detail1.php?ID=hsa-ATRNL1_0202	Differentially expressed in ASD samples	X	https://genome.cshlp.org/content/30/3/375.full.pdf+html
circATRNL1(L22,23,24,25,26).1	hsa-ATRNL1_0206	https://ngdc.cncb.ac.cn/circatlas/circ_detail1.php?ID=hsa-ATRNL1_0206	Differentially expressed in ASD samples	X	https://genome.cshlp.org/content/30/3/375.full.pdf+html
circATRNL1(25,26L).1	hsa-ATRNL1_0217	https://ngdc.cncb.ac.cn/circatlas/circ_detail1.php?ID=hsa-ATRNL1_0217	Differentially expressed in ASD samples	X	https://genome.cshlp.org/content/30/3/375.full.pdf+html
circATRNL1(I028).4	hsa-ATRNL1_0246	https://ngdc.cncb.ac.cn/circatlas/circ_detail1.php?ID=hsa-ATRNL1_0246	Differentially expressed in ASD samples	X	https://genome.cshlp.org/content/30/3/375.full.pdf+html
circBAZ2B(20,21,22,23,24,L32).1	hsa-BAZ2B_0001	https://ngdc.cncb.ac.cn/circatlas/circ_detail1.php?ID=hsa-BAZ2B_0001	Differentially expressed in ASD samples	blood/placenta	https://genome.cshlp.org/content/30/3/375.full.pdf+html
circBICD1(L6,7S).1	hsa-BICD1_0001	https://ngdc.cncb.ac.cn/circatlas/circ_detail1.php?ID=hsa-BICD1_0001	Differentially expressed in ASD samples	blood/placenta	https://genome.cshlp.org/content/30/3/375.full.pdf+html
circCCDC66(4,8,9,10).1	hsa-CCDC66_0001	https://ngdc.cncb.ac.cn/circatlas/circ_detail1.php?ID=hsa-CCDC66_0001	Differentially expressed in ASD samples	blood/placenta	https://genome.cshlp.org/content/30/3/375.full.pdf+html
circCNTNAP5(8,9,10).1	hsa-CNTNAP5_0001	https://ngdc.cncb.ac.cn/circatlas/circ_detail1.php?ID=hsa-CNTNAP5_0001	Differentially expressed in ASD samples	X	https://genome.cshlp.org/content/30/3/375.full.pdf+html
circCPSF6(2,9,10S).1	hsa-CPSF6_0001	https://ngdc.cncb.ac.cn/circatlas/circ_detail1.php?ID=hsa-CPSF6_0001	Differentially expressed in ASD samples	blood/placenta	https://genome.cshlp.org/content/30/3/375.full.pdf+html
circCYP2U1(2,3).1	hsa-CYP2U1_0001	https://ngdc.cncb.ac.cn/circatlas/circ_detail1.php?ID=hsa-CYP2U1_0001	Differentially expressed in ASD samples	placenta	https://genome.cshlp.org/content/30/3/375.full.pdf+html
circDDX3Y(6,7,8,9).1	hsa-DDX3Y_0001	https://ngdc.cncb.ac.cn/circatlas/circ_detail1.php?ID=hsa-DDX3Y_0001	Differentially expressed in ASD samples	blood/placenta	https://genome.cshlp.org/content/30/3/375.full.pdf+html
circDLG1(7,8,L9,10,11).1	hsa-DLG1_0001	https://ngdc.cncb.ac.cn/circatlas/circ_detail1.php?ID=hsa-DLG1_0001	Differentially expressed in ASD samples	blood/placenta	https://genome.cshlp.org/content/30/3/375.full.pdf+html
circEIF4G3(5,6,7).1	hsa-EIF4G3_0001	https://ngdc.cncb.ac.cn/circatlas/circ_detail1.php?ID=hsa-EIF4G3_0001	Differentially expressed in ASD samples	blood/placenta	https://genome.cshlp.org/content/30/3/375.full.pdf+html
circERC1(9,10,11,12).1	hsa-ERC1_0001	https://ngdc.cncb.ac.cn/circatlas/circ_detail1.php?ID=hsa-ERC1_0001	Differentially expressed in ASD samples	blood/placenta	https://genome.cshlp.org/content/30/3/375.full.pdf+html
circFAM216A(2,3,6).1	hsa-FAM216A_0001	https://ngdc.cncb.ac.cn/circatlas/circ_detail1.php?ID=hsa-FAM216A_0001	Differentially expressed in ASD samples	blood	https://genome.cshlp.org/content/30/3/375.full.pdf+html
circFAT3(3).1	hsa-FAT3_0001	https://ngdc.cncb.ac.cn/circatlas/circ_detail1.php?ID=hsa-FAT3_0001	Differentially expressed in ASD samples	X	https://genome.cshlp.org/content/30/3/375.full.pdf+html
circGRK4(8,9,10).1	hsa-GRK4_0001	https://ngdc.cncb.ac.cn/circatlas/circ_detail1.php?ID=hsa-GRK4_0001	Differentially expressed in ASD samples	blood	https://genome.cshlp.org/content/30/3/375.full.pdf+html
circKLHL24(3).1	hsa-KLHL24_0001	https://ngdc.cncb.ac.cn/circatlas/circ_detail1.php?ID=hsa-KLHL24_0001	Differentially expressed in ASD samples	blood/Placenta	https://genome.cshlp.org/content/30/3/375.full.pdf+html
circ(chr7).3501	hsa-KMT2E-AS1_0001	https://ngdc.cncb.ac.cn/circatlas/circ_detail1.php?ID=hsa-KMT2E-AS1_0001	Differentially expressed in ASD samples	X	https://genome.cshlp.org/content/30/3/375.full.pdf+html
circMAN1A2(2,3,4,5,6,7,8).1	hsa-MAN1A2_0001	https://ngdc.cncb.ac.cn/circatlas/circ_detail1.php?ID=hsa-MAN1A2_0001	Differentially expressed in ASD samples	blood/placenta	https://genome.cshlp.org/content/30/3/375.full.pdf+html
circMLIP(5,6,7,8,9,10,L11).1	hsa-MLIP_0001	https://ngdc.cncb.ac.cn/circatlas/circ_detail1.php?ID=hsa-MLIP_0001	Differentially expressed in ASD samples	X	https://genome.cshlp.org/content/30/3/375.full.pdf+html
circ(chr13).1187	hsa-NALCN-AS1_0001	https://ngdc.cncb.ac.cn/circatlas/circ_detail1.php?ID=hsa-NALCN-AS1_0001	Differentially expressed in ASD samples	X	https://genome.cshlp.org/content/30/3/375.full.pdf+html
circNRXN1(6,L7,8).1	hsa-NRXN1_0001	https://ngdc.cncb.ac.cn/circatlas/circ_detail1.php?ID=hsa-NRXN1_0001	Differentially expressed in ASD samples	X	https://genome.cshlp.org/content/30/3/375.full.pdf+html
circPARP8(3,4,5,6,7).1	hsa-PARP8_0001	https://ngdc.cncb.ac.cn/circatlas/circ_detail1.php?ID=hsa-PARP8_0001	Differentially expressed in ASD samples	blood/placenta	https://genome.cshlp.org/content/30/3/375.full.pdf+html
circPCCA(10,11).1	hsa-PCCA_0034	https://ngdc.cncb.ac.cn/circatlas/circ_detail1.php?ID=hsa-PCCA_0034	Differentially expressed in ASD samples	placenta	https://genome.cshlp.org/content/30/3/375.full.pdf+html
circR3HDM1(20,21).1	hsa-R3HDM1_0001	https://ngdc.cncb.ac.cn/circatlas/circ_detail1.php?ID=hsa-R3HDM1_0001	Differentially expressed in ASD samples	blood/placenta	https://genome.cshlp.org/content/30/3/375.full.pdf+html
circ(chr2).581	hsa-SATB2-AS1_0001	https://ngdc.cncb.ac.cn/circatlas/circ_detail1.php?ID=hsa-SATB2-AS1_0001	Differentially expressed in ASD samples	X	https://genome.cshlp.org/content/30/3/375.full.pdf+html
circSCLT1(10,11,12,13,14,15,16,17,18).1	hsa-SCLT1_0001	https://ngdc.cncb.ac.cn/circatlas/circ_detail1.php?ID=hsa-SCLT1_0001	Differentially expressed in ASD samples	blood/placenta	https://genome.cshlp.org/content/30/3/375.full.pdf+html
circSKIL(4,5).1	hsa-SKIL_0001	https://ngdc.cncb.ac.cn/circatlas/circ_detail1.php?ID=hsa-SKIL_0001	Differentially expressed in ASD samples	X	https://genome.cshlp.org/content/30/3/375.full.pdf+html
circSLC39A10(2,3).1	hsa-SLC39A10_0001	https://ngdc.cncb.ac.cn/circatlas/circ_detail1.php?ID=hsa-SLC39A10_0001	Differentially expressed in ASD samples	blood/placenta	https://genome.cshlp.org/content/30/3/375.full.pdf+html
circSLC4A7(2,3).1	hsa-SLC4A7_0001	https://ngdc.cncb.ac.cn/circatlas/circ_detail1.php?ID=hsa-SLC4A7_0001	Differentially expressed in ASD samples	blood/placenta	https://genome.cshlp.org/content/30/3/375.full.pdf+html
circZNF236(2,3L).1	hsa-ZNF236_0001	https://ngdc.cncb.ac.cn/circatlas/circ_detail1.php?ID=hsa-ZNF236_0001	Differentially expressed in ASD samples	blood/placenta	https://genome.cshlp.org/content/30/3/375.full.pdf+html
circZNF638(I008).9	hsa-ZNF638-IT1_0001	https://ngdc.cncb.ac.cn/circatlas/circ_detail1.php?ID=hsa-ZNF638-IT1_0001	Differentially expressed in ASD samples	X	https://genome.cshlp.org/content/30/3/375.full.pdf+html

## Sheet: ORIGINAL
0	Reactome	SMAD2/3 MH2 Domain Mutants in Cancer	target	SMAD4	1
1	Reactome	Defective Mismatch Repair Associated With MSH2	target	MSH3	1
2	Reactome	Interaction With Cumulus Cells And The Zona Pellucida	target	B4GALT1	1
3	Reactome	Defective DPM2 causes DPM2-CDG (CDG-1u)	target	DPM2	1
4	Reactome	Methylation of MeSeH for excretion	target	INMT	1
5	Reactome	TLR3-mediated TICAM1-dependent programmed cell death	target	CASP8	1
6	Reactome	Creatine metabolism	target	SLC6A8	1
7	Reactome	APC truncation mutants are not K63 polyubiquitinated	target	APC	1
8	Reactome	Inhibition of PKR	target	EIF2AK2	1
9	Reactome	Defective GNE causes sialuria, Nonaka myopathy and inclusion body myopathy 2	target	GNE	1
10	Reactome	Integration of energy metabolism	target	PPP2CA	1
11	Reactome	Defective DHDDS causes retinitis pigmentosa 59	target	DHDDS	1
12	Reactome	Signalling to ERK5	target	MAPK7	1
13	Reactome	MET activates STAT3	target	STAT3	1
14	Reactome	Serotonin clearance from the synaptic cleft	target	SLC6A4	1
15	Reactome	GABA B receptor activation	target	GABBR2	1
16	Reactome	PTEN Loss of Function in Cancer	target	PTEN	1
17	Reactome	Chromatin modifying enzymes	target	PADI4	1
18	Reactome	Fructose biosynthesis	target	SORD	1
19	Reactome	Glycogen storage disease type XV (GYG1)	target	GYS1	1
20	Reactome	The AIM2 inflammasome	target	PYCARD	1
21	Reactome	RNA Polymerase I Promoter Opening	target	UBTF	1
22	Reactome	Interleukin-2 family signaling	target	HAVCR2	1
23	Reactome	Interleukin-17 signaling	target	IL17RB	1
24	Reactome	Defective SLC36A2 causes iminoglycinuria (IG) and hyperglycinuria (HG)	target	SLC36A2	1
25	Reactome	Entry of Influenza Virion into Host Cell via Endocytosis	target	CLTC	1
26	Reactome	Scavenging by Class B Receptors	target	SAA1	1
27	Reactome	Defective MPDU1 causes MPDU1-CDG (CDG-1f)	target	MPDU1	1
28	Reactome	Integration of viral DNA into host genomic DNA	target	HMGA1	1
29	Reactome	rRNA processing in the mitochondrion	target	TRMT10C	1
30	Reactome	Defective CYP27B1 causes Rickets vitamin D-dependent 1A (VDDR1A)	target	CYP27B1	1
31	Reactome	Retinoid cycle disease events	target	LRAT	1
32	Reactome	Biosynthesis of DHA-derived SPMs	target	ALOX15	1
33	Reactome	Alternative complement activation	target	C3	1
34	Reactome	Pyrimidine catabolism	target	AGXT2	1
35	Reactome	XAV939 inhibits tankyrase, stabilizing AXIN	target	TNKS	1
36	Reactome	Cysteine formation from homocysteine	target	CBS	1
37	Reactome	Defective BTD causes biotidinase deficiency	target	BTD	1
38	Reactome	Cross-presentation of particulate exogenous antigens (phagosomes)	target	NCF1	1
39	Reactome	Biosynthesis of E-series 18(S)-resolvins	target	ALOX15	1
40	Reactome	Synthesis of Dolichyl-phosphate	target	DHDDS	1
41	Reactome	Biosynthesis of DPAn-3-derived protectins and resolvins	target	ALOX15	1
42	Reactome	Organic cation transport	target	RUNX1	1
43	Reactome	Signalling to STAT3	target	STAT3	1
44	Reactome	Transport and synthesis of PAPS	target	SLC35B3	1
45	Reactome	RUNX3 Regulates Immune Response and Cell Migration	target	RUNX3	1
46	Reactome	Toll Like Receptor TLR6:TLR2 Cascade	target	TLR6	1
47	Reactome	Defective NEU1 causes sialidosis	target	CTSA	1
48	Reactome	Interconversion of polyamines	target	SMOX	1
49	Reactome	Reversal of alkylation damage by DNA dioxygenases	target	ALKBH5	1
50	Reactome	Hydrolysis of LPC	target	PLA2G4A	1
51	Reactome	TWIK-related alkaline pH activated K+ channel (TALK)	target	KCNK16	1
52	Reactome	Defective ACTH causes Obesity and Pro-opiomelanocortinin deficiency (POMCD)	target	MC2R	1
53	Reactome	Galactose catabolism	target	PGM2L1	1
54	Reactome	SDK interactions	target	SDK2	1
55	Reactome	Defective MAT1A causes Methionine adenosyltransferase deficiency (MATD)	target	MAT1A	1
56	Reactome	Toll Like Receptor 9 (TLR9) Cascade	target	PIK3C3	1
57	Reactome	PTK6 Regulates Proteins Involved in RNA Processing	target	PTK6	1
58	Reactome	PLC-gamma1 signalling	target	PLCG1	1
59	Reactome	Toll Like Receptor 5 (TLR5) Cascade	target	TLR5	1
60	Reactome	MyD88-independent TLR4 cascade	target	TLR4	1
61	Reactome	Opsins	target	OPN5	1
62	Reactome	Histamine receptors	target	HRH1	1
63	Reactome	Glycogen storage disease type 0 (muscle GYS1)	target	GYS1	1
64	Reactome	Defective SLC5A5 causes thyroid dyshormonogenesis 1 (TDH1)	target	SLC5A5	1
65	Reactome	CS/DS degradation	target	VCAN	1
66	Reactome	Noncanonical activation of NOTCH3	target	NCSTN	1
67	Reactome	Histidine catabolism	target	CARNS1	1
68	Reactome	Hydroxycarboxylic acid-binding receptors	target	HCAR1	1
69	Reactome	Early Phase of HIV Life Cycle	target	PPIA	1
70	Reactome	Transport to the Golgi and subsequent modification	target	MCFD2	1
71	Reactome	Chylomicron assembly	target	APOC3	1
72	Reactome	RAS GTPase cycle mutants	target	KRAS	1
73	Reactome	Platelet homeostasis	target	P2RX7	1
74	Reactome	Defective SLC1A1 is implicated in schizophrenia 18 (SCZD18) and dicarboxylic aminoaciduria (DCBXA)	target	SLC1A1	1
75	Reactome	Synthesis of Ketone Bodies	target	BDH2	1
76	Reactome	Inhibition of Host mRNA Processing and RNA Silencing	target	PABPN1	1
77	Reactome	Cytosolic tRNA aminoacylation	target	EEF1E1	1
78	Reactome	Beta oxidation of myristoyl-CoA to lauroyl-CoA	target	ACADL	1
79	Reactome	Defective ALG9 causes ALG9-CDG (CDG-1l)	target	ALG9	1
80	Reactome	Defective SLC12A6 causes agenesis of the corpus callosum, with peripheral neuropathy (ACCPN)	target	SLC12A6	1
81	Reactome	Zinc influx into cells by the SLC39 gene family	target	SLC39A6	1
82	Reactome	Regulation of PAK-2p34 activity by PS-GAP/RHG10	target	PAK2	1
83	Reactome	RNF mutants show enhanced WNT signaling and proliferation	target	FZD6	1
84	Reactome	Biosynthesis of maresins	target	EPHX2	1
85	Reactome	Adrenaline signalling through Alpha-2 adrenergic receptor	target	ADRA2B	1
86	Reactome	Heme biosynthesis	target	UROS	1
87	Reactome	Role of second messengers in netrin-1 signaling	target	PLCG1	1
88	Reactome	PAOs oxidise polyamines to amines	target	SMOX	1
89	Reactome	ARL13B-mediated ciliary trafficking of INPP5E	target	PDE6D	1
90	Reactome	NR1H2 & NR1H3 regulate gene expression linked to gluconeogenesis	target	PCK1	1
91	Reactome	Electron transport from NADPH to Ferredoxin	target	FDX1	1
92	Reactome	Defective SLC27A4 causes ichthyosis prematurity syndrome (IPS)	target	SLC27A4	1
93	Reactome	Activation of BIM and translocation to mitochondria	target	BCL2L11	1
94	Reactome	Minus-strand DNA synthesis	target	PPIA	1
95	Reactome	Cholesterol biosynthesis via lathosterol	target	SC5D	1
96	Reactome	Melanin biosynthesis	target	TYRP1	1
97	Reactome	MPS VII - Sly syndrome	target	GUSB	1
98	Reactome	HCN channels	target	HCN2	1
99	Reactome	Nucleobase catabolism	target	SAMHD1	1
100	Reactome	RUNX2 regulates genes involved in differentiation of myeloid cells	target	RUNX1	1
101	Reactome	Classical Kir channels	target	KCNJ4	1
102	Reactome	Defective SLC2A1 causes GLUT1 deficiency syndrome 1 (GLUT1DS1)	target	SLC2A1	1
103	Reactome	Interconversion of 2-oxoglutarate and 2-hydroxyglutarate	target	L2HGDH	1
104	Reactome	TCF7L2 mutants don't bind CTBP	target	TCF7L2	1
105	Reactome	NrCAM interactions	target	ANK1	1
106	Reactome	ATF6 (ATF6-alpha) activates chaperones	target	HSPA5	1
107	Reactome	Activation of C3 and C5	target	C3	1
108	Reactome	MECP2 regulates transcription of genes involved in GABA signaling	target	MECP2	1
109	Reactome	VEGF ligand-receptor interactions	target	VEGFC	1
110	Reactome	MET Receptor Activation	target	HGFAC	1
111	Reactome	Interaction between PHLDA1 and AURKA	target	AURKA	1
112	Reactome	Highly calcium permeable postsynaptic nicotinic acetylcholine receptors	target	CHRFAM7A	1
113	Reactome	Defective RFT1 causes RFT1-CDG (CDG-1n)	target	RFT1	1
114	Reactome	HDL clearance	target	HDLBP	1
115	Reactome	Evasion of Oncogene Induced Senescence Due to p14ARF Defects	target	CDKN2A	1
116	Reactome	Uncoating of the HIV Virion	target	PPIA	1
117	Reactome	Defective DPM3 causes DPM3-CDG (CDG-1o)	target	DPM2	1
118	Reactome	Defective CHST14 causes EDS, musculocontractural type	target	VCAN	1
119	Reactome	Intestinal hexose absorption	target	SLC2A5	1
120	Reactome	vRNP Assembly	target	HSP90AA1	1
121	Reactome	ARMS-mediated activation	target	CRK	1
122	Reactome	Autointegration results in viral DNA circles	target	HMGA1	1
123	Reactome	RUNX1 regulates transcription of genes involved in interleukin signaling	target	RUNX1	1
124	Reactome	Defective ABCC6 causes pseudoxanthoma elasticum (PXE)	target	ABCC6	1
125	Reactome	Formation of xylulose-5-phosphate	target	SORD	1
126	Reactome	RAS signaling downstream of NF1 loss-of-function variants	target	KRAS	1
127	Reactome	Digestion	target	ALPI	1
128	Reactome	Beta oxidation of lauroyl-CoA to decanoyl-CoA-CoA	target	ACADL	1
129	Reactome	UNC93B1 deficiency - HSE	target	UNC93B1	1
130	Reactome	Defective MMAB causes methylmalonic aciduria type cblB	target	MMAB	1
131	Reactome	Defective AHCY causes Hypermethioninemia with S-adenosylhomocysteine hydrolase deficiency (HMAHCHD)	target	AHCY	1
132	Reactome	GRB7 events in ERBB2 signaling	target	ERBB2	1
133	Reactome	Defective SLC16A1 causes symptomatic deficiency in lactate transport (SDLT)	target	SLC16A1	1
134	Reactome	Heme degradation	target	HMOX1	1
135	Reactome	Defective SLC35A1 causes congenital disorder of glycosylation 2F (CDG2F)	target	SLC35A1	1
136	Reactome	Defective ABCC9 causes dilated cardiomyopathy 10, familial atrial fibrillation 12 and hypertrichotic osteochondrodysplasia	target	KCNJ11	1
137	Reactome	CREB3 factors activate genes	target	CREBRF	1
138	Reactome	Threonine catabolism	target	GCAT	1
139	Reactome	Vitamins	target	CYP27B1	1
140	Reactome	RUNX1 regulates expression of components of tight junctions	target	RUNX1	1
141	Reactome	Misspliced LRP5 mutants have enhanced beta-catenin-dependent signaling	target	KREMEN1	1
142	Reactome	FGFR4 mutant receptor activation	target	FGFR4	1
143	Reactome	Calcitonin-like ligand receptors	target	ADM2	1
144	Reactome	Toll Like Receptor 7/8 (TLR7/8) Cascade	target	TLR7	1
145	Reactome	TNFR1-mediated ceramide production	target	RACK1	1
146	Reactome	Synthesis and processing of ENV and VPU	target	FURIN	1
147	Reactome	Defective SLC35A1 causes congenital disorder of glycosylation 2F (CDG2F)	target	SLC35A1	1
148	Reactome	Synthesis of PG	target	CDS2	1
149	Reactome	Formation of editosomes by ADAR proteins	target	ADAR	1
150	Reactome	Conjugation of benzoate with glycine	target	ACSM2B	1
151	Reactome	Proton-coupled neutral amino acid transporters	target	SLC36A2	1
152	Reactome	Defective ST3GAL3 causes MCT12 and EIEE15	target	OMD	1
153	Reactome	Mitochondrial ABC transporters	target	ABCB7	1
154	Reactome	Interleukin-12 signaling	target	IL12RB2	1
155	Reactome	Enzymatic degradation of dopamine by COMT	target	LRTOMT	1
156	Reactome	Vitamins B6 activation to pyridoxal phosphate	target	PDXK	1
157	Reactome	Progressive trimming of alpha-1,2-linked mannose residues from Man9/8/7GlcNAc2 to produce Man5GlcNAc2	target	MAN1C1	1
158	Reactome	Synthesis of CL	target	CRLS1	1
159	Reactome	MET interacts with TNS proteins	target	TNS3	1
160	Reactome	Ion influx/efflux at host-pathogen interface	target	ATOX1	1
161	Reactome	Lysine catabolism	target	OGDH	1
162	Reactome	NFG and proNGF binds to p75NTR	target	NGFR	1
163	Reactome	Lysosomal oligosaccharide catabolism	target	MAN2B2	1
164	Reactome	Interleukin-36 pathway	target	IL36B	1
165	Reactome	Viral RNP Complexes in the Host Cell Nucleus	target	HSPA1B	1
166	Reactome	Defective Mismatch Repair Associated With PMS2	target	MLH1	1
167	Reactome	PTK6 Down-Regulation	target	PTK6	1
168	Reactome	mitochondrial fatty acid beta-oxidation of unsaturated fatty acids	target	ACADL	1
169	Reactome	Synthesis of dolichyl-phosphate mannose	target	DPM2	1
170	Reactome	IKBKB deficiency causes SCID	target	IKBKG	1
171	Reactome	Biosynthesis of DPAn-6 SPMs	target	ALOX15	1
172	Reactome	Cobalamin (Cbl, vitamin B12) transport and metabolism	target	MMAB	1
173	Reactome	Biosynthesis of maresin-like SPMs	target	CYP1A2	1
174	Reactome	Activated NTRK3 signals through PLCG1	target	PLCG1	1
175	Reactome	Adrenoceptors	target	ADRA2B	1
176	Reactome	Defective ABCC8 can cause hypoglycemias and hyperglycemias	target	KCNJ11	1
177	Reactome	GLI proteins bind promoters of Hh responsive genes to promote transcription	target	GLI2	1
178	Reactome	Regulation of gene expression in early pancreatic precursor cells	target	ONECUT3	1
179	Reactome	Glycogen storage disease type IV (GBE1)	target	GYS2	1
180	Reactome	FGFR1c and Klotho ligand binding and activation	target	FGFR1	1
181	Reactome	NR1H2 & NR1H3 regulate gene expression linked to triglyceride lipolysis in adipose	target	NR1H2	1
182	Reactome	Intracellular metabolism of fatty acids regulates insulin secretion	target	ACSL4	1
183	Reactome	Cholesterol biosynthesis via desmosterol	target	SC5D	1
184	Reactome	Defective POMGNT1 causes MDDGA3, MDDGB3 and MDDGC3	target	POMGNT1	1
185	Reactome	Agmatine biosynthesis	target	AGMAT	1
186	Reactome	Toxicity of botulinum toxin type F (BoNT/F)	target	SV2B	1
187	Reactome	Beta-oxidation of very long chain fatty acids	target	ACOX1	1
188	Reactome	Defective SLC4A1 causes hereditary spherocytosis type 4 (HSP4), distal renal tubular acidosis (dRTA) and dRTA with hemolytic anemia (dRTA-HA)	target	SLC4A1	1
189	Reactome	Defective DPM1 causes DPM1-CDG (CDG-1e)	target	DPM2	1
190	Reactome	Vitamin B1 (thiamin) metabolism	target	SLC19A3	1
191	Reactome	Attachment of GPI anchor to uPAR	target	PLAUR	1
192	Reactome	RUNX3 regulates RUNX1-mediated transcription	target	RUNX3	1
193	Reactome	p75NTR negatively regulates cell cycle via SC1	target	NGFR	1
194	Reactome	Defective B4GALT1 causes B4GALT1-CDG (CDG-2d)	target	B4GALT1	1
195	Reactome	Defective CYP11A1 causes Adrenal insufficiency, congenital, with 46,XY sex reversal (AICSR)	target	FDX1	1
196	Reactome	Defective SLC11A2 causes hypochromic microcytic anemia, with iron overload 1 (AHMIO1)	target	SLC11A2	1
197	Reactome	5-Phosphoribose 1-diphosphate biosynthesis	target	PRPS1	1
198	Reactome	Aromatic amines can be N-hydroxylated or N-dealkylated by CYP1A2	target	CYP1A2	1
199	Reactome	Tachykinin receptors bind tachykinins	target	TACR2	1
200	Reactome	Glycogen storage disease type Ib (SLC37A4)	target	SLC37A4	1
201	Reactome	Abacavir transmembrane transport	target	ABCB1	1
202	Reactome	Defective SLC24A4 causes hypomineralized amelogenesis imperfecta (AI)	target	SLC24A4	1
203	Reactome	Defective GFPT1 causes CMSTA1	target	GFPT1	1
204	Reactome	Fatty Acids bound to GPR40 (FFAR1) regulate insulin secretion	target	GNAQ	1
205	Reactome	OAS antiviral response	target	PDE12	1
206	Reactome	VEGF binds to VEGFR leading to receptor dimerization	target	VEGFC	1
207	Reactome	N-glycan trimming and elongation in the cis-Golgi	target	MGAT1	1
208	Reactome	Glycogen storage disease type 0 (liver GYS2)	target	GYS2	1
209	Reactome	Plus-strand DNA synthesis	target	PPIA	1
210	Reactome	Glutathione synthesis and recycling	target	CHAC1	1
211	Reactome	Defective Mismatch Repair Associated With MSH3	target	MSH3	1
212	Reactome	Defective SLC33A1 causes spastic paraplegia 42 (SPG42)	target	SLC33A1	1
213	Reactome	Transport of organic anions	target	SLCO3A1	1
214	Reactome	SMAD4 MH2 Domain Mutants in Cancer	target	SMAD4	1
215	Reactome	TFAP2 (AP-2) family regulates transcription of other transcription factors	target	TFAP2A	1
216	Reactome	RUNX1 regulates transcription of genes involved in BCR signaling	target	RUNX1	1
217	Reactome	C6 deamination of adenosine	target	ADAR	1
218	Reactome	Transport of vitamins, nucleosides, and related molecules	target	SLC33A1	1
219	Reactome	Activation of BMF and translocation to mitochondria	target	DYNLL2	1
220	Reactome	Regulation of cortical dendrite branching	target	SLIT1	1
221	Reactome	Pentose phosphate pathway	target	SHPK	1
222	Reactome	Conjugation of phenylacetate with glutamine	target	ACSM2B	1
223	Reactome	Erythrocytes take up oxygen and release carbon dioxide	target	SLC4A1	1
224	Reactome	Alanine metabolism	target	GPT2	1
225	Reactome	TRAF3 deficiency - HSE	target	TRAF3	1
226	Reactome	Telomere Extension By Telomerase	target	TERT	1
227	Reactome	SLIT2:ROBO1 increases RHOA activity	target	RHOA	1
228	Reactome	Ceramide signalling	target	NGFR	1
229	Reactome	Alpha-defensins	target	CD4	1
230	Reactome	MPS IIID - Sanfilippo syndrome D	target	GNS	1
231	Reactome	Wax biosynthesis	target	FAR1	1
232	Reactome	Toxicity of botulinum toxin type D (BoNT/D)	target	SV2B	1
233	Reactome	Phenylalanine metabolism	target	QDPR	1
234	Reactome	Defective Mismatch Repair Associated With MLH1	target	MLH1	1
235	Reactome	G2 Phase	target	CDK2	1
236	Reactome	NTRK3 as a dependence receptor	target	BAX	1
237	Reactome	PP2A-mediated dephosphorylation of key metabolic factors	target	PPP2CA	1
238	Reactome	Activated NTRK2 signals through PLCG1	target	PLCG1	1
239	Reactome	tRNA processing in the mitochondrion	target	TRMT10C	1
240	Reactome	The NLRP1 inflammasome	target	BCL2L1	1
241	Reactome	Formation of the active cofactor, UDP-glucuronate	target	UGDH	1
242	Reactome	Signaling by FGFR1 amplification mutants	target	FGFR1	1
243	Reactome	Oligomerization of connexins into connexons	target	GJB1	1
244	Reactome	Transport of connexins along the secretory pathway	target	GJB1	1
245	Reactome	Biosynthesis of E-series 18(R)-resolvins	target	ALOX15	1
246	Reactome	FGFR3b ligand binding and activation	target	FGF9	1
247	Reactome	Fructose catabolism	target	TKFC	1
248	Reactome	FGFR1b ligand binding and activation	target	FGFR1	1
249	Reactome	Defective SLC35A3 causes arthrogryposis, mental retardation, and seizures (AMRS)	target	SLC35A3	1
250	Reactome	Defective ALG1 causes ALG1-CDG (CDG-1k)	target	ALG1	1
251	Reactome	IKBKG deficiency causes anhidrotic ectodermal dysplasia with immunodeficiency (EDA-ID) (via TLR)	target	IKBKG	1
252	Reactome	Serotonin receptors	target	HTR2A	1
253	Reactome	Recycling of bile acids and salts	target	NCOA1	1
254	Reactome	The retinoid cycle in cones (daylight vision)	target	DHRS3	1
255	Reactome	Toxicity of botulinum toxin type C (BoNT/C)	target	SNAP25	1
256	Reactome	Selenoamino acid metabolism	target	EEF1E1	1
257	Reactome	TET1,2,3 and TDG demethylate DNA	target	TET3	1
258	Reactome	Mtb iron assimilation by chelation	target	LTF	1
259	Reactome	Vasopressin-like receptors	target	AVPR1A	1
260	Reactome	Activated NTRK3 signals through PI3K	target	PIK3R1	1
261	Reactome	Antagonism of Activin by Follistatin	target	FST	1
262	Reactome	Evasion of Oxidative Stress Induced Senescence Due to p14ARF Defects	target	CDKN2A	1
263	Reactome	RUNX2 regulates genes involved in cell migration	target	AKT1	1
264	Reactome	Phosphorylation of proteins involved in G1/S transition by active Cyclin E:Cdk2 complexes	target	CDK2	1
265	Reactome	Organic anion transport	target	SLC22A6	1
266	Reactome	Loss of MECP2 binding ability to 5hmC-DNA	target	MECP2	1
267	Reactome	Leukotriene receptors	target	CYSLTR2	1
268	Reactome	Glycoprotein hormones	target	FSHB	1
269	Reactome	Defective AVP does not bind AVPR1A,B and causes neurohypophyseal diabetes insipidus (NDI)	target	AVPR1A	1
270	Reactome	ALKBH3 mediated reversal of alkylation damage	target	ALKBH3	1
271	Reactome	Ubiquinol biosynthesis	target	COQ7	1
272	Reactome	P2Y receptors	target	P2RY10	1
273	Reactome	Localization of the PINCH-ILK-PARVIN complex to focal adhesions	target	ILK	1
274	Reactome	Proton-coupled monocarboxylate transport	target	SLC16A1	1
275	Reactome	VLDL clearance	target	VLDLR	1
276	Reactome	Urea cycle	target	SLC25A15	1
277	Reactome	ATP sensitive Potassium channels	target	KCNJ11	1
278	Reactome	Prostanoid ligand receptors	target	PTGDR2,TBXA2R	2
279	Reactome	ABO blood group biosynthesis	target	FUT1,FUT2	2
280	Reactome	Telomere C-strand (Lagging Strand) Synthesis	target	POLD3,POLD4	2
281	Reactome	AKT-mediated inactivation of FOXO1A	target	AKT1,FOXO1	2
282	Reactome	Activated PKN1 stimulates transcription of AR (androgen receptor) regulated genes KLK2 and KLK3	target	KLK2,AR	2
283	Reactome	PLC beta mediated events	target	GNAZ,GNAI2	2
284	Reactome	Inhibition of the proteolytic activity of APC/C required for the onset of anaphase by mitotic spindle checkpoint components	target	MAD2L1,CDC20	2
285	Reactome	Erythrocytes take up carbon dioxide and release oxygen	target	CYB5R4,SLC4A1	2
286	Reactome	Regulation of commissural axon pathfinding by SLIT and ROBO	target	SLIT1,NELL2	2
287	Reactome	PKA activation in glucagon signalling	target	ADCY9,PRKAR2A	2
288	Reactome	tRNA modification in the mitochondrion	target	MTO1,TRMT10C	2
289	Reactome	Activation, myristolyation of BID and translocation to mitochondria	target	BID,CASP8	2
290	Reactome	mRNA Editing: C to U Conversion	target	A1CF,APOBEC3C	2
291	Reactome	Nuclear Envelope Breakdown	target	LMNA,LMNB1	2
292	Reactome	Nef Mediated CD8 Down-regulation	target	AP2M1,AP2S1	2
293	Reactome	RUNX2 regulates bone development	target	SMAD6,SMAD4	2
294	Reactome	Formation of the Editosome	target	A1CF,APOBEC3C	2
295	Reactome	Sodium/Proton exchangers	target	SLC9A7,SLC9A8	2
296	Reactome	Tryptophan catabolism	target	SLC7A5,HAAO	2
297	Reactome	Regulation of glycolysis by fructose 2,6-bisphosphate metabolism	target	PFKFB3,PPP2CA	2
298	Reactome	NR1H2 & NR1H3 regulate gene expression to control bile acid homeostasis	target	NCOA1,NR1H2	2
299	Reactome	Activated NTRK2 signals through CDK5	target	RAC1,TIAM1	2
300	Reactome	Neurofascin interactions	target	NFASC,ANK1	2
301	Reactome	Classical antibody-mediated complement activation	target	C1R,C1S	2
302	Reactome	NTRK2 activates RAC1	target	FYN,RAC1	2
303	Reactome	Constitutive Signaling by NOTCH1 t(7;9)(NOTCH1:M1580 K2555) Translocation Mutant	target	NOTCH1,ADAM17	2
304	Reactome	SUMO is transferred from E1 to E2 (UBE2I, UBC9)	target	SUMO2,UBA2	2
305	Reactome	Packaging Of Telomere Ends	target	TERF2,TERF1	2
306	Reactome	Negative regulation of TCF-dependent signaling by WNT ligand antagonists	target	KREMEN1,WNT4	2
307	Reactome	Transport of gamma-carboxylated protein precursors from the endoplasmic reticulum to the Golgi apparatus	target	F9,F2	2
308	Reactome	Phase 1 - inactivation of fast Na+ channels	target	KCNIP3,KCND3	2
309	Reactome	Activated NTRK2 signals through PI3K	target	GRB2,PIK3R1	2
310	Reactome	IRE1alpha activates chaperones	target	ERN1,HSPA5	2
311	Reactome	HDL remodeling	target	APOC3,ABCG1	2
312	Reactome	Beta-oxidation of pristanoyl-CoA	target	SCP2,AMACR	2
313	Reactome	Signalling to RAS	target	GRB2,KRAS	2
314	Reactome	Assembly of Viral Components at the Budding Site	target	CANX,CALR	2
315	Reactome	IRF3-mediated induction of type I IFN	target	XRCC6,MRE11	2
316	Reactome	Synthesis of IP2, IP, and Ins in the cytosol	target	IMPA2,MTMR9	2
317	Reactome	Insulin receptor recycling	target	ATP6V0A2,ATP6V0E1	2
318	Reactome	Inhibition of TSC complex formation by PKB	target	TSC1,TSC2	2
319	Reactome	SUMO is conjugated to E1 (UBA2:SAE1)	target	SUMO2,UBA2	2
320	Reactome	Toxicity of botulinum toxin type E (BoNT/E)	target	SV2B,SNAP25	2
321	Reactome	Defective ABCG5 causes sitosterolemia	target	ABCG8,ABCG5	2
322	Reactome	Multifunctional anion exchangers	target	SLC5A12,SLC26A7	2
323	Reactome	Free fatty acid receptors	target	FFAR4,FFAR2	2
324	Reactome	Defective B4GALT1 causes B4GALT1-CDG (CDG-2d)	target	B4GALT1,OMD	2
325	Reactome	MyD88 deficiency (TLR5)	target	MYD88,TLR5	2
326	Reactome	Signaling by plasma membrane FGFR1 fusions	target	BAG4,FGFR1	2
327	Reactome	Defective LFNG causes SCDO3	target	NOTCH1,NOTCH2	2
328	Reactome	Adenylate cyclase activating pathway	target	ADCY9,GNAL	2
329	Reactome	Hormone ligand-binding receptors	target	FSHB,GPHA2	2
330	Reactome	Purine catabolism	target	GPX1,ITPA	2
331	Reactome	Opioid Signalling	target	PDYN,OPRM1	2
332	Reactome	Synthesis of PS	target	PTDSS1,PTDSS2	2
333	Reactome	Synthesis of 12-eicosatetraenoic acid derivatives	target	GPX1,ALOX15	2
334	Reactome	Passive transport by Aquaporins	target	AQP3,AQP6	2
335	Reactome	Invadopodia formation	target	SH3PXD2A,ADAM12	2
336	Reactome	Glucuronidation	target	UGT2B28,UGT2B11	2
337	Reactome	Activated NTRK2 signals through RAS	target	GRB2,KRAS	2
338	Reactome	MET activates PTPN11	target	GRB2,PTPN11	2
339	Reactome	2-LTR circle formation	target	HMGA1,XRCC6	2
340	Reactome	rRNA modification in the mitochondrion	target	MRM3,NSUN4	2
341	Reactome	Arachidonate production from DAG	target	ABHD12,MGLL	2
342	Reactome	Defective C1GALT1C1 causes Tn polyagglutination syndrome (TNPS)	target	MUC15,MUC20	2
343	Reactome	RUNX1 regulates estrogen receptor mediated transcription	target	ESR1,RUNX1	2
344	Reactome	Abacavir metabolism	target	GUK1,PCK1	2
345	Reactome	Activation and oligomerization of BAK protein	target	BID,BAK1	2
346	Reactome	Sterols are 12-hydroxylated by CYP8B1	target	PTGIS,CYP8B1	2
347	Reactome	Toxicity of botulinum toxin type A (BoNT/A)	target	SV2B,SNAP25	2
348	Reactome	Translocation of ZAP-70 to Immunological synapse	target	HLA-DRB1,CD4	2
349	Reactome	FasL/ CD95L signaling	target	CASP10,CASP8	2
350	Reactome	Defective CHSY1 causes TPBS	target	CHSY1,VCAN	2
351	Reactome	Signal attenuation	target	GRB2,MAPK1	2
352	Reactome	Defective CHST3 causes SEDCJD	target	CHST3,VCAN	2
353	Reactome	RUNX1 regulates transcription of genes involved in WNT signaling	target	ESR1,RUNX1	2
354	Reactome	Vitamin B2 (riboflavin) metabolism	target	ENPP1,RFK	2
355	Reactome	Astrocytic Glutamate-Glutamine Uptake And Metabolism	target	GLUL,SLC38A1	2
356	Reactome	Apoptotic execution phase	target	STK24,CASP8	2
357	Reactome	Vitamin B5 (pantothenate) metabolism	target	ENPP1,FASN	2
358	Reactome	Signaling by Type 1 Insulin-like Growth Factor 1 Receptor (IGF1R)	target	IGF1R,IGF1	2
359	Reactome	Erythropoietin activates Phosphoinositide-3-kinase (PI3K)	target	PIK3CB,PIK3R1	2
360	Reactome	Metabolism of polyamines	target	SRM,AMD1	2
361	Reactome	TRIF-mediated programmed cell death	target	TLR4,CASP8	2
362	Reactome	Protein repair	target	MSRB2,MSRB1	2
363	Reactome	Peroxisomal lipid metabolism	target	NUDT7,ACBD4	2
364	Reactome	Activated NTRK3 signals through RAS	target	GRB2,KRAS	2
365	Reactome	DAG and IP3 signaling	target	PRKCD,PLCG1	2
366	Reactome	Dermatan sulfate biosynthesis	target	DSEL,VCAN	2
367	Reactome	phospho-PLA2 pathway	target	MAPK1,PLA2G4A	2
368	Reactome	CASP8 activity is inhibited	target	CASP8,TRAF2	2
369	Reactome	Platelet Aggregation (Plug Formation)	target	COL1A1,F2	2
370	Reactome	Defective CHST6 causes MCDC1	target	CHST6,OMD	2
371	Reactome	SOS-mediated signalling	target	GRB2,KRAS	2
372	Reactome	Defective ALG14 causes congenital myasthenic syndrome (ALG14-CMS)	target	ALG13,ALG14	2
373	Reactome	CHL1 interactions	target	ITGA2,ANK1	2
374	Reactome	FGFR2c ligand binding and activation	target	FGF5,FGF9	2
375	Reactome	MET activates PI3K/AKT signaling	target	GRB2,PIK3R1	2
376	Reactome	Acyl chain remodeling of DAG and TAG	target	MGLL,PNPLA3	2
377	Reactome	FGFR3 mutant receptor activation	target	FGF5,FGF9	2
378	Reactome	Regulation by c-FLIP	target	CASP8,TRAF2	2
379	Reactome	Insulin receptor signalling cascade	target	GRB2,KRAS	2
380	Reactome	Lactose synthesis	target	B4GALT1,SLC2A1	2
381	Reactome	Arachidonic acid metabolism	target	PLA2G4A,FAAH	2
382	Reactome	Dimerization of procaspase-8	target	CASP8,TRAF2	2
383	Reactome	Metabolism of vitamin K	target	VKORC1,VKORC1L1	2
384	Reactome	POLB-Dependent Long Patch Base Excision Repair	target	PARP1,PARP2	2
385	Reactome	SMAC, XIAP-regulated apoptotic response	target	XIAP,CASP3	2
386	Reactome	Orexin and neuropeptides FF and QRFP bind to their respective receptors	target	QRFPR,NPFFR1	2
387	Reactome	Choline catabolism	target	CHDH,SLC44A1	2
388	Reactome	Organic anion transporters	target	SLC5A5,SLC25A22	2
389	Reactome	Defective GALNT12 causes colorectal cancer 1 (CRCS1)	target	MUC15,MUC20	2
390	Reactome	Eukaryotic Translation Elongation	target	EEF1A1,EEF1D	2
391	Reactome	Lectin pathway of complement activation	target	COLEC10,MBL2	2
392	Reactome	IL-6-type cytokine receptor ligand interactions	target	OSMR,LIF	2
393	Reactome	NR1H2 & NR1H3 regulate gene expression to limit cholesterol uptake	target	MYLIP,NR1H2	2
394	Reactome	Stimulation of the cell death response by PAK-2p34	target	PAK2,CASP3	2
395	Reactome	Apoptotic factor-mediated response	target	CDKN2A,C1QBP	2
396	Reactome	NOTCH4 Activation and Transmission of Signal to the Nucleus	target	YWHAZ,NCSTN	2
397	Reactome	Conjugation of salicylate with glycine	target	ACSM2B,ACSM2A	2
398	Reactome	Extrinsic Pathway of Fibrin Clot Formation	target	F9,TFPI	2
399	Reactome	Regulation of TP53 Expression	target	PRDM1,TP53	2
400	Reactome	Synthesis of 15-eicosatetraenoic acid derivatives	target	GPX1,ALOX15	2
401	Reactome	Synthesis of GDP-mannose	target	GMPPB,GMPPA	2
402	Reactome	Activated point mutants of FGFR2	target	FGF5,FGF9	2
403	Reactome	Interleukin-23 signaling	target	IL23R,STAT3	2
404	Reactome	Tandem of pore domain in a weak inwardly rectifying K+ channels (TWIK)	target	KCNK6,KCNK1	2
405	Reactome	Loss of MECP2 binding ability to 5mC-DNA	target	MECP2,SIN3A	2
406	Reactome	Muscarinic acetylcholine receptors	target	CHRM2,CHRM3	2
407	Reactome	Cytosolic sulfonation of small molecules	target	SULT1B1,BPNT1	2
408	Reactome	SIRT1 negatively regulates rRNA expression	target	TAF1D,SIRT1	2
409	Reactome	Synthesis of diphthamide-EEF2	target	EEF2,DNAJC24	2
410	Reactome	Displacement of DNA glycosylase by APEX1	target	SMUG1,MBD4	2
411	Reactome	NOSTRIN mediated eNOS trafficking	target	CAV1,WASL	2
412	Reactome	LGI-ADAM interactions	target	ADAM22,CACNG8	2
413	Reactome	Terminal pathway of complement	target	CLU,C8A	2
414	Reactome	TRAIL signaling	target	CASP10,CASP8	2
415	Reactome	Erythropoietin activates Phospholipase C gamma (PLCG)	target	PLCG2,PLCG1	2
416	Reactome	TYSND1 cleaves peroxisomal proteins	target	SCP2,ACOX1	2
417	Reactome	Role of ABL in ROBO-SLIT signaling	target	ABL2,CLASP1	2
418	Reactome	Molybdenum cofactor biosynthesis	target	MOCOS,MOCS3	2
419	Reactome	Response to elevated platelet cytosolic Ca2+	target	PRKCB,PRKCA	2
420	Reactome	betaKlotho-mediated ligand binding	target	FGFR4,FGF19	2
421	Reactome	Transcriptional regulation by the AP-2 (TFAP2) family of transcription factors	target	DEK,TFAP2A	2
422	Reactome	Regulation of gene expression in endocrine-committed (NEUROG3+) progenitor cells	target	NKX2-2,NEUROD1	2
423	Reactome	Pyrimidine salvage	target	UCK2,TK1	2
424	Reactome	WNT mediated activation of DVL	target	CSNK1E,CSNK2A1	2
425	Reactome	Cleavage of the damaged purine	target	TERF2,TERF1	2
426	Reactome	Evasion of Oxidative Stress Induced Senescence Due to Defective p16INK4A binding to CDK4	target	CDKN2A,CDK4	2
427	Reactome	Interactions of Tat with host cellular proteins	target	CCNT1,CDK9	2
428	Reactome	Activated NTRK2 signals through FYN	target	GRIN2B,FYN	2
429	Reactome	Activation, translocation and oligomerization of BAX	target	BID,BAX	2
430	Reactome	Chylomicron remodeling	target	APOC3,LPL	2
431	Reactome	Chylomicron clearance	target	LDLR,LIPC	2
432	Reactome	Bicarbonate transporters	target	AHCYL2,SLC4A1	2
433	Reactome	Negative regulation of activity of TFAP2 (AP-2) family transcription factors	target	KCTD15,TFAP2A	2
434	Reactome	Folding of actin by CCT/TriC	target	ACTB,CCT4	2
435	Reactome	Trafficking of myristoylated proteins to the cilium	target	ARL3,UNC119B	2
436	Reactome	Proton/oligopeptide cotransporters	target	SLC15A2,SLC15A1	2
437	Reactome	Synthesis of 5-eicosatetraenoic acids	target	GPX1,PON1	2
438	Reactome	Evasion of Oncogene Induced Senescence Due to Defective p16INK4A binding to CDK4	target	CDKN2A,CDK4	2
439	Reactome	Ca2+ activated K+ channels	target	KCNN3,KCNMB1	2
440	Reactome	Metal sequestration by antimicrobial proteins	target	LTF,LCN2	2
441	Reactome	Propionyl-CoA catabolism	target	PCCB,PCCA	2
442	Reactome	Mitotic Prophase	target	NUMA1,CCNB1	2
443	Reactome	Defective Intrinsic Pathway for Apoptosis Due to p14ARF Loss of Function	target	CDKN2A,C1QBP	2
444	Reactome	Integration of provirus	target	PPIA,HMGA1	2
445	Reactome	APOBEC3G mediated resistance to HIV-1 infection	target	PPIA,HMGA1	2
446	Reactome	AMPK inhibits chREBP transcriptional activation activity	target	ADIPOR2,PRKAB2	2
447	Reactome	LRR FLII-interacting protein 1 (LRRFIP1) activates type I IFN production	target	CREBBP,EP300	2
448	Reactome	RUNX2 regulates chondrocyte maturation	target	GLI2,IHH	2
449	Reactome	Synthesis of wybutosine at G37 of tRNA(Phe)	target	TRMT5,TYW5	2
450	Reactome	Defective ABCG8 causes gallbladder disease 4 and sitosterolemia	target	ABCG8,ABCG5	2
451	Reactome	Hyaluronan biosynthesis and export	target	ABCC5,HAS2	2
452	Reactome	Transport of fatty acids	target	SLC27A1,SLC27A4	2
453	Reactome	Erythropoietin activates STAT5	target	STAT5A,STAT5B	2
454	Reactome	Alpha-oxidation of phytanate	target	HACL1,SLC25A17	2
455	Reactome	PKA-mediated phosphorylation of CREB	target	PRKX,CREB1	2
456	Reactome	Breakdown of the nuclear lamina	target	LMNA,LMNB1	2
457	Reactome	Electric Transmission Across Gap Junctions	target	GJC1,GJD2	2
458	Reactome	Ion channel transport	target	ATP6V0A2,ATP6V0E1	2
459	Reactome	NGF processing	target	PCSK6,FURIN	2
460	Reactome	Gamma carboxylation, hypusine formation and arylsulfatase activation	target	FN3KRP,FN3K	2
461	Reactome	Synaptic adhesion-like molecules	target	RTN3,GRIN2B	2
462	Reactome	Interleukin-1 processing	target	RELA,NFKB1	2
463	Reactome	Phase 3 - rapid repolarisation	target	KCNH2,KCNE4	2
464	Reactome	IRS-related events triggered by IGF1R	target	IGF1R,IGF1	2
465	Reactome	Synthesis of PIPs at the ER membrane	target	SBF1,SACM1L	2
466	Reactome	Recognition and association of DNA glycosylase with site containing an affected purine	target	TERF2,TERF1	2
467	Reactome	Nef mediated downregulation of CD28 cell surface expression	target	AP2M1,CD28	2
468	Reactome	Linoleic acid (LA) metabolism	target	FADS1,ACSL1	2
469	Reactome	SUMO is proteolytically processed	target	SENP1,SUMO2	2
470	Reactome	Androgen biosynthesis	target	HSD17B12,SRD5A1	2
471	Reactome	Processive synthesis on the C-strand of the telomere	target	POLD3,POLD4	2
472	Reactome	Synthesis of PIPs in the nucleus	target	PIP4K2A,PIP4K2C	2
473	Reactome	Cellular response to hypoxia	target	HIF1AN,HIF1A	2
474	Reactome	Signaling by activated point mutants of FGFR3	target	FGF5,FGF9	2
475	Reactome	Reversible hydration of carbon dioxide	target	CA6,CA5B	2
476	Reactome	Phosphate bond hydrolysis by NUDT proteins	target	NUDT5,NUDT16,NUDT9	3
477	Reactome	Regulation of cytoskeletal remodeling and cell spreading by IPP complex components	target	LIMS1,PARVB,ACTN1	3
478	Reactome	RUNX1 and FOXP3 control the development of regulatory T lymphocytes (Tregs)	target	IL2RA,NFATC2,RUNX1	3
479	Reactome	AKT phosphorylates targets in the nucleus	target	AKT1,FOXO1,CREB1	3
480	Reactome	Pre-NOTCH Processing in the Endoplasmic Reticulum	target	POFUT1,NOTCH1,NOTCH2	3
481	Reactome	Adenylate cyclase inhibitory pathway	target	ADCY9,GNAL,GNAI2	3
482	Reactome	Lipid particle organization	target	FITM2,HILPDA,HSD17B13	3
483	Reactome	Activation of NOXA and translocation to mitochondria	target	TFDP2,PMAIP1,TP53	3
484	Reactome	Butyrophilin (BTN) family interactions	target	BTNL9,BTN3A2,CD209	3
485	Reactome	Cristae formation	target	DNAJC11,CHCHD6,TMEM11	3
486	Reactome	IRAK4 deficiency (TLR5)	target	MYD88,IRAK4,TLR5	3
487	Reactome	MECP2 regulates transcription of neuronal ligands	target	MECP2,SIN3A,CREB1	3
488	Reactome	Defective GALNT3 causes familial hyperphosphatemic tumoral calcinosis (HFTC)	target	MUC15,GALNT3,MUC20	3
489	Reactome	Gamma-carboxylation of protein precursors	target	F9,F2,GGCX	3
490	Reactome	FGFR1c ligand binding and activation	target	FGF5,FGFR1,FGF9	3
491	Reactome	Pyrimidine biosynthesis	target	DHODH,CAD,UMPS	3
492	Reactome	PLCG1 events in ERBB2 signaling	target	EGF,ERBB2,PLCG1	3
493	Reactome	Estrogen-stimulated signaling through PRKCZ	target	MAPK1,KRAS,PDPK1	3
494	Reactome	TGF-beta receptor signaling activates SMADs	target	CBL,FURIN,SMAD4	3
495	Reactome	Acyl chain remodelling of PC	target	PLA2G2F,PLA2G4A,PLA2G12A	3
496	Reactome	Axonal growth stimulation	target	ARHGDIA,NGFR,RHOA	3
497	Reactome	Removal of aminoterminal propeptides from gamma-carboxylated proteins	target	F9,F2,FURIN	3
498	Reactome	ROS and RNS production in phagocytes	target	NCF1,ATP6V0A2,ATP6V0E1	3
499	Reactome	Common Pathway of Fibrin Clot Formation	target	F2,FGG,SERPINC1	3
500	Reactome	Defensins	target	DEFB118,DEFB105A,DEFB105B	3
501	Reactome	MAPK3 (ERK1) activation	target	MAP2K1,PTPN11,IL6R	3
502	Reactome	Evasion of Oxidative Stress Induced Senescence Due to Defective p16INK4A binding to CDK4 and CDK6	target	CDKN2A,CDK4,CDK6	3
503	Reactome	Phospholipase C-mediated cascade; FGFR3	target	FGF5,FGF9,PLCG1	3
504	Reactome	Downstream signaling of activated FGFR1	target	FGF5,FGFR1,FGF9	3
505	Reactome	Signaling by activated point mutants of FGFR1	target	FGF5,FGFR1,FGF9	3
506	Reactome	Biosynthesis of protectins	target	CYP1A1,CYP1A2,ALOX15	3
507	Reactome	RUNX3 regulates BCL2L11 (BIM) transcription	target	RUNX3,BCL2L11,SMAD4	3
508	Reactome	Phosphorylation of Emi1	target	CCNB1,FZR1,CDC20	3
509	Reactome	SLBP independent Processing of Histone Pre-mRNAs	target	LSM10,SNRPD3,LSM11	3
510	Reactome	PI Metabolism	target	TNFAIP8L1,TNFAIP8,TNFAIP8L2	3
511	Reactome	Activation of NIMA Kinases NEK9, NEK6, NEK7	target	NEK7,NEK9,CCNB1	3
512	Reactome	Elevation of cytosolic Ca2+ levels	target	ORAI2,P2RX7,STIM1	3
513	Reactome	Triglyceride biosynthesis	target	LPIN1,MOGAT1,LPIN3	3
514	Reactome	Defective B3GALT6 causes EDSP2 and SEMDJL1	target	SDC4,GPC5,VCAN	3
515	Reactome	Acyl chain remodelling of PI	target	PLA2G2F,PLA2G4A,PLA2G12A	3
516	Reactome	Activation of the AP-1 family of transcription factors	target	MAPK14,MAPK1,MAPK10	3
517	Reactome	Activation of the TFAP2 (AP-2) family of transcription factors	target	CREBBP,EP300,TFAP2A	3
518	Reactome	PTK6 Expression	target	NR3C1,PTK6,HIF1A	3
519	Reactome	Sulfur amino acid metabolism	target	BHMT2,MAT1A,AHCY	3
520	Reactome	Cation-coupled Chloride cotransporters	target	SLC12A5,SLC12A7,SLC12A6	3
521	Reactome	Transport of bile salts and organic acids, metal ions and amine compounds	target	SLC44A1,SLC47A1,SLC10A6	3
522	Reactome	Hypusine synthesis from eIF5A-lysine	target	EIF5A,EIF5A2,DOHH	3
523	Reactome	Insulin-like Growth Factor-2 mRNA Binding Proteins (IGF2BPs/IMPs/VICKZs) bind RNA	target	IGF2BP1,IGF2BP2,IGF2BP3	3
524	Reactome	Acyl chain remodeling of CL	target	PLA2G4A,LCLAT1,TAZ	3
525	Reactome	PI3K events in ERBB4 signaling	target	EREG,PIK3R1,HBEGF	3
526	Reactome	Vitamin D (calciferol) metabolism	target	VDR,CYP27B1,SUMO2	3
527	Reactome	HHAT G278V abrogates palmitoylation of Hh-Np	target	HHAT,IHH,SHH	3
528	Reactome	O-linked glycosylation	target	POMGNT2,POMGNT1,B3GALNT2	3
529	Reactome	Apoptotic cleavage of cell adhesion proteins	target	CASP3,CDH1,DSG3	3
530	Reactome	Downregulation of ERBB4 signaling	target	UBB,UBC,RPS27A	3
531	Reactome	Physiological factors	target	NPR1,HIPK1,HIPK2	3
532	Reactome	Regulation of innate immune responses to cytosolic DNA	target	UBB,UBC,RPS27A	3
533	Reactome	FGFR4 ligand binding and activation	target	FGFR4,FGF9,FGF19	3
534	Reactome	Binding of TCF/LEF:CTNNB1 to target gene promoters	target	TCF7L2,MYC,RUNX3	3
535	Reactome	PERK regulates gene expression	target	EIF2S1,HSPA5,EIF2S3	3
536	Reactome	Transcriptional activation of cell cycle inhibitor p21	target	CDKN1A,TP53,ZNF385A	3
537	Reactome	Synthesis of epoxy (EET) and dihydroxyeicosatrienoic acids (DHET)	target	EPHX2,CYP1A2,CYP1A1	3
538	Reactome	Serotonin Neurotransmitter Release Cycle	target	PPFIA4,CPLX1,SNAP25	3
539	Reactome	PTK6 Activates STAT3	target	SOCS3,PTK6,STAT3	3
540	Reactome	Metallothioneins bind metals	target	MT2A,MT1E,MT1A	3
541	Reactome	Synthesis of PIPs at the early endosome membrane	target	MTMR10,PIK3C3,FIG4	3
542	Reactome	Repression of WNT target genes	target	TLE1,TCF7L2,TLE3	3
543	Reactome	MET activates RAS signaling	target	GRB2,KRAS,MUC20	3
544	Reactome	Calnexin/calreticulin cycle	target	CANX,GANAB,CALR	3
545	Reactome	Evasion of Oncogene Induced Senescence Due to Defective p16INK4A binding to CDK4 and CDK6	target	CDKN2A,CDK4,CDK6	3
546	Reactome	TP53 Regulates Transcription of Death Receptors and Ligands	target	PPP1R13B,TP63,TP53	3
547	Reactome	Inactivation of CDC42 and RAC1	target	RAC1,CDC42,SRGAP2	3
548	Reactome	Caspase activation via Death Receptors in the presence of ligand	target	TLR4,CASP8,TRAF2	3
549	Reactome	Synthesis of PI	target	PITPNM3,CDIPT,PITPNM2	3
550	Reactome	Keratan sulfate degradation	target	OMD,GLB1L,GNS	3
551	Reactome	Type I hemidesmosome assembly	target	DST,PLEC,LAMC2	3
552	Reactome	RUNX1 regulates transcription of genes involved in differentiation of keratinocytes	target	RUNX1,SOCS3,CTSK	3
553	Reactome	NF-kB activation through FADD/RIP-1 pathway mediated by caspase-8 and -10	target	CASP10,CASP8,IKBKG	3
554	Reactome	FGFR3c ligand binding and activation	target	FGF5,GALNT3,FGF9	3
555	Reactome	Transport of inorganic cations/anions and amino acids/oligopeptides	target	CTNS,SLC1A1,SLC1A7	3
556	Reactome	Cytosolic iron-sulfur cluster assembly	target	CIAO1,ABCB7,BRIP1	3
557	Reactome	Receptor-type tyrosine-protein phosphatases	target	PPFIA4,PPFIBP1,SLITRK4	3
558	Reactome	Synthesis of PIPs at the late endosome membrane	target	MTMR9,PIK3C3,FIG4	3
559	Reactome	ROBO receptors bind AKAP5	target	AKAP5,PRKCA,PRKAR2A	3
560	Reactome	Defective B3GAT3 causes JDSSDHD	target	SDC4,GPC5,VCAN	3
561	Reactome	Release of apoptotic factors from the mitochondria	target	CYCS,BAK1,BAX	3
562	Reactome	Activation of RAS in B cells	target	RASGRP1,KRAS,RASGRP3	3
563	Reactome	Reelin signalling pathway	target	VLDLR,FYN,RELN	3
564	Reactome	SUMOylation of immune response proteins	target	NFKBIA,IKBKG,RELA	3
565	Reactome	RUNX1 regulates transcription of genes involved in differentiation of myeloid cells	target	RUNX1,CREBBP,PRKCB	3
566	Reactome	Methionine salvage pathway	target	MRI1,APIP,MTAP	3
567	Reactome	RIPK1-mediated regulated necrosis	target	CASP8,XIAP,TRAF2	3
568	Reactome	Caspase activation via Dependence Receptors in the absence of ligand	target	MAGED1,CASP3,UNC5B	3
569	Reactome	TNF signaling	target	BAG4,TRAF2,ADAM17	3
570	Reactome	Scavenging by Class A Receptors	target	COL1A1,COL4A1,CALR	3
571	Reactome	Phosphorylation of the APC/C	target	ANAPC7,CCNB1,ANAPC1	3
572	Reactome	Nef mediated downregulation of MHC class I complex cell surface expression	target	AP1S1,AP1S3,AP1G1	3
573	Reactome	Defective EXT2 causes exostoses 2	target	SDC4,EXT2,GPC5	3
574	Reactome	IRS-mediated signalling	target	PIK3CB,PIK3R1,PIK3R2	3
575	Reactome	Phosphorylation of CD3 and TCR zeta chains	target	HLA-DRB1,CD4,PTPRJ	3
576	Reactome	Defective EXT1 causes exostoses 1, TRPS2 and CHDS	target	SDC4,EXT2,GPC5	3
577	Reactome	p38MAPK events	target	MAPK13,MAPK14,KRAS	3
578	Reactome	p53-Dependent G1 DNA Damage Response	target	CDKN1B,CDKN1A,CDK2	3
579	Reactome	Cohesin Loading onto Chromatin	target	NIPBL,SMC1A,PDS5A	3
580	Reactome	Synthesis of (16-20)-hydroxyeicosatetraenoic acids (HETE)	target	CYP1A1,CYP4A11,CYP1A2	3
581	Reactome	Cholesterol biosynthesis	target	MVK,MSMO1,FDFT1	3
582	Reactome	G2/M DNA replication checkpoint	target	CCNB1,PKMYT1,WEE1	3
583	Reactome	ATF6 (ATF6-alpha) activates chaperone genes	target	CALR,HSPA5,NFYA	3
584	Reactome	Negative feedback regulation of MAPK pathway	target	MAP2K2,MAP2K1,MAPK1	3
585	Reactome	Acetylcholine Neurotransmitter Release Cycle	target	PPFIA4,CPLX1,SNAP25	3
586	Reactome	Regulation of signaling by NODAL	target	ACVR2B,NODAL,DAND5	3
587	Reactome	Nectin/Necl trans heterodimerization	target	PVR,NECTIN1,CADM1	3
588	Reactome	Fatty acids	target	CYP4A22,CYP4A11,CYP4F3	3
589	Reactome	Aryl hydrocarbon receptor signalling	target	ARNT,AIP,HSP90AB1	3
590	Reactome	Formyl peptide receptors bind formyl peptides and many other ligands	target	FPR2,SAA1,FPR1	3
591	Reactome	Asparagine N-linked glycosylation	target	RPN2,MAGT1,DAD1	3
592	Reactome	Synthesis, secretion, and inactivation of Glucose-dependent Insulinotropic Polypeptide (GIP)	target	PAX6,SPCS3,SPCS1	3
593	Reactome	DSCAM interactions	target	MAPK13,MAPK14,RAC1	3
594	Reactome	Synthesis of IPs in the nucleus	target	IP6K2,IP6K1,IPMK	3
595	Reactome	Phospholipase C-mediated cascade; FGFR2	target	FGF5,FGF9,PLCG1	3
596	Reactome	Synthesis of bile acids and bile salts	target	NCOA1,OSBPL2,OSBPL9	3
597	Reactome	The canonical retinoid cycle in rods (twilight vision)	target	RDH11,LRAT,RDH10	3
598	Reactome	CaM pathway	target	CALM3,CALM1,CALM2	3
599	Reactome	Dissolution of Fibrin Clot	target	SERPINF2,PLAUR,SERPINE1	3
600	Reactome	MASTL Facilitates Mitotic Progression	target	CCNB1,ARPP19,PPP2CA	3
601	Reactome	HuR (ELAVL1) binds and stabilizes mRNA	target	SET,PRKCD,PRKCA	3
602	Reactome	Loss of MECP2 binding ability to the NCoR/SMRT complex	target	MECP2,TBL1XR1,TBL1X	3
603	Reactome	Trafficking and processing of endosomal TLR	target	UNC93B1,CTSK,TLR7	3
604	Reactome	Nef and signal transduction	target	PAK2,FYN,RAC1	3
605	Reactome	Endogenous sterols	target	NCOA1,ARNT,FDX1	3
606	Reactome	MECP2 regulates transcription factors	target	MECP2,CREB1,PPARG	3
607	Reactome	Retrograde neurotrophin signalling	target	AP2M1,AP2S1,CLTC	3
608	Reactome	Activation of the mRNA upon binding of the cap-binding complex and eIFs, and subsequent binding to 43S	target	EIF4A1,EIF4H,EIF4EBP1	3
609	Reactome	Signaling by Activin	target	ACVR2B,FOXH1,SMAD4	3
610	Reactome	FCGR activation	target	YES1,FYN,FCGR2A	3
611	Reactome	Platelet Adhesion to exposed collagen	target	COL1A1,ITGA2,FYN	3
612	Reactome	Disinhibition of SNARE formation	target	PRKCB,PRKCA,STX4	3
613	Reactome	CREB1 phosphorylation through NMDA receptor-mediated activation of RAS signaling	target	RPS6KA3,CREB1,RPS6KA6	3
614	Reactome	PTK6 promotes HIF1A stabilization	target	PTK6,HIF1A,HBEGF	3
615	Reactome	Activation of AKT2	target	TRIB3,PDPK1,THEM4	3
616	Reactome	GABA synthesis, release, reuptake and degradation	target	CPLX1,DNAJC5,SNAP25	3
617	Reactome	Nicotinamide salvaging	target	PTGIS,NNMT,CYP8B1	3
618	Reactome	CREB phosphorylation	target	RPS6KA3,RPS6KA5,CREB1	3
619	Reactome	Presynaptic depolarization and calcium channel opening	target	CACNB2,CACNA1A,CACNA2D2	3
620	Reactome	Norepinephrine Neurotransmitter Release Cycle	target	PPFIA4,CPLX1,SNAP25	3
621	Reactome	GP1b-IX-V activation signalling	target	COL1A1,YWHAZ,PIK3R1	3
622	Reactome	Thyroxine biosynthesis	target	DUOX2,SLC5A5,IYD	3
623	Reactome	Glycerophospholipid catabolism	target	PNPLA6,GDE1,GDPD5	3
624	Reactome	Ethanol oxidation	target	ADH4,ALDH1B1,ADH5	3
625	Reactome	Purine salvage	target	AMPD3,ADK,GMPR	3
626	Reactome	Nef Mediated CD4 Down-regulation	target	ARF1,AP2M1,AP2S1,CD4	4
627	Reactome	Metabolism of ingested SeMet, Sec, MeSec into H2Se	target	NNMT,CBS,MAT1A,AHCY	4
628	Reactome	Glutathione conjugation	target	GSTO2,MGST3,GSTO1,ESD	4
629	Reactome	SHC-mediated cascade:FGFR2	target	FGF5,KRAS,FGF9,GRB2	4
630	Reactome	Interleukin-27 signaling	target	STAT3,CANX,STAT1,EBI3	4
631	Reactome	Defective HLCS causes multiple carboxylase deficiency	target	HLCS,ACACA,PCCB,PCCA	4
632	Reactome	Striated Muscle Contraction	target	VIM,TPM3,TNNC1,ACTN2	4
633	Reactome	Activation of PPARGC1A (PGC-1alpha) by phosphorylation	target	PRKAG1,MAPK14,PRKAB1,PRKAB2	4
634	Reactome	SMAC (DIABLO) binds to IAPs	target	XIAP,CYCS,CASP3,APAF1	4
635	Reactome	Signaling by FGFR3 fusions in cancer	target	GRB2,PIK3R1,KRAS,FRS2	4
636	Reactome	Establishment of Sister Chromatid Cohesion	target	ESCO1,PDS5A,SMC1A,ESCO2	4
637	Reactome	PI3K/AKT activation	target	PIK3CB,RHOA,PIK3R1,PIK3R2	4
638	Reactome	Membrane binding and targetting of GAG proteins	target	VPS37B,UBB,UBC,RPS27A	4
639	Reactome	SHC1 events in ERBB4 signaling	target	GRB2,KRAS,EREG,HBEGF	4
640	Reactome	Synthesis of PIPs at the Golgi membrane	target	ARF1,PIK3C3,SACM1L,FIG4	4
641	Reactome	Signaling by Retinoic Acid	target	PDK3,CPT1A,PDHB,RARA	4
642	Reactome	Interleukin-2 signaling	target	IL2RA,JAK3,STAT5A,STAT5B	4
643	Reactome	Lipophagy	target	PRKAG1,PRKAB1,PLIN3,PRKAB2	4
644	Reactome	RHO GTPases Activate Rhotekin and Rhophilins	target	RHOC,RHPN2,RHOA,RHOB	4
645	Reactome	SMAC(DIABLO)-mediated dissociation of IAP:caspase complexes	target	XIAP,CYCS,CASP3,APAF1	4
646	Reactome	Toll Like Receptor 4 (TLR4) Cascade	target	PLCG2,CD180,PTPN4,TLR4	4
647	Reactome	Phospholipase C-mediated cascade; FGFR4	target	FGFR4,FGF9,FGF19,PLCG1	4
648	Reactome	alpha-linolenic acid (ALA) metabolism	target	SCP2,ACSL1,FADS1,ACOX1	4
649	Reactome	Dopamine Neurotransmitter Release Cycle	target	LIN7C,CPLX1,PPFIA4,SNAP25	4
650	Reactome	Gastrin-CREB signalling pathway via PKC and MAPK	target	RPS6KA3,MAPK1,MAPK7,CREB1	4
651	Reactome	RUNX3 regulates YAP1-mediated transcription	target	RUNX3,TEAD3,TEAD1,YAP1	4
652	Reactome	Synthesis, secretion, and deacylation of Ghrelin	target	SPCS1,SPCS3,PLA2G7,IGF1	4
653	Reactome	Phosphate bond hydrolysis by NTPDase proteins	target	ENTPD4,ENTPD7,ENTPD5,ENTPD1	4
654	Reactome	Myoclonic epilepsy of Lafora	target	GYS1,UBB,UBC,RPS27A	4
655	Reactome	Carnitine synthesis	target	SHMT1,BBOX1,ALDH9A1,TMLHE	4
656	Reactome	Gap junction degradation	target	ACTB,DAB2,AP2M1,CLTC	4
657	Reactome	TICAM1-dependent activation of IRF3/IRF7	target	TRAF3,UBB,UBC,RPS27A	4
658	Reactome	Metal ion SLC transporters	target	SLC11A2,SLC31A1,SLC30A10,SLC41A2	4
659	Reactome	Synthesis of UDP-N-acetyl-glucosamine	target	GNPNAT1,GFPT1,PGM3,NAGK	4
660	Reactome	Acyl chain remodelling of PG	target	PLA2G2F,PLA2G4A,PLA2G12A,CRLS1	4
661	Reactome	Activation of the phototransduction cascade	target	PDE6A,PDE6B,GNB1,CNGB1	4
662	Reactome	Regulation of pyruvate dehydrogenase (PDH) complex	target	PDK3,PDP2,PDHB,PDPR	4
663	Reactome	Transport of nucleosides and free purine and pyrimidine bases across the plasma membrane	target	SLC28A1,SLC29A4,ARL2,SLC29A1	4
664	Reactome	Initiation of Nuclear Envelope Reformation	target	PPP2R2A,LMNA,LMNB1,PPP2CA	4
665	Reactome	Erythropoietin activates RAS	target	GRB2,CRKL,RAPGEF1,KRAS	4
666	Reactome	Serine biosynthesis	target	SERINC3,SERINC1,PHGDH,PSPH	4
667	Reactome	TFAP2A acts as a transcriptional repressor during retinoic acid induced cell differentiation	target	NOP2,NPM1,MYBL2,TFAP2A	4
668	Reactome	Netrin mediated repulsion signals	target	PTPN11,UNC5D,UNC5B,UNC5C	4
669	Reactome	CLEC7A/inflammasome pathway	target	RELA,CASP8,PYCARD,NFKB1	4
670	Reactome	TRAF3-dependent IRF activation pathway	target	SIKE1,TRAF3,CREBBP,EP300	4
671	Reactome	Cleavage of the damaged pyrimidine	target	SMUG1,TERF2,TERF1,MBD4	4
672	Reactome	NR1H2 & NR1H3 regulate gene expression linked to lipogenesis	target	FASN,SREBF1,SCD,NR1H2	4
673	Reactome	Nicotinate metabolism	target	QPRT,NMNAT2,NMNAT1,NADSYN1	4
674	Reactome	Termination of O-glycan biosynthesis	target	MUC15,ST3GAL1,MUC20,ST3GAL2	4
675	Reactome	Trafficking of GluR2-containing AMPA receptors	target	AP2M1,PRKCB,PRKCA,AP2S1	4
676	Reactome	trans-Golgi Network Vesicle Budding	target	ARF1,STX4,VAMP8,SNAP23	4
677	Reactome	SHC-related events triggered by IGF1R	target	GRB2,KRAS,IGF1R,IGF1	4
678	Reactome	Ligand-receptor interactions	target	SHH,HHIP,CDON,IHH	4
679	Reactome	RUNX3 regulates WNT signaling	target	TCF7L2,MYC,CCND1,RUNX3	4
680	Reactome	Miscellaneous substrates	target	CYP4A22,CYP2W1,CYP4F3,CYP4A11	4
681	Reactome	Class C/3 (Metabotropic glutamate/pheromone receptors)	target	GRM3,TAS2R30,GRM1,GABBR2	4
682	Reactome	Recycling of eIF2:GDP	target	EIF2B5,EIF2B2,EIF2S1,EIF2S3	4
683	Reactome	Anchoring fibril formation	target	COL1A1,COL4A1,COL4A4,LAMC2	4
684	Reactome	Negative regulation of the PI3K/AKT network	target	AKT1,TRIB3,PTEN,THEM4	4
685	Reactome	WNT5A-dependent internalization of FZD2, FZD5 and ROR2	target	AP2M1,AP2S1,CLTC,FZD2	4
686	Reactome	MAPK1 (ERK2) activation	target	MAP2K2,PTPN11,MAPK1,IL6R	4
687	Reactome	FGFRL1 modulation of FGFR1 signaling	target	FGF5,FGFRL1,SPRED1,SPRED2	4
688	Reactome	Assembly Of The HIV Virion	target	PPIA,UBB,UBC,RPS27A	4
689	Reactome	Initial triggering of complement	target	C1R,C1S,COLEC10,MBL2	4
690	Reactome	Acyl chain remodelling of PE	target	PLA2G2F,PLA2G4A,PLA2G12A,MBOAT1	4
691	Reactome	Endosomal/Vacuolar pathway	target	LNPEP,HLA-E,HLA-B,HLA-C	4
692	Reactome	RSK activation	target	RPS6KA3,MAPK1,PDPK1,RPS6KA6	4
693	Reactome	Cam-PDE 1 activation	target	PDE1B,CALM3,CALM1,CALM2	4
694	Reactome	Assembly of the ORC complex at the origin of replication	target	ORC4,ORC1,ORC6,ORC5	4
695	Reactome	Extracellular matrix organization	target	COL1A1,COL4A4,COL4A1,COL5A3	4
696	Reactome	Xenobiotics	target	CYP1A1,CYP2W1,ARNT,CYP3A5	4
697	Reactome	Beta defensins	target	DEFB118,DEFB105A,CCR6,DEFB105B	4
698	Reactome	Signaling by FGFR2 IIIa TM	target	POLR2F,POLR2D,GTF2F1,POLR2E	4
699	Reactome	Formation of annular gap junctions	target	ACTB,DAB2,AP2M1,CLTC	4
700	Reactome	Loss of Function of FBXW7 in Cancer and NOTCH1 Signaling	target	NOTCH1,RBX1,FBXW7,SKP1	4
701	Reactome	Assembly of active LPL and LIPC lipase complexes	target	PCSK6,LPL,LIPC,FURIN	4
702	Reactome	NOTCH2 intracellular domain regulates transcription	target	HES1,EP300,CREB1,NOTCH2	4
703	Reactome	Recognition and association of DNA glycosylase with site containing an affected pyrimidine	target	SMUG1,TERF2,TERF1,MBD4	4
704	Reactome	Rap1 signalling	target	RAP1GAP2,RASGRP1,YWHAZ,SIPA1	4
705	Reactome	PD-1 signaling	target	CD274,PTPN11,HLA-DRB1,CD4	4
706	Reactome	Mitochondrial tRNA aminoacylation	target	DARS2,TARS2,YARS2,PARS2	4
707	Reactome	Lysosphingolipid and LPA receptors	target	S1PR1,S1PR2,S1PR3,LPAR2	4
708	Reactome	Defective B4GALT7 causes EDS, progeroid type	target	SDC4,GPC5,B4GALT7,VCAN	4
709	Reactome	Mismatch repair (MMR) directed by MSH2:MSH6 (MutSalpha)	target	POLD3,MLH1,POLD4,RPA1	4
710	Reactome	SLBP Dependent Processing of Replication-Dependent Histone Pre-mRNAs	target	LSM10,SNRPD3,SLBP,LSM11	4
711	Reactome	IkBA variant leads to EDA-ID	target	NFKBIA,IKBKG,NFKB1,RELA	4
712	Reactome	Mitochondrial calcium ion transport	target	AKAP1,LETM1,MCU,VDAC2	4
713	Reactome	Degradation of cysteine and homocysteine	target	GADL1,GOT2,TXN2,ADO	4
714	Reactome	Activated NTRK2 signals through FRS2 and FRS3	target	GRB2,PTPN11,KRAS,FRS2	4
715	Reactome	Phase I - Functionalization of compounds	target	CMBL,AOC3,ARNT,NQO2	4
716	Reactome	Conversion from APC/C:Cdc20 to APC/C:Cdh1 in late anaphase	target	ANAPC7,FZR1,CDC20,ANAPC1	4
717	Reactome	MyD88 deficiency (TLR2/4)	target	TIRAP,TLR4,TLR6,MYD88	4
718	Reactome	SHC-mediated cascade:FGFR3	target	FGF5,KRAS,FGF9,GRB2	4
719	Reactome	Formation of apoptosome	target	CYCS,APIP,CARD8,APAF1	4
720	Reactome	Processing of SMDT1	target	PMPCA,MCU,PHB2,YME1L1	4
721	Reactome	Scavenging by Class F Receptors	target	HYOU1,HSP90AA1,SCARF1,CALR	4
722	Reactome	Josephin domain DUBs	target	UBB,UBC,VCP,RPS27A	4
723	Reactome	mRNA decay by 3' to 5' exoribonuclease	target	HBS1L,EXOSC6,EXOSC2,DIS3	4
724	Reactome	Acetylcholine regulates insulin secretion	target	GNAQ,MARCKS,CHRM3,PRKCA	4
725	Reactome	Mitochondrial Fatty Acid Beta-Oxidation	target	ACAA2,ACOT2,ACOT9,THEM4	4
726	Reactome	Synthesis of Leukotrienes (LT) and Eoxins (EX)	target	CYP4A22,CYP4A11,CYP4F3,ALOX15	4
727	Reactome	Phospholipase C-mediated cascade: FGFR1	target	FGF5,FGFR1,FGF9,PLCG1	4
728	Reactome	Uptake and function of diphtheria toxin	target	HSP90AA1,EEF2,HSP90AB1,HBEGF	4
729	Reactome	Release of Hh-Np from the secreting cell	target	SHH,IHH,GPC5,ADAM17	4
730	Reactome	Switching of origins to a post-replicative state	target	MCM7,MCM5,MCM4,MCM3	4
731	Reactome	Synthesis of PE	target	PISD,LPIN3,SELENOI,LPIN1	4
732	Reactome	Pregnenolone biosynthesis	target	STAR,STARD3,STARD3NL,FDX1	4
733	Reactome	TFAP2 (AP-2) family regulates transcription of cell cycle factors	target	KDM5B,CDKN1A,MYC,TFAP2A	4
734	Reactome	Activation of caspases through apoptosome-mediated cleavage	target	XIAP,CYCS,CASP3,APAF1	4
735	Reactome	Removal of the Flap Intermediate from the C-strand	target	POLD3,RPA1,DNA2,POLD4	4
736	Reactome	Condensation of Prometaphase Chromosomes	target	NCAPD2,CCNB1,SMC4,CSNK2A1	4
737	Reactome	Binding and entry of HIV virion	target	PPIA,CXCR4,CCR5,CD4	4
738	Reactome	Transport of nucleotide sugars	target	SLC35A3,SLC35B3,SLC35A1,SLC35B4	4
739	Reactome	Receptor Mediated Mitophagy	target	ATG12,ULK1,PGAM5,CSNK2A1	4
740	Reactome	NADE modulates death signalling	target	YWHAE,CASP3,NGFR,CASP2	4
741	Reactome	L1CAM interactions	target	L1CAM,LAMB1,LYPLA2,ALCAM	4
742	Reactome	Sensing of DNA Double Strand Breaks	target	RAD50,KAT5,KPNA2,MRE11,ATM	5
743	Reactome	Signal regulatory protein family interactions	target	SIRPA,PTPN11,GRB2,SKAP2,PTK2	5
744	Reactome	Pyruvate metabolism	target	SLC16A1,LDHB,GLO1,LDHAL6A,PDHB	5
745	Reactome	TNFs bind their physiological receptors	target	EDA2R,TNFRSF8,TNFSF15,EDARADD,TNFSF13B	5
746	Reactome	Synthesis of Prostaglandins (PG) and Thromboxanes (TX)	target	CBR1,CYP8B1,PTGES2,PTGR2,PTGIS	5
747	Reactome	RUNX3 regulates CDKN1A transcription	target	RUNX3,SMAD4,ZFHX3,CDKN1A,TP53	5
748	Reactome	Effects of PIP2 hydrolysis	target	DGKD,RASGRP1,PRKCD,DGKH,DGKE	5
749	Reactome	Regulation of TLR by endogenous ligand	target	FGG,TLR4,TLR6,HMGB1,S100A1	5
750	Reactome	Aspartate and asparagine metabolism	target	ASPA,GOT2,GADL1,NAT8L,SLC25A12	5
751	Reactome	CD28 co-stimulation	target	YES1,FYN,CD28,GRAP2,CD86	5
752	Reactome	Axonal growth inhibition (RHOA activation)	target	RHOA,MAG,LINGO1,ARHGDIA,NGFR	5
753	Reactome	Surfactant metabolism	target	ZDHHC2,CCDC59,GATA6,CKAP4,ADA2	5
754	Reactome	HS-GAG degradation	target	GLB1L,GUSB,GPC5,HPSE,SDC4	5
755	Reactome	Inactivation of APC/C via direct inhibition of the APC/C complex	target	CDC20,ANAPC1,MAD2L1,BUB3,ANAPC7	5
756	Reactome	Glutamate Neurotransmitter Release Cycle	target	SLC1A1,SNAP25,PPFIA4,SLC1A7,CPLX1	5
757	Reactome	Transferrin endocytosis and recycling	target	TFRC,STEAP3,ATP6V0E1,ATP6V0A2,STEAP2	5
758	Reactome	A tetrasaccharide linker sequence is required for GAG synthesis	target	B3GAT2,VCAN,GPC5,SDC4,B4GALT7	5
759	Reactome	Translesion synthesis by POLI	target	UBB,RPS27A,RFC2,UBC,RPA1	5
760	Reactome	TRAF6 mediated IRF7 activation	target	TRAF6,SIKE1,EP300,CREBBP,TRAF2	5
761	Reactome	SHC-mediated cascade:FGFR1	target	FGFR1,KRAS,GRB2,FGF9,FGF5	5
762	Reactome	Formation of tubulin folding intermediates by CCT/TriC	target	TUBA1B,TUBA1C,CCT4,TUBB4A,TUBB2A	5
763	Reactome	EGFR Transactivation by Gastrin	target	KRAS,PRKCA,HBEGF,GRB2,MMP3	5
764	Reactome	Synthesis, secretion, and inactivation of Glucagon-like Peptide-1 (GLP-1)	target	FFAR4,SPCS1,TCF7L2,SPCS3,PAX6	5
765	Reactome	Interleukin-9 signaling	target	STAT5B,STAT5A,STAT1,JAK3,STAT3	5
766	Reactome	Loss of phosphorylation of MECP2 at T308	target	CAMK4,CALM1,CALM2,MECP2,CALM3	5
767	Reactome	Advanced glycosylation endproduct receptor signaling	target	CAPZA1,MAPK1,SAA1,HMGB1,CAPZA2	5
768	Reactome	POU5F1 (OCT4), SOX2, NANOG activate genes related to proliferation	target	NR6A1,DPPA4,SALL1,SALL4,STAT3	5
769	Reactome	TGF-beta receptor signaling in EMT (epithelial to mesenchymal transition)	target	UBB,RHOA,RPS27A,UBC,PARD3	5
770	Reactome	p130Cas linkage to MAPK signaling for integrins	target	FGG,ITGB3,CRK,TLN1,PTK2	5
771	Reactome	Interleukin-35 Signalling	target	CANX,IL12RB2,STAT1,EBI3,STAT3	5
772	Reactome	Downregulation of ERBB2:ERBB3 signaling	target	ERBB2,UBB,RPS27A,UBC,AKT1	5
773	Reactome	WNT5A-dependent internalization of FZD4	target	AP2S1,PRKCA,CLTC,AP2M1,PRKCB	5
774	Reactome	Aflatoxin activation and detoxification	target	CYP3A5,MGST3,AKR7A2,CYP1A2,AKR7L	5
775	Reactome	Regulation of FOXO transcriptional activity by acetylation	target	TXNIP,FOXO1,EP300,SIRT1,CREBBP	5
776	Reactome	Activation of PUMA and translocation to mitochondria	target	TFDP2,PPP1R13B,TP63,BBC3,TP53	5
777	Reactome	InlA-mediated entry of Listeria monocytogenes into host cells	target	UBB,RPS27A,CDH1,UBC,CTNND1	5
778	Reactome	Zinc efflux and compartmentalization by the SLC30 family	target	SLC30A2,SLC30A1,SLC30A6,SLC30A3,SLC30A5	5
779	Reactome	DAP12 interactions	target	TREM1,CD300E,HLA-E,KLRD1,SIGLEC15	5
780	Reactome	Vitamin C (ascorbate) metabolism	target	GSTO2,SLC2A3,SLC2A1,GSTO1,CYB5A	5
781	Reactome	Cell-extracellular matrix interactions	target	ACTB,PARVB,LIMS1,FERMT2,ILK	5
782	Reactome	Crosslinking of collagen fibrils	target	COL1A1,PXDN,COL4A4,LOX,COL4A1	5
783	Reactome	Mismatch repair (MMR) directed by MSH2:MSH3 (MutSbeta)	target	POLD3,POLD4,MSH3,MLH1,RPA1	5
784	Reactome	cGMP effects	target	PDE11A,PRKG2,KCNMB1,PDE1B,MRVI1	5
785	Reactome	Platelet sensitization by LDL	target	PLA2G4A,PPP2CA,PTPN11,PPP2R5E,MAPK14	5
786	Reactome	Netrin-1 signaling	target	SLIT1,MYO10,RGMB,SIAH2,UNC5B	5
787	Reactome	ERKs are inactivated	target	PPP2CA,DUSP4,MAPK7,MAPK1,DUSP7	5
788	Reactome	Sema4D mediated inhibition of cell attachment and migration	target	RRAS,RHOA,PLXNB1,RAC1,ARHGAP35	5
789	Reactome	Glutamate and glutamine metabolism	target	PYCR3,GOT2,GLUD2,GLUD1,GLUL	5
790	Reactome	The activation of arylsulfatases	target	ARSD,ARSK,SUMF2,ARSJ,ARSA	5
791	Reactome	Signaling by ROBO receptors	target	ENAH,PFN2,SLIT1,CXCR4,PFN1	5
792	Reactome	Translesion synthesis by POLK	target	UBB,RPS27A,RFC2,UBC,RPA1	5
793	Reactome	Sodium/Calcium exchangers	target	CALM1,CALM2,SLC8A1,SLC24A4,CALM3	5
794	Reactome	Inhibition of Signaling by Overexpressed EGFR	target	TGFA,EGF,HBEGF,EREG,EPGN	5
795	Reactome	CDC6 association with the ORC:origin complex	target	ORC4,ORC6,ORC5,MCM8,ORC1	5
796	Reactome	TRP channels	target	TRPV2,TRPV1,TRPC4AP,TRPM7,MCOLN2	5
797	Reactome	HDR through MMEJ (alt-NHEJ)	target	PARP1,PARP2,RAD50,POLQ,MRE11	5
798	Reactome	Lewis blood group biosynthesis	target	FUT9,ST3GAL6,FUT11,FUT2,B3GALT5	5
799	Reactome	MET receptor recycling	target	ARF6,CRKL,CRK,GRB2,RAB4A	5
800	Reactome	Translesion synthesis by REV1	target	UBB,RPS27A,RFC2,UBC,RPA1	5
801	Reactome	Synthesis of bile acids and bile salts via 24-hydroxycholesterol	target	CYP8B1,AMACR,AKR1D1,PTGIS,HSD3B7	5
802	Reactome	Regulation of PTEN localization	target	UBB,RPS27A,PTEN,UBC,XIAP	5
803	Reactome	Acyl chain remodelling of PS	target	OSBPL10,PLA2G4A,MBOAT1,PLA2G2F,PLA2G12A	5
804	Reactome	Antimicrobial peptides	target	LEAP2,LYZ,CLU,REG3A,LTF	5
805	Reactome	Microtubule-dependent trafficking of connexons from Golgi to the plasma membrane	target	TUBA1B,TUBB8,TUBA1C,TUBB4A,TUBB2A	5
806	Reactome	SHC-mediated cascade:FGFR4	target	KRAS,FGF19,GRB2,FGF9,FGFR4	5
807	Reactome	TICAM1,TRAF6-dependent induction of TAK1 complex	target	TRAF6,UBB,TAB1,RPS27A,UBC	5
808	Reactome	Purine ribonucleoside monophosphate biosynthesis	target	PFAS,PAICS,ADSL,ATIC,GMPS	5
809	Reactome	TNF receptor superfamily (TNFSF) members mediating non-canonical NF-kB pathway	target	TNFRSF13C,CD40LG,TRAF3,TRAF2,TNFSF13B	5
810	Reactome	Class A/1 (Rhodopsin-like receptors)	target	GPR132,PTAFR,CMKLR1,GPR35,GPR55	5
811	Reactome	DEx/H-box helicases activate type I IFN and inflammatory cytokines production	target	RELA,DHX36,DHX9,MYD88,NFKB1	5
812	Reactome	Synthesis of bile acids and bile salts via 27-hydroxycholesterol	target	CYP8B1,NCOA1,AKR1D1,PTGIS,HSD3B7	5
813	Reactome	Formation of Senescence-Associated Heterochromatin Foci (SAHF)	target	HMGA2,LMNB1,HMGA1,TP53,UBN1	5
814	Reactome	Regulation of localization of FOXO transcription factors	target	YWHAG,FOXO1,SFN,YWHAZ,AKT1	5
815	Reactome	Dectin-2 family	target	MUC15,FYN,CLEC4E,PLCG2,MUC20	5
816	Reactome	PKA activation	target	ADCY9,CALM1,CALM2,PRKAR2A,CALM3	5
817	Reactome	ERBB2 Activates PTK6 Signaling	target	ERBB2,PTK6,EGF,HBEGF,EREG	5
818	Reactome	Synthesis of pyrophosphates in the cytosol	target	PPIP5K2,PPIP5K1,IP6K1,NUDT4,NUDT3	5
819	Reactome	APC/C:Cdc20 mediated degradation of mitotic proteins	target	CDC20,ANAPC1,MAD2L1,BUB3,ANAPC7	5
820	Reactome	Activation of Ca-permeable Kainate Receptor	target	GRIK4,CALM1,CALM2,CALM3,GRIK3	5
821	Reactome	Import of palmitoyl-CoA into the mitochondrial matrix	target	ACACB,MID1IP1,CPT1A,PRKAB2,ACACA	5
822	Reactome	YAP1- and WWTR1 (TAZ)-stimulated gene expression	target	HIPK1,TEAD3,TEAD1,HIPK2,YAP1	5
823	Reactome	PI5P Regulates TP53 Acetylation	target	PIN1,PIP4K2C,EP300,PIP4K2A,TP53	5
824	Reactome	DDX58/IFIH1-mediated induction of interferon-alpha/beta	target	UBB,RPS27A,UBC,TKFC,NLRC5	5
825	Reactome	PTK6 Regulates Cell Cycle	target	PTK6,CDKN1B,CDK2,CDK4,CCND1	5
826	Reactome	Activation of RAC1 downstream of NMDARs	target	CALM1,CALM2,ARHGEF7,RAC1,CALM3	5
827	Reactome	TFAP2 (AP-2) family regulates transcription of growth factors and their receptors	target	YY1,ERBB2,TFAP2A,TGFA,ESR1	5
828	Reactome	STAT5 Activation	target	STAT5B,PTPN11,STAT5A,GRB2,GAB2	5
829	Reactome	Regulation of gene expression by Hypoxia-inducible Factor	target	HIF3A,ARNT,EP300,HIF1A,CREBBP	5
830	Reactome	Activation of RAC1	target	PAK4,NCK1,PAK2,RAC1,PAK5	5
831	Reactome	Regulation of TP53 Activity through Association with Co-factors	target	PPP1R13B,TP63,ZNF385A,AKT1,TP53	5
832	Reactome	CLEC7A (Dectin-1) induces NFAT activation	target	PPP3R1,CALM1,CALM2,NFATC2,CALM3	5
833	Reactome	Hyaluronan uptake and degradation	target	CHP1,LYVE1,GUSB,HMMR,CD44	5
834	Reactome	Eicosanoids	target	CYP8B1,CYP4A11,CYP4A22,PTGIS,CYP4F3	5
835	Reactome	Regulation of FZD by ubiquitination	target	UBB,RPS27A,UBC,ZNRF3,FZD6	5
836	Reactome	IRAK4 deficiency (TLR2/4)	target	IRAK4,MYD88,TLR6,TIRAP,TLR4	5
837	Reactome	GRB2:SOS provides linkage to MAPK signaling for Integrins	target	FGG,ITGB3,GRB2,TLN1,PTK2	5
838	Reactome	TNFR1-induced proapoptotic signaling	target	OTUD7B,TNFAIP3,CASP8,CYLD,TRAF2	5
839	Reactome	Coenzyme A biosynthesis	target	PANK3,PANK1,COASY,SLC25A16,PANK2	5
840	Reactome	Signaling by Leptin	target	STAT5B,PTPN11,STAT5A,SOCS3,STAT3	5
841	Reactome	CREB1 phosphorylation through the activation of Adenylate Cyclase	target	PRKX,CALM1,CALM2,PRKAR2A,CREB1,CALM3	6
842	Reactome	MET activates RAP1 and RAC1	target	CRKL,RAPGEF1,CRK,DOCK7,GRB2,RAC1	6
843	Reactome	Interleukin-21 signaling	target	IL21R,STAT5B,STAT5A,STAT1,JAK3,STAT3	6
844	Reactome	S45 mutants of beta-catenin aren't phosphorylated	target	PPP2CA,AMER1,CSNK1A1,PPP2R5E,GSK3B,APC	6
845	Reactome	RUNX3 regulates NOTCH signaling	target	RUNX3,SNW1,NOTCH1,EP300,HES1,CREBBP	6
846	Reactome	Alpha-protein kinase 1 signaling pathway	target	TRAF6,TIFA,UBB,TAB1,RPS27A,UBC	6
847	Reactome	Interleukin-37 signaling	target	PTPN14,PTPN11,PTPN2,PTPN4,PTPN9,STAT3	6
848	Reactome	PECAM1 interactions	target	INPP5D,PLCG1,YES1,FYN,PTPN11,ITGB3	6
849	Reactome	Unwinding of DNA	target	MCM5,MCM8,GINS2,MCM4,MCM3,MCM7	6
850	Reactome	TP53 Regulates Transcription of Caspase Activators and Caspases	target	TP63,APAF1,CASP10,CASP2,ATM,TP53	6
851	Reactome	Molecules associated with elastic fibres	target	FBLN5,LTBP4,BMP7,ITGB3,MFAP5,ELN	6
852	Reactome	FRS-mediated FGFR2 signaling	target	KRAS,PTPN11,GRB2,FGF9,FRS2,FGF5	6
853	Reactome	Regulation of APC/C activators between G1/S and early anaphase	target	CDC20,ANAPC1,ANAPC7,FZR1,CCNB1,CDK2	6
854	Reactome	S33 mutants of beta-catenin aren't phosphorylated	target	PPP2CA,AMER1,CSNK1A1,PPP2R5E,GSK3B,APC	6
855	Reactome	Inhibition of replication initiation of damaged DNA by RB1/E2F1	target	TFDP2,POLA1,PPP2CA,POLA2,PRIM1,PRIM2	6
856	Reactome	Signaling by FGFR4 in disease	target	KRAS,PLCG1,PIK3R1,GRB2,FRS2,FGFR4	6
857	Reactome	PIWI-interacting RNA (piRNA) biogenesis	target	PIWIL2,HSP90AA1,POLR2F,POLR2E,PIWIL1,POLR2D	6
858	Reactome	Processive synthesis on the lagging strand	target	POLD3,POLA1,POLD4,POLA2,PRIM1,PRIM2	6
859	Reactome	FOXO-mediated transcription of cell death genes	target	FOXO1,NFYA,BCL2L11,EP300,BBC3,CREBBP	6
860	Reactome	Calcineurin activates NFAT	target	PPIA,PPP3R1,CALM1,CALM2,NFATC2,CALM3	6
861	Reactome	DNA replication initiation	target	POLA1,POLA2,PRIM1,POLE,POLE3,PRIM2	6
862	Reactome	Transcription of E2F targets under negative control by p107 (RBL1) and p130 (RBL2) in complex with HDAC1	target	TFDP2,LIN52,LIN9,RBBP4,MYBL2,RBL1	6
863	Reactome	G0 and Early G1	target	TFDP2,LIN52,LIN9,CDK2,RBBP4,RBL1	6
864	Reactome	Condensation of Prophase Chromosomes	target	SET,PHF8,SMC4,KMT5A,CCNB1,NCAPG2	6
865	Reactome	Elastic fibre formation	target	FURIN,FBLN5,MFAP5,ITGB3,LOX,ELN	6
866	Reactome	VxPx cargo-targeting to cilium	target	RAB3IP,PKD1,EXOC7,EXOC4,RAB8A,CNGB1	6
867	Reactome	Truncations of AMER1 destabilize the destruction complex	target	PPP2CA,AMER1,CSNK1A1,PPP2R5E,GSK3B,APC	6
868	Reactome	PRC2 methylates histones and DNA	target	EED,EZH2,PHF1,RBBP4,PHF19,SUZ12	6
869	Reactome	Prefoldin mediated transfer of substrate to CCT/TriC	target	ACTB,TUBA1C,CCT4,PFDN2,TUBB4A,TUBB2A	6
870	Reactome	E2F-enabled inhibition of pre-replication complex formation	target	ORC4,ORC6,ORC5,CCNB1,MCM8,ORC1	6
871	Reactome	Transcriptional regulation of pluripotent stem cells	target	SMAD4,HIF3A,FOXP1,PBX1,SALL4,STAT3	6
872	Reactome	Glucagon signaling in metabolic regulation	target	GNB2,ADCY9,GNG4,GNG2,GNB1,GNG12	6
873	Reactome	Beta-catenin phosphorylation cascade	target	PPP2CA,AMER1,CSNK1A1,PPP2R5E,GSK3B,APC	6
874	Reactome	Abortive elongation of HIV-1 transcript in the absence of Tat	target	GTF2F1,POLR2F,POLR2E,SUPT5H,SUPT4H1,POLR2D	6
875	Reactome	Myogenesis	target	CDC42,CDON,CTNNA1,CDH2,MAPK14,MEF2D	6
876	Reactome	G beta:gamma signalling through BTK	target	GNB2,GNG4,GNB5,GNG2,GNB1,GNG12	6
877	Reactome	APC truncation mutants have impaired AXIN binding	target	PPP2CA,AMER1,CSNK1A1,PPP2R5E,GSK3B,APC	6
878	Reactome	Mitochondrial iron-sulfur cluster biogenesis	target	FXN,LYRM4,FDX1,ISCA2,SLC25A28,SLC25A37	6
879	Reactome	Regulation of IFNA signaling	target	IFNAR2,PTPN11,SOCS1,STAT1,SOCS3,STAT2	6
880	Reactome	Calmodulin induced events	target	CALM1,PRKCA,CALM2,GRK2,PRKCD,CALM3	6
881	Reactome	RA biosynthesis pathway	target	RDH11,RDH13,RDH10,DHRS3,ALDH1A2,ADH4	6
882	Reactome	Glycogen breakdown (glycogenolysis)	target	PGM2L1,CALM1,CALM2,PHKB,CALM3,PHKG2	6
883	Reactome	Apoptosis induced DNA fragmentation	target	HMGB2,DFFA,KPNB1,DFFB,HMGB1,CASP3	6
884	Reactome	Misspliced GSK3beta mutants stabilize beta-catenin	target	PPP2CA,AMER1,CSNK1A1,PPP2R5E,GSK3B,APC	6
885	Reactome	Intrinsic Pathway of Fibrin Clot Formation	target	PRCP,F9,C1QBP,SERPING1,SERPINC1,F2	6
886	Reactome	S37 mutants of beta-catenin aren't phosphorylated	target	PPP2CA,AMER1,CSNK1A1,PPP2R5E,GSK3B,APC	6
887	Reactome	PCNA-Dependent Long Patch Base Excision Repair	target	POLD3,POLD4,POLE,RFC2,POLE3,RPA1	6
888	Reactome	Chondroitin sulfate biosynthesis	target	VCAN,CHSY1,CSGALNACT1,CHST11,CHST3,CHPF2	6
889	Reactome	BH3-only proteins associate with and inactivate anti-apoptotic BCL-2 members	target	BCL2L1,BID,BCL2L11,BBC3,PMAIP1,STAT3	6
890	Reactome	Pre-NOTCH Processing in Golgi	target	ST3GAL6,FURIN,ATP2A2,NOTCH1,B4GALT1,NOTCH2	6
891	Reactome	ChREBP activates metabolic gene expression	target	MLX,ACACB,AGPAT1,ACLY,FASN,ACACA	6
892	Reactome	PI3K events in ERBB2 signaling	target	ERBB2,EGF,PIK3R1,HBEGF,GRB2,EREG	6
893	Reactome	TRAF6 mediated induction of NFkB and MAP kinases upon TLR7/8 or 9 activation	target	TRAF6,IRAK2,IRAK4,IRAK1,TLR7,MYD88	6
894	Reactome	Prostacyclin signalling through prostacyclin receptor	target	GNB2,GNG4,GNB5,GNG2,GNB1,GNG12	6
895	Reactome	N-Glycan antennae elongation	target	B4GALT6,MGAT5,B4GALT1,B4GALT2,B4GALT5,ST8SIA3	6
896	Reactome	BBSome-mediated cargo-targeting to cilium	target	BBS9,RAB3IP,BBS1,BBS5,SSTR3,CCT4	6
897	Reactome	PI-3K cascade:FGFR2	target	PTPN11,PIK3R1,GRB2,FGF9,FRS2,FGF5	6
898	Reactome	G beta:gamma signalling through PLC beta	target	GNB2,GNG4,GNB5,GNG2,GNB1,GNG12	6
899	Reactome	Regulation of the apoptosome activity	target	APAF1,MAPK1,APIP,XIAP,CYCS,CARD8	6
900	Reactome	PTK6 Regulates RTKs and Their Effectors AKT1 and DOK1	target	PTK6,UBB,RPS27A,CBL,UBC,AKT1	6
901	Reactome	Trafficking of AMPA receptors	target	EPB41L1,CAMK2G,MDM2,CACNG8,AKAP5,CAMK2A	6
902	Reactome	Interconversion of nucleotide di- and triphosphates	target	GUK1,RRM2,NME1-NME2,AK2,AK1,DCTPP1	6
903	Reactome	CRMPs in Sema3A signaling	target	PLXNA4,PLXNA2,PLXNA3,FYN,DPYSL5,GSK3B	6
904	Reactome	Phase 4 - resting membrane potential	target	KCNK5,KCNK6,KCNJ4,KCNK1,KCNK16,KCNK12	6
905	Reactome	Biotin transport and metabolism	target	ACACB,PCCB,PCCA,HLCS,BTD,ACACA	6
906	Reactome	AXIN missense mutants destabilize the destruction complex	target	PPP2CA,AMER1,CSNK1A1,PPP2R5E,GSK3B,APC	6
907	Reactome	T41 mutants of beta-catenin aren't phosphorylated	target	PPP2CA,AMER1,CSNK1A1,PPP2R5E,GSK3B,APC	6
908	Reactome	RHO GTPases activate KTN1	target	RHOA,KIF5A,CDC42,RHOG,RAC1,KIF5B	6
909	Reactome	TP53 regulates transcription of several additional cell death genes whose specific roles in p53-dependent apoptosis remain uncertain	target	PPP1R13B,TP63,NDRG1,PERP,BIRC5,TP53	6
910	Reactome	Regulation of IFNG signaling	target	PIAS1,PTPN11,PTPN2,SOCS1,STAT1,SOCS3	6
911	Reactome	FLT3 Signaling	target	KRAS,FYN,PTPN11,PIK3R1,GRB2,GAB2	6
912	Reactome	Regulated proteolysis of p75NTR	target	TRAF6,RELA,NCSTN,ADAM17,NGFR,NFKB1	6
913	Reactome	FRS-mediated FGFR3 signaling	target	KRAS,PTPN11,GRB2,FGF9,FRS2,FGF5	6
914	Reactome	Telomere C-strand synthesis initiation	target	POLA1,POLA2,PRIM1,POLE,POLE3,PRIM2	6
915	Reactome	Cilium Assembly	target	TUBA1B,ATAT1,TUBB8,TUBA1C,TUBB4A,TUBB2A	6
916	Reactome	Interleukin-6 signaling	target	PTPN11,CBL,STAT1,SOCS3,STAT3,IL6R	6
917	Reactome	Post-chaperonin tubulin folding pathway	target	TBCA,TUBA1B,TUBA1C,ARL2,TUBB4A,TUBB2A	6
918	Reactome	mRNA decay by 5' to 3' exoribonuclease	target	DCP1A,DCP2,LSM3,LSM4,DDX6,LSM2	6
919	Reactome	Collagen chain trimerization	target	COL1A1,COL4A4,COL5A3,COL18A1,COL4A1,COL9A2	6
920	Reactome	Activation of IRF3/IRF7 mediated by TBK1/IKK epsilon	target	UBB,RPS27A,TLR4,PTPN11,UBC,TRAF3	6
921	Reactome	PI-3K cascade:FGFR3	target	PTPN11,PIK3R1,GRB2,FGF9,FRS2,FGF5	6
922	Reactome	Voltage gated Potassium channels	target	KCNC3,KCNA5,KCNA7,KCND3,KCNH1,KCNH2	6
923	Reactome	IRAK2 mediated activation of TAK1 complex	target	TRAF6,UBB,TAB1,RPS27A,IRAK2,UBC	6
924	Reactome	Frs2-mediated activation	target	MAP2K1,CRKL,RAPGEF1,MAPK1,FRS2,MAP2K2	6
925	Reactome	Small interfering RNA (siRNA) biogenesis	target	AGO1,TARBP2,AGO4,DICER1,AGO2,AGO3	6
926	Reactome	ABC transporters in lipid homeostasis	target	ABCG8,ABCG4,PEX3,ABCG1,ABCA2,ABCG5	6
927	Reactome	Glycogen synthesis	target	GYS2,UBB,RPS27A,PGM2L1,UBC,GYS1	6
928	Reactome	EGFR interacts with phospholipase C-gamma	target	PLCG1,TGFA,EGF,HBEGF,EREG,EPGN	6
929	Reactome	MyD88 dependent cascade initiated on endosome	target	TRAF6,IRAK2,IRAK4,IRAK1,TLR7,MYD88	6
930	Reactome	Costimulation by the CD28 family	target	PIK3R2,PTPN11,PIK3R1,GRB2,BTLA,ICOSLG	6
931	Reactome	Synthesis of very long-chain fatty acyl-CoAs	target	HACD2,ACSL6,ELOVL6,ACSL1,HSD17B12,ACSL4	6
932	Reactome	GRB2 events in ERBB2 signaling	target	ERBB2,KRAS,EGF,HBEGF,GRB2,EREG	6
933	Reactome	MyD88 cascade initiated on plasma membrane	target	TRAF6,TLR5,IRAK2,IRAK4,IRAK1,MYD88	6
934	Reactome	RUNX3 regulates p14-ARF	target	KRAS,BRD2,RUNX3,RUNX1,EP300,CCND1	6
935	Reactome	Regulation of necroptotic cell death	target	UBB,RPS27A,UBC,XIAP,CASP8,TRAF2	6
936	Reactome	Regulation of gene expression in late stage (branching morphogenesis) pancreatic bud precursor cells	target	ONECUT3,SNW1,NOTCH1,EP300,HES1,CREBBP	6
937	Reactome	InlB-mediated entry of Listeria monocytogenes into host cell	target	UBB,RPS27A,CBL,UBC,GRB2,SH3GL1	6
938	Reactome	Regulation of cholesterol biosynthesis by SREBP (SREBF)	target	SREBF2,KPNB1,SCAP,SEC24A,SEC24B,SEC24D,SREBF1	7
939	Reactome	Tight junction interactions	target	CLDN4,PARD6B,CLDN19,PARD3,MPP5,CLDN16,CLDN12	7
940	Reactome	GRB2 events in EGFR signaling	target	KRAS,TGFA,EGF,HBEGF,GRB2,EREG,EPGN	7
941	Reactome	Presynaptic function of Kainate receptors	target	GNB2,GNG4,GNB5,GNG2,GNB1,GNG12,GRIK3	7
942	Reactome	Glucagon-type ligand receptors	target	GNB2,GNG4,GNB5,VIPR1,GNG2,GNB1,GNG12	7
943	Reactome	Tristetraprolin (TTP, ZFP36) binds and destabilizes mRNA	target	EXOSC2,DCP1A,DCP2,DIS3,TNPO1,EXOSC6,ZFP36	7
944	Reactome	Other semaphorin interactions	target	PLXNA4,SEMA3E,PLXNA2,PLXND1,SEMA6D,SEMA6A,SEMA5A	7
945	Reactome	Deadenylation of mRNA	target	PAIP1,EIF4A1,TNKS1BP1,CNOT6,PAN2,CNOT6L,CNOT1	7
946	Reactome	PCP/CE pathway	target	RHOA,DAAM1,RAC1,FZD7,FZD6,PFN1,WNT4	7
947	Reactome	Cellular hexose transport	target	SLC2A3,SLC2A14,SLC2A8,SLC2A1,SLC2A11,SLC2A4,SLC2A6	7
948	Reactome	ESR-mediated signaling	target	HSP90AA1,FKBP5,FKBP4,ESR2,MAPK1,ESR1,HSP90AB1	7
949	Reactome	Integrin alphaIIb beta3 signaling	target	FGG,ITGB3,PDPK1,RASGRP1,TLN1,PTK2,AKT1	7
950	Reactome	Butyrate Response Factor 1 (BRF1) binds and destabilizes mRNA	target	EXOSC2,DCP1A,DCP2,DIS3,ZFP36L1,EXOSC6,AKT1	7
951	Reactome	Cyclin A/B1/B2 associated events during G2/M transition	target	PPP2R2A,WEE1,PPP2CA,CCNB1,CDC25B,CDK2,PKMYT1	7
952	Reactome	ADP signalling through P2Y purinoceptor 12	target	GNB2,GNG4,GNB5,GNG2,GNB1,GNAI2,GNG12	7
953	Reactome	Polymerase switching	target	POLD3,POLA1,POLD4,PRIM1,POLA2,RFC2,PRIM2	7
954	Reactome	SHC1 events in EGFR signaling	target	KRAS,TGFA,EGF,HBEGF,GRB2,EREG,EPGN	7
955	Reactome	CREB1 phosphorylation through the activation of CaMKII/CaMKK/CaMKIV cascasde	target	CAMK2G,CAMK4,CALM1,CALM2,CREB1,KPNA2,CALM3	7
956	Reactome	Amino acid transport across the plasma membrane	target	SLC7A11,SLC7A1,SLC38A1,SLC43A2,SLC36A2,SLC7A5,SLC38A5	7
957	Reactome	Endosomal Sorting Complex Required For Transport (ESCRT)	target	UBB,RPS27A,VPS4A,UBC,VPS37B,CHMP3,RNF103-CHMP3	7
958	Reactome	Polymerase switching on the C-strand of the telomere	target	POLD3,POLA1,POLD4,PRIM1,POLA2,RFC2,PRIM2	7
959	Reactome	Meiotic synapsis	target	LMNB1,SMC1A,DIDO1,TERF2,LMNA,HSPA2,TERF1	7
960	Reactome	HDMs demethylate histones	target	KDM5C,PHF8,KDM2B,KDM5B,KDM2A,KDM7A,KDM6B	7
961	Reactome	IRAK2 mediated activation of TAK1 complex upon TLR7/8 or 9 stimulation	target	TRAF6,UBB,TAB1,RPS27A,IRAK2,UBC,TLR4	7
962	Reactome	AKT phosphorylates targets in the cytosol	target	TSC2,AKT1S1,MDM2,CDKN1B,AKT1,CDKN1A,GSK3B	7
963	Reactome	Notch-HLH transcription pathway	target	TBL1X,SNW1,HDAC5,NOTCH1,TBL1XR1,CREBBP,NOTCH2	7
964	Reactome	Golgi Cisternae Pericentriolar Stack Reorganization	target	RAB1B,MAPK1,RAB1A,GOLGA2,CCNB1,GORASP1,RAB2A	7
965	Reactome	N-glycan trimming in the ER and Calnexin/Calreticulin cycle	target	UBB,RPS27A,UBC,MLEC,GANAB,VCP,AMFR	7
966	Reactome	PI-3K cascade:FGFR1	target	FGFR1,PTPN11,PIK3R1,GRB2,FGF9,FRS2,FGF5	7
967	Reactome	mTOR signalling	target	AKT1S1,RRAGC,LAMTOR4,MLST8,SLC38A9,AKT1,LAMTOR1	7
968	Reactome	GABA receptor activation	target	GABRA1,GABRR2,GABRB1,GABRB2,GABRG2,NPTN,ARHGEF9	7
969	Reactome	Competing endogenous RNAs (ceRNAs) regulate PTEN translation	target	TNRC6A,AGO1,TNRC6C,AGO4,AGO2,AGO3,TNRC6B	7
970	Reactome	Metalloprotease DUBs	target	UBB,RPS27A,STAMBP,UBC,BRCC3,EP300,STAMBPL1	7
971	Reactome	FOXO-mediated transcription of cell cycle genes	target	FOXO1,SMAD4,CAV1,CCNG2,CDKN1B,FOXG1,CDKN1A	7
972	Reactome	Processing of Intronless Pre-mRNAs	target	CSTF1,PABPN1,SYMPK,CSTF2,CPSF2,CPSF7,NUDT21	7
973	Reactome	TP53 Regulates Transcription of Genes Involved in G1 Cell Cycle Arrest	target	ZNF385A,CDKN1B,CDK2,E2F8,ARID3A,CDKN1A,TP53	7
974	Reactome	Activation of BAD and translocation to mitochondria	target	YWHAG,PPP3R1,SFN,BID,YWHAZ,AKT1,YWHAE	7
975	Reactome	TP53 regulates transcription of additional cell cycle genes whose exact role in the p53 pathway remain uncertain	target	BTG2,TNKS1BP1,CNOT6,TP53,NPM1,CNOT6L,CNOT1	7
976	Reactome	HSF1 activation	target	HSP90AA1,EEF1A1,HSBP1,VCP,RPA1,YWHAE,HSP90AB1	7
977	Reactome	Phase 2 - plateau phase	target	CACNG1,CACNA2D2,CACNB2,CACNA1C,KCNE4,CACNG8,CACNG7	7
978	Reactome	NOTCH4 Intracellular Domain Regulates Transcription	target	SNW1,NOTCH1,HEY2,EP300,HES1,CREBBP,NOTCH2	7
979	Reactome	Regulation of gene expression in beta cells	target	NKX2-2,HNF4A,FOXO1,HNF4G,PAX6,FOXA2,NEUROD1	7
980	Reactome	ERCC6 (CSB) and EHMT2 (G9a) positively regulate rRNA expression	target	MBD3,MTA1,GATAD2B,MTA3,CHD4,RBBP4,GATAD2A	7
981	Reactome	Constitutive Signaling by EGFRvIII	target	HSP90AA1,KRAS,PLCG1,EGF,CBL,PIK3R1,GRB2	7
982	Reactome	CTLA4 inhibitory signaling	target	PPP2CA,YES1,PTPN11,FYN,CD86,AKT1,PPP2R5E	7
983	Reactome	CD28 dependent Vav1 pathway	target	FYN,PAK2,CD28,CDC42,GRB2,CD86,RAC1	7
984	Reactome	Triglyceride catabolism	target	FABP4,PPP1CB,FABP3,PLIN3,MGLL,CAV1,ABHD5	7
985	Reactome	eNOS activation	target	HSP90AA1,CALM1,CALM2,CAV1,ZDHHC21,AKT1,CALM3	7
986	Reactome	Post-transcriptional silencing by small RNAs	target	TNRC6A,AGO1,TNRC6C,AGO4,AGO2,AGO3,TNRC6B	7
987	Reactome	Synthesis of bile acids and bile salts via 7alpha-hydroxycholesterol	target	SCP2,CYP8B1,NCOA1,AMACR,AKR1D1,PTGIS,HSD3B7	7
988	Reactome	PI-3K cascade:FGFR4	target	PTPN11,FGF19,PIK3R1,GRB2,FGF9,FRS2,FGFR4	7
989	Reactome	RIP-mediated NFkB activation via ZBP1	target	RELA,NFKBIA,IKBKG,DHX9,MYD88,NKIRAS2,NFKB1	7
990	Reactome	Synthesis of PC	target	SLC44A1,MFSD2A,LPIN3,CSNK2A1,LPIN1,STARD7,PCYT1A	7
991	Reactome	SUMOylation of DNA methylation proteins	target	PHC3,RNF2,CBX8,CBX2,CBX4,PHC2,PCGF2	7
992	Reactome	FRS-mediated FGFR1 signaling	target	FGFR1,KRAS,PTPN11,GRB2,FGF9,FRS2,FGF5	7
993	Reactome	Signaling by ERBB4	target	GABRA1,EGF,GABRB1,HBEGF,GABRB2,GABRG2,EREG	7
994	Reactome	Interleukin-15 signaling	target	STAT5B,IL15,STAT5A,GRB2,GAB2,JAK3,STAT3	7
995	Reactome	Role of LAT2/NTAL/LAB on calcium mobilization	target	PIK3R2,FYN,PIK3R1,PDPK1,GRB2,GAB2,PIK3CB	7
996	Reactome	TRAF6-mediated induction of TAK1 complex within TLR4 complex	target	TRAF6,UBB,TAB1,RPS27A,IRAK2,UBC,TLR4	7
997	Reactome	ERBB2 Regulates Cell Motility	target	ERBB2,RHOA,EGF,DIAPH1,HBEGF,MEMO1,EREG	7
998	Reactome	FRS-mediated FGFR4 signaling	target	KRAS,PTPN11,FGF19,GRB2,FGF9,FRS2,FGFR4	7
999	Reactome	Protein methylation	target	EEF1A1,EEF2,RPS2,CALM1,CALM2,VCP,CALM3	7
1000	Reactome	Constitutive Signaling by NOTCH1 HD Domain Mutants	target	UBB,RPS27A,ADAM17,UBC,NOTCH1,NEURL1B,NEURL1	7
1001	Reactome	Metabolism of folate and pterines	target	DHFR2,MTHFD1L,DHFR,MTHFR,SHMT1,SLC25A32,MTHFD1	7
1002	Reactome	Signaling by FGFR3 point mutants in cancer	target	KRAS,PLCG1,PIK3R1,GRB2,FGF9,FRS2,FGF5	7
1003	Reactome	Generation of second messenger molecules	target	ENAH,PLCG1,HLA-DRB1,NCK1,PAK2,GRAP2,CD4	7
1004	Reactome	Class I peroxisomal membrane protein import	target	PEX13,PEX3,PEX26,PXMP4,PEX2,PEX11B,SLC25A17	7
1005	Reactome	Reduction of cytosolic Ca++ levels	target	ATP2B1,ATP2A2,CALM1,CALM2,SLC8A1,CALM3,ATP2B3	7
1006	Reactome	Unblocking of NMDA receptors, glutamate binding and activation	target	CAMK2G,ACTN2,CALM1,CALM2,GRIN2B,CAMK2A,CALM3	7
1007	Reactome	WNT ligand biogenesis and trafficking	target	WNT16,WNT3,WNT8B,VPS35,WNT7B,WNT10B,WNT4	7
1008	Reactome	G beta:gamma signalling through CDC42	target	GNB2,GNG4,GNB5,CDC42,GNG2,GNB1,GNG12	7
1009	Reactome	Prolactin receptor signaling	target	STAT5B,PTPN11,RBX1,STAT5A,BTRC,SKP1,PRLR	7
1010	Reactome	Synthesis of glycosylphosphatidylinositol (GPI)	target	PIGQ,PIGO,PIGM,PIGW,DPM2,PIGP,PIGX	7
1011	Reactome	Fatty acyl-CoA biosynthesis	target	SCD5,SCD,OLAH,SLC25A1,ACLY,FASN,ACACA	7
1012	Reactome	ERK/MAPK targets	target	PPP2CA,ELK1,RPS6KA3,MAPK7,MAPK1,RPS6KA5,MAPK14	7
1013	Reactome	RAF-independent MAPK1/3 activation	target	DUSP4,PEA15,MAPK1,DUSP10,DUSP16,DUSP1,DUSP7	7
1014	Reactome	Transcription of E2F targets under negative control by DREAM complex	target	TFDP2,LIN52,MAX,LIN9,MYC,RBBP4,RBL1	7
1015	Reactome	PTK6 Regulates RHO GTPases, RAS GTPase and MAP kinases	target	KRAS,PTK6,RHOA,CRK,DOCK1,RAC1,ARHGAP35	7
1016	Reactome	The NLRP3 inflammasome	target	RELA,TXNIP,P2RX7,PYCARD,NFKB1,SUGT1,HSP90AB1	7
1017	Reactome	VLDLR internalisation and degradation	target	VLDLR,MYLIP,AP2S1,CLTC,PCSK9,AP2M1,NR1H2	7
1018	Reactome	APC/C:Cdc20 mediated degradation of Cyclin B	target	CDC20,UBB,RPS27A,ANAPC1,UBC,ANAPC7,CCNB1	7
1019	Reactome	Depolymerisation of the Nuclear Lamina	target	LMNB1,LPIN3,LPIN1,PRKCA,CCNB1,LMNA,PRKCB	7
1020	Reactome	Signaling by NODAL	target	FURIN,SMAD4,ACVR2B,DAND5,FOXH1,PCSK6,NODAL	7
1021	Reactome	Caspase-mediated cleavage of cytoskeletal proteins	target	VIM,ADD1,SPTAN1,CASP8,PLEC,CASP3,GSN	7
1022	Reactome	Long-term potentiation	target	CAMK2G,ACTN2,CALM1,CALM2,GRIN2B,CAMK2A,CALM3	7
1023	Reactome	Biosynthesis of the N-glycan precursor (dolichol lipid-linked oligosaccharide, LLO) and transfer to a nascent protein	target	MPDU1,RFT1,ALG9,ALG14,ALG10B,ALG1,ALG13	7
1024	Reactome	Tie2 Signaling	target	KRAS,PIK3R2,ANGPT4,PTPN11,PIK3R1,GRB2,PIK3CB	7
1025	Reactome	Chk1/Chk2(Cds1) mediated inactivation of Cyclin B:Cdk1 complex	target	YWHAG,WEE1,SFN,CHEK1,YWHAZ,CCNB1,YWHAE	7
1026	Reactome	Signaling by FGFR2 in disease	target	KRAS,PLCG1,PIK3R1,GRB2,FGF9,FRS2,FGF5	7
1027	Reactome	Insertion of tail-anchored proteins into the endoplasmic reticulum membrane	target	VAPA,BAG6,UBL4A,CAMLG,HMOX1,CYB5A,SGTA	7
1028	Reactome	Methylation	target	MAT2A,CYP1A2,GSTO1,MAT1A,TRMT112,AS3MT,NNMT,AHCY	8
1029	Reactome	Glucagon-like Peptide-1 (GLP1) regulates insulin secretion	target	GNB2,GNG4,GNB5,PRKAR2A,GNG2,GNB1,AKAP5,GNG12	8
1030	Reactome	Removal of the Flap Intermediate	target	POLD3,POLA1,DNA2,POLD4,PRIM1,POLA2,PRIM2,RPA1	8
1031	Reactome	Deregulated CDK5 triggers multiple neurodegenerative pathways in Alzheimer's disease models	target	LMNB1,CAPNS1,BCL2L11,CDC25B,GOLGA2,LMNA,SOD2,YWHAE	8
1032	Reactome	Nuclear signaling by ERBB4	target	ADAP1,STAT5A,NCSTN,HBEGF,EREG,ADAM17,ESR1,YAP1	8
1033	Reactome	Activation of Matrix Metalloproteinases	target	MMP2,FURIN,MMP17,MMP15,CTSK,KLK2,COL18A1,MMP3	8
1034	Reactome	RNA Polymerase III Chain Elongation	target	POLR3G,POLR3K,CRCP,POLR2F,POLR2E,POLR3A,POLR3F,POLR1D	8
1035	Reactome	Translesion Synthesis by POLH	target	UBB,RPS27A,RFC2,UBC,RPA1,VCP,UFD1,NPLOC4	8
1036	Reactome	mTORC1-mediated signalling	target	AKT1S1,EIF4EBP1,RRAGC,EEF2K,LAMTOR4,MLST8,SLC38A9,LAMTOR1	8
1037	Reactome	DCC mediated attractive signaling	target	WASL,TRIO,NCK1,FYN,CDC42,DOCK1,RAC1,PTK2	8
1038	Reactome	Branched-chain amino acid catabolism	target	ACAD8,BCAT1,BCKDK,DBT,HIBADH,IVD,ALDH6A1,PPM1K	8
1039	Reactome	Regulation of insulin secretion	target	KCNJ11,SNAP25,CACNA2D2,CACNB2,CACNA1C,SLC2A1,GNAI2,CACNA1A	8
1040	Reactome	Role of phospholipids in phagocytosis	target	FCGR2A,PLCG1,PIK3R2,PLPP4,PIK3R1,PRKCD,PLCG2,PIK3CB	8
1041	Reactome	Spry regulation of FGF signaling	target	UBB,RPS27A,PPP2CA,PTPN11,CBL,MAPK1,UBC,GRB2	8
1042	Reactome	Signaling by ERBB2	target	HSP90AA1,ERBB2,ERBIN,YES1,EGF,FYN,HBEGF,EREG	8
1043	Reactome	SUMOylation of transcription factors	target	MTA1,TFAP2A,PIAS1,MDM2,SUMO2,CDKN2A,TP53,PIAS2	8
1044	Reactome	CaMK IV-mediated phosphorylation of CREB	target	CAMK2G,CAMK4,CALM1,CALM2,CREB1,KPNA2,CAMK2A,CALM3	8
1045	Reactome	RNA Pol II CTD phosphorylation and interaction with CE	target	GTF2H5,GTF2F1,POLR2F,POLR2E,SUPT5H,GTF2H3,GTF2H1,POLR2D	8
1046	Reactome	RNA Pol II CTD phosphorylation and interaction with CE during HIV infection	target	GTF2H5,GTF2F1,POLR2F,POLR2E,SUPT5H,GTF2H3,GTF2H1,POLR2D	8
1047	Reactome	Tetrahydrobiopterin (BH4) synthesis, recycling, salvage and regulation	target	HSP90AA1,PRKG2,CALM1,CALM2,DHFR,GCH1,CALM3,AKT1	8
1048	Reactome	MECP2 regulates neuronal receptors and channels	target	FKBP5,SLC2A3,PTPN4,CREB1,MECP2,GRIN2B,SIN3A,OPRM1	8
1049	Reactome	GAB1 signalosome	target	TGFA,EGF,PTPN11,PIK3R1,HBEGF,GRB2,EREG,EPGN	8
1050	Reactome	Chaperone Mediated Autophagy	target	HSP90AA1,EEF1A1,UBB,VIM,PLIN3,RPS27A,UBC,HSP90AB1	8
1051	Reactome	Ras activation upon Ca2+ influx through NMDA receptor	target	KRAS,CAMK2G,ACTN2,CALM1,CALM2,GRIN2B,CAMK2A,CALM3	8
1052	Reactome	Signaling by cytosolic FGFR1 fusion mutants	target	STAT5B,STAT5A,FGFR1OP,PIK3R1,GRB2,STAT1,GAB2,STAT3	8
1053	Reactome	p75NTR recruits signalling complexes	target	TRAF6,UBB,RPS27A,SQSTM1,UBC,IRAK1,MYD88,NGFR	8
1054	Reactome	Thromboxane signalling through TP receptor	target	GNB2,GNG4,GNB5,GNG2,GNB1,GNAQ,TBXA2R,GNG12	8
1055	Reactome	Keratinization	target	KRTAP21-2,KRT80,KRT74,KRTAP4-9,DSG3,KRT8,KRTAP13-2,KRTAP9-6	8
1056	Reactome	KSRP (KHSRP) binds and destabilizes mRNA	target	EXOSC2,DCP2,KHSRP,DIS3,YWHAZ,EXOSC6,AKT1,MAPK14	8
1057	Reactome	NRIF signals cell death from the nucleus	target	TRAF6,ITGB3BP,UBB,RPS27A,SQSTM1,UBC,NCSTN,NGFR	8
1058	Reactome	APC-Cdc20 mediated degradation of Nek2A	target	CDC20,UBB,RPS27A,ANAPC1,MAD2L1,BUB3,UBC,ANAPC7	8
1059	Reactome	SHC1 events in ERBB2 signaling	target	ERBB2,KRAS,EGF,PRKCA,HBEGF,GRB2,PRKCD,EREG	8
1060	Reactome	Signaling by EGFR	target	LRIG1,TGFA,EGF,HBEGF,EREG,ADAM17,EPGN,ADAM12	8
1061	Reactome	Sialic acid metabolism	target	ST6GALNAC1,ST3GAL6,ST3GAL2,CTSA,GNE,ST3GAL1,SLC35A1,ST8SIA3	8
1062	Reactome	SEMA3A-Plexin repulsion signaling by inhibiting Integrin adhesion	target	PLXNA4,PIP5K1C,PLXNA2,RRAS,PLXNA3,FYN,RAC1,TLN1	8
1063	Reactome	Stabilization of p53	target	UBB,RPS27A,MDM2,UBC,CDKN2A,MDM4,ATM,TP53	8
1064	Reactome	Miscellaneous transport and binding events	target	ADD3,ADD1,MAGT1,CTNS,DMTN,NIPA1,ADD2,NIPAL3	8
1065	Reactome	LDL clearance	target	LDLR,AP2S1,CLTC,PCSK9,AP2M1,LIPA,NCEH1,SOAT1	8
1066	Reactome	Attenuation phase	target	HSP90AA1,HSBP1,FKBP4,HSPA1B,EP300,HSPA2,CREBBP,HSP90AB1	8
1067	Reactome	Regulation of PTEN mRNA translation	target	TNRC6A,AGO1,TNRC6C,AGO4,PTEN,AGO2,AGO3,TNRC6B	8
1068	Reactome	Interleukin-7 signaling	target	IL7R,PIK3R2,STAT5B,STAT5A,PIK3R1,SOCS1,JAK3,STAT3	8
1069	Reactome	Regulation of KIT signaling	target	YES1,FYN,CBL,PRKCA,GRB2,SOCS1,SOCS6,SH2B3	8
1070	Reactome	HS-GAG biosynthesis	target	EXT2,NDST3,HS6ST3,GPC5,SDC4,NDST1,HS6ST1,HS3ST1	8
1071	Reactome	NOTCH2 Activation and Transmission of Signal to the Nucleus	target	MDK,UBB,RPS27A,UBC,NCSTN,NEURL1B,NEURL1,NOTCH2	8
1072	Reactome	FOXO-mediated transcription of oxidative stress, metabolic and neuronal genes	target	PLXNA4,FOXO1,SMAD4,NR3C1,SIN3A,SOD2,SREBF1,PCK1	8
1073	Reactome	Activation of SMO	target	SHH,GRK2,KIF3A,CDON,CSNK1A1,EVC2,EVC,IHH	8
1074	Reactome	HSF1-dependent transactivation	target	HSP90AA1,HSBP1,CAMK2G,AKT1S1,HSPA1B,MLST8,CAMK2A,HSP90AB1	8
1075	Reactome	Ephrin signaling	target	EPHB3,PAK2,FYN,EFNB1,EPHB1,EPHB4,ARHGEF7,RAC1	8
1076	Reactome	Glyoxylate metabolism and glycine degradation	target	LIAS,GOT2,DAO,DBT,AGXT2,DHTKD1,PDHB,OGDH	8
1077	Reactome	Signal transduction by L1	target	MAP2K1,FGFR1,CSNK2A1,MAPK1,ITGB3,L1CAM,RAC1,MAP2K2	8
1078	Reactome	Microautophagy	target	VIM,UBB,RPS27A,PLIN3,UBC,VPS37B,CHMP3,RNF103-CHMP3	8
1079	Reactome	NOTCH3 Activation and Transmission of Signal to the Nucleus	target	UBB,RPS27A,EGF,UBC,NCSTN,NEURL1B,NEURL1,WWP2	8
1080	Reactome	mRNA Capping	target	GTF2H5,GTF2F1,POLR2F,POLR2E,SUPT5H,GTF2H3,GTF2H1,POLR2D	8
1081	Reactome	NCAM1 interactions	target	COL5A3,COL4A4,GDNF,CACNB2,CACNA1C,COL4A1,GFRA1,COL9A2	8
1082	Reactome	DARPP-32 events	target	PDE4C,PPP3R1,PPP2CA,PDE4A,CALM1,CALM2,PRKAR2A,CALM3	8
1083	Reactome	Negative regulation of NMDA receptor-mediated neuronal transmission	target	PPM1F,CAMK2G,ACTN2,CAMK4,CALM1,CALM2,GRIN2B,CAMK2A,CALM3	9
1084	Reactome	Laminin interactions	target	ITGA3,COL4A4,LAMB1,LAMC3,COL18A1,LAMA4,COL4A1,LAMC2,ITGA2	9
1085	Reactome	Disassembly of the destruction complex and recruitment of AXIN to the membrane	target	WNT8B,PPP2CA,APC,CAV1,AMER1,CSNK1A1,PPP2R5E,GSK3B,FZD2	9
1086	Reactome	IRAK1 recruits IKK complex	target	TRAF6,UBB,PELI1,RPS27A,TMEM189-UBE2V1,IKBKG,UBC,IRAK1,UBE2V1	9
1087	Reactome	Sema4D induced cell migration and growth-cone collapse	target	ERBB2,RHOA,RHOC,MYL12B,PLXNB1,MYH9,RHOB,MYH14,ROCK2	9
1088	Reactome	CD209 (DC-SIGN) signaling	target	RELA,KRAS,FYN,PAK2,EP300,CD209,RPS6KA5,CREBBP,NFKB1	9
1089	Reactome	ER Quality Control Compartment (ERQC)	target	RNF185,UBB,RPS27A,UBC,EDEM1,UGGT1,DERL2,AMFR,TRIM13	9
1090	Reactome	Tat-mediated HIV elongation arrest and recovery	target	SUPT16H,GTF2F1,CCNT1,POLR2F,POLR2E,CDK9,SUPT5H,SUPT4H1,POLR2D	9
1091	Reactome	Growth hormone receptor signaling	target	STAT5B,MAPK1,STAT5A,SOCS1,STAT1,ADAM17,SOCS3,PRLR,STAT3	9
1092	Reactome	MyD88:MAL(TIRAP) cascade initiated on plasma membrane	target	TRAF6,IRAK2,IRAK4,IRAK1,MYD88,SOCS1,TLR6,TIRAP,TLR4	9
1093	Reactome	Syndecan interactions	target	ACTN1,COL1A1,COL5A3,ITGB3,PRKCA,TNC,SDC4,ITGA2,THBS1	9
1094	Reactome	Sema3A PAK dependent Axon repulsion	target	PLXNA4,HSP90AA1,PLXNA2,PLXNA3,CFL1,FYN,PAK2,RAC1,HSP90AB1	9
1095	Reactome	RHO GTPases Activate NADPH Oxidases	target	PIN1,MAPK1,NCF1,PRKCA,PRKCD,RAC1,PIK3C3,MAPK14,PRKCB	9
1096	Reactome	ATF4 activates genes in response to endoplasmic reticulum stress	target	EXOSC2,DCP2,KHSRP,HERPUD1,NFYA,DIS3,ATF3,EXOSC6,CEBPB	9
1097	Reactome	Signaling by PDGF	target	COL9A2,FURIN,COL5A3,COL4A4,PDGFRA,PDGFA,COL4A1,THBS2,THBS1	9
1098	Reactome	Pausing and recovery of Tat-mediated HIV elongation	target	SUPT16H,GTF2F1,CCNT1,POLR2F,POLR2E,CDK9,SUPT5H,SUPT4H1,POLR2D	9
1099	Reactome	Formation of the HIV-1 Early Elongation Complex	target	GTF2H5,GTF2F1,SUPT4H1,POLR2F,POLR2E,SUPT5H,GTF2H3,GTF2H1,POLR2D	9
1100	Reactome	TICAM1, RIP1-mediated IKK complex recruitment	target	TRAF6,UBE2D2,UBE2D3,UBB,RPS27A,TMEM189-UBE2V1,IKBKG,UBC,UBE2V1	9
1101	Reactome	ADP signalling through P2Y purinoceptor 1	target	GNB2,PLA2G4A,GNG4,GNB5,GNG2,GNAQ,GNB1,MAPK14,GNG12	9
1102	Reactome	Regulation of lipid metabolism by Peroxisome proliferator-activated receptor alpha (PPARalpha)	target	CREBBP,TBL1X,PPARA,NCOA1,TGS1,SIN3A,CARM1,TBL1XR1,NCOA6	9
1103	Reactome	Transcriptional regulation by RUNX2	target	SOX9,BAX,TWIST1,PPM1D,TWIST2,CCNB1,CDK4,CCND1,CDKN1A	9
1104	Reactome	Fanconi Anemia Pathway	target	UBB,RPS27A,UBC,USP1,FANCA,FAAP24,ERCC1,RPA1,SLX4	9
1105	Reactome	Smooth Muscle Contraction	target	ANXA6,PAK2,TPM3,CALM1,CALM2,MYL12B,TLN1,TRIM72,CALM3	9
1106	Reactome	G beta:gamma signalling through PI3Kgamma	target	GNB2,GNG4,RHOA,GNB5,PDPK1,GNG2,GNB1,AKT1,GNG12	9
1107	Reactome	Complex I biogenesis	target	NDUFA9,NDUFB5,NDUFS5,NDUFV3,NDUFA7,NDUFC2,NDUFA12,NDUFA10,NDUFB11	9
1108	Reactome	Signaling by Hippo	target	AMOTL1,MOB1B,STK4,SAV1,WWC1,YWHAE,CASP3,AMOTL2,YAP1	9
1109	Reactome	Inhibition of voltage gated Ca2+ channels via Gbeta/gamma subunits	target	GNB2,GNG4,KCNJ6,GNG2,KCNJ3,GNB1,GABBR2,KCNJ4,GNG12	9
1110	Reactome	VEGFR2 mediated cell proliferation	target	KRAS,PLCG1,CALM1,PRKCA,PDPK1,CALM2,PRKCD,CALM3,PRKCB	9
1111	Reactome	EPH-Ephrin signaling	target	EPHB3,YES1,FYN,EPHB1,EFNB1,EFNA5,EPHB4,EFNA1,EPHA2	9
1112	Reactome	MAP3K8 (TPL2)-dependent MAPK1/3 activation	target	MAP2K1,UBB,RPS27A,MAP2K4,UBC,IKBKG,BTRC,SKP1,NFKB1	9
1113	Reactome	Other interleukin signaling	target	IL10RB,SNAP25,STX4,STXBP2,CSF1,TXLNA,IFNLR1,CASP3,CD4	9
1114	Reactome	Vasopressin regulates renal water homeostasis via Aquaporins	target	AQP3,GNB2,GNG4,ADCY9,GNB5,PRKAR2A,GNG2,GNB1,GNG12	9
1115	Reactome	TRAF6 mediated NF-kB activation	target	TRAF6,NFKBIA,RELA,SAA1,IKBKG,HMGB1,NKIRAS2,NFKB1,TRAF2	9
1116	Reactome	MET activates PTK2 signaling	target	ITGA3,COL1A1,COL5A3,LAMB1,LAMC3,PTK2,LAMA4,LAMC2,ITGA2	9
1117	Reactome	Formation of the Early Elongation Complex	target	GTF2H5,GTF2F1,SUPT4H1,POLR2F,POLR2E,SUPT5H,GTF2H3,GTF2H1,POLR2D	9
1118	Reactome	Negative regulation of MET activity	target	UBB,RPS27A,LRIG1,CBL,PTPN2,UBC,GRB2,SH3GL1,PTPRJ	9
1119	Reactome	Downregulation of ERBB2 signaling	target	HSP90AA1,ERBB2,UBB,ERBIN,RPS27A,EGF,UBC,HBEGF,EREG	9
1120	Reactome	Apoptotic cleavage of cellular proteins	target	STK24,CLSPN,ACIN1,CASP8,PRKCD,PTK2,SATB1,CASP3,APC	9
1121	Reactome	Activation of G protein gated Potassium channels	target	GNB2,GNG4,KCNJ6,GNG2,KCNJ3,GNB1,GABBR2,KCNJ4,GNG12	9
1122	Reactome	IRAK1 recruits IKK complex upon TLR7/8 or 9 stimulation	target	TRAF6,UBB,PELI1,RPS27A,TMEM189-UBE2V1,IKBKG,UBC,IRAK1,UBE2V1	9
1123	Reactome	Polo-like kinase mediated events	target	WEE1,LIN52,LIN9,CCNB1,CENPF,EP300,RBBP4,MYBL2,PKMYT1	9
1124	Reactome	Gap-filling DNA repair synthesis and ligation in GG-NER	target	POLD3,UBB,POLD4,RPS27A,POLE,RFC2,UBC,POLE3,RPA1	9
1125	Reactome	RHO GTPases Activate ROCKs	target	PPP1CB,RHOA,ROCK2,CFL1,MYL12B,MYH9,RHOB,MYH14,RHOC,PPP1R12A	10
1126	Reactome	Resolution of D-loop Structures through Synthesis-Dependent Strand Annealing (SDSA)	target	WRN,RAD50,DNA2,KAT5,BRIP1,RAD51,RAD51B,MRE11,XRCC2,ATM	10
1127	Reactome	Antigen Presentation: Folding, assembly and peptide loading of class I MHC	target	HLA-E,HLA-C,HLA-B,SEC24A,SEC24B,CANX,TAPBP,HSPA5,SEC24D,CALR	10
1128	Reactome	Regulation of Complement cascade	target	F2,C1S,C3,C8A,CD55,CFHR5,SERPING1,C1R,CLU,C5AR2	10
1129	Reactome	Formation of the cornified envelope	target	CAPNS1,LCE1A,KRT80,FURIN,KRT74,DSG3,KRT8,PERP,RPTN,PCSK6	10
1130	Reactome	Citric acid cycle (TCA cycle)	target	FAHD1,CS,SUCLA2,ME2,MDH2,SUCLG2,SDHD,SDHA,NNT,OGDH	10
1131	Reactome	Termination of translesion DNA synthesis	target	POLD3,UBB,POLD4,RPS27A,POLE,PCLAF,RFC2,UBC,POLE3,RPA1	10
1132	Reactome	Glycolysis	target	PGAM1,GPI,PGM2L1,PKM,ALDOA,GAPDH,ENO2,TPI1,ALDOC,PGK1	10
1133	Reactome	G-protein activation	target	GNB2,PDYN,GNG4,GNB5,GNG2,OPRM1,GNB1,GNAI2,GNAZ,GNG12	10
1134	Reactome	TP53 Regulates Transcription of Genes Involved in G2 Cell Cycle Arrest	target	TFDP2,AURKA,BAX,ZNF385A,SFN,CCNB1,CARM1,EP300,TP53,RBL1	10
1135	Reactome	NF-kB is activated and signals survival	target	TRAF6,RELA,NFKBIA,UBB,RPS27A,SQSTM1,IRAK1,UBC,NGFR,NFKB1	10
1136	Reactome	NCAM signaling for neurite out-growth	target	FGFR1,KRAS,FYN,MAPK1,SPTBN2,CREB1,GRB2,SPTAN1,RPS6KA5,PTK2	10
1137	Reactome	DNA Damage/Telomere Stress Induced Senescence	target	RAD50,KAT5,TP53,TERF2,CDKN1B,CDK2,MRE11,ATM,CDKN1A,TERF1	10
1138	Reactome	RUNX2 regulates osteoblast differentiation	target	SP7,HES1,YES1,COL1A1,MAPK1,AR,SATB2,HEY2,MAF,YAP1	10
1139	Reactome	Adrenaline,noradrenaline inhibits insulin secretion	target	GNB2,GNG4,CACNA2D2,GNB5,CACNB2,CACNA1C,GNG2,GNB1,GNAI2,GNG12	10
1140	Reactome	Assembly of collagen fibrils and other multimeric structures	target	DST,COL4A4,COL1A1,COL5A3,COL18A1,COL4A1,PLEC,LAMC2,COL9A2,MMP3	10
1141	Reactome	Interleukin receptor SHC signaling	target	IL5,IL2RA,IL5RA,INPP5D,PIK3R2,PIK3R1,GRB2,GAB2,JAK3,PIK3CB	10
1142	Reactome	O-linked glycosylation of mucins	target	GALNT13,B4GALT6,GCNT4,GALNT10,MUC15,GALNT1,GALNT3,MUC20,B3GNT2,B4GALT5	10
1143	Reactome	Interleukin-3, Interleukin-5 and GM-CSF signaling	target	IL5,IL5RA,PIK3R2,STAT5B,PTPN11,STAT5A,PIK3R1,YWHAZ,GRB2,PIK3CB	10
1144	Reactome	Homologous DNA Pairing and Strand Exchange	target	WRN,RAD50,DNA2,KAT5,BRIP1,RAD51,RAD51B,MRE11,XRCC2,ATM	10
1145	Reactome	Activated NOTCH1 Transmits Signal to the Nucleus	target	UBB,NUMB,RPS27A,NEURL1,UBC,NCSTN,NOTCH1,NEURL1B,ADAM17,DTX1	10
1146	Reactome	Detoxification of Reactive Oxygen Species	target	ERO1A,TXN2,NCF1,CCS,ATOX1,GPX8,PRDX5,SOD2,GPX1,CYCS	10
1147	Reactome	Retinoid metabolism and transport	target	RDH11,LRP10,APOM,LDLR,APOC3,LPL,GPC5,SDC4,LRAT,RETSAT	10
1148	Reactome	Interaction between L1 and Ankyrins	target	ACTB,SCN1A,SPTBN2,SCN1B,NFASC,L1CAM,SPTAN1,SCN2B,ANK1,SCN7A	10
1149	Reactome	Signaling by FGFR1 in disease	target	BAG4,FGFR1,KRAS,PLCG1,FGFR1OP,PIK3R1,GRB2,FGF9,FRS2,FGF5	10
1150	Reactome	TCF dependent signaling in response to WNT	target	UBB,WNT8B,RPS27A,WNT3,TNKS,FZD2,KREMEN1,UBC,RNF146,WNT4	10
1151	Reactome	Assembly and cell surface presentation of NMDA receptors	target	TUBA1B,CAMK2G,TUBB8,LIN7C,ACTN2,TUBA1C,GRIN2B,TUBB4A,CAMK2A,TUBB2A	10
1152	Reactome	Cargo concentration in the ER	target	LMAN2,TGFA,SEC24B,TMED10,GOSR2,SEC24A,SEC24D,LMAN2L,MCFD2,FOLR1	10
1153	Reactome	Regulation of TP53 Activity through Methylation	target	UBB,RPS27A,MDM2,UBC,KMT5A,EP300,MDM4,ATM,SETD9,TP53	10
1154	Reactome	Lysosome Vesicle Biogenesis	target	DNAJC6,VAMP8,DNASE2,ARF1,CLTC,GNS,AP1S1,TXNDC5,AP1S3,AP1G1	10
1155	Reactome	CD28 dependent PI3K/Akt signaling	target	PIK3R2,FYN,CD28,PIK3R1,PDPK1,CD86,MLST8,THEM4,AKT1,TRIB3	10
1156	Reactome	TRAF6 mediated IRF7 activation in TLR7/8 or 9 signaling	target	TRAF6,UBB,RPS27A,TMEM189-UBE2V1,IRAK4,UBC,IRAK1,TLR7,UBE2V1,MYD88	10
1157	Reactome	tRNA modification in the nucleus and cytosol	target	PUS3,QTRT1,QTRT2,TRMT6,CDKAL1,METTL1,URM1,ADAT1,TRMT112,CTU1	10
1158	Reactome	IKK complex recruitment mediated by RIP1	target	TRAF6,UBE2D2,UBE2D3,UBB,RPS27A,TMEM189-UBE2V1,IKBKG,UBC,UBE2V1,TLR4	10
1159	Reactome	Antigen activates B Cell Receptor (BCR) leading to generation of second messengers	target	NCK1,FYN,CALM1,CALM2,PIK3R1,GRB2,STIM1,ORAI2,PLCG2,CALM3	10
1160	Reactome	Cytosolic sensors of pathogen-associated DNA	target	POLR3G,POLR3K,CRCP,XRCC6,POLR2F,POLR2E,POLR3A,MRE11,POLR3F,POLR1D	10
1161	Reactome	Nephrin family interactions	target	WASL,PIK3R2,ACTN2,NCK1,FYN,PIK3R1,ACTN4,SPTAN1,PIK3CB,ACTN1	10
1162	Reactome	EPHA-mediated growth cone collapse	target	RHOA,YES1,FYN,EFNA5,MYL12B,MYH9,EFNA1,MYH14,EPHA2,ROCK2	10
1163	Reactome	Pink/Parkin Mediated Mitophagy	target	MFN1,UBB,RPS27A,ATG12,TOMM20,SQSTM1,UBC,TOMM22,TOMM40,TOMM5	10
1164	Reactome	Negative regulation of FGFR2 signaling	target	UBB,RPS27A,PTPN11,CBL,MAPK1,UBC,GRB2,FGF9,FRS2,FGF5	10
1165	Reactome	Budding and maturation of HIV virion	target	PPIA,UBB,RPS27A,VPS4A,RNF103-CHMP3,UBC,VPS37B,PDCD6IP,CHMP3,NEDD4L	10
1166	Reactome	Basigin interactions	target	SLC16A1,SLC7A11,PPIA,ITGA3,MAG,CAV1,ATP1B3,L1CAM,SLC7A5,SPN	10
1167	Reactome	Collagen biosynthesis and modifying enzymes	target	COL4A4,COL1A1,COL5A3,ADAMTS14,COL18A1,COL4A1,CRTAP,P3H2,SERPINH1,COL9A2	10
1168	Reactome	Meiotic recombination	target	MLH3,RAD50,MSH5,MLH1,RAD51,CDK4,CDK2,RPA1,MRE11,ATM	10
1169	Reactome	Insulin processing	target	ERO1A,RAB27A,KIF5A,MYO5A,EXOC7,EXOC4,CPE,SLC30A6,KIF5B,SLC30A5	10
1170	Reactome	MAP2K and MAPK activation	target	MAP2K1,ACTB,MAP2K2,FGG,KSR2,KRAS,MAPK1,ITGB3,TLN1,PEBP1	10
1171	Reactome	Chemokine receptors bind chemokines	target	CCRL2,CXCL5,CCR5,CCL16,CXCR4,CX3CR1,CCR6,CCL5,CCL11,CCR4	10
1172	Reactome	Synthesis of IP3 and IP4 in the cytosol	target	PLCD3,INPP5D,PLCG1,PLCE1,ITPKB,PTEN,CALM1,CALM2,PLCG2,CALM3	10
1173	Reactome	Interleukin-20 family signaling	target	IL20RB,STAT5B,IL10RB,PTPN11,STAT5A,STAT1,IFNLR1,JAK3,STAT3,STAT2	10
1174	Reactome	Assembly of the pre-replicative complex	target	MCM5,CDT1,ORC4,ORC6,ORC5,MCM4,MCM3,MCM8,MCM7,ORC1	10
1175	Reactome	FGFR2 alternative splicing	target	ESRP1,HNRNPA1,TIAL1,GTF2F1,POLR2F,POLR2E,PTBP1,RBFOX2,POLR2D,HNRNPF	10
1176	Reactome	Constitutive Signaling by Ligand-Responsive EGFR Cancer Variants	target	HSP90AA1,UBB,KRAS,RPS27A,PLCG1,EGF,CBL,PIK3R1,UBC,GRB2	10
1177	Reactome	Negative regulation of FGFR3 signaling	target	UBB,RPS27A,PTPN11,CBL,MAPK1,UBC,GRB2,FGF9,FRS2,FGF5	10
1178	Reactome	Signaling by high-kinase activity BRAF mutants	target	MAP2K1,ACTB,MAP2K2,FGG,KSR2,KRAS,MAPK1,ITGB3,TLN1,PEBP1	10
1179	Reactome	Transcriptional Regulation by MECP2	target	TNRC6A,AGO1,TNRC6C,AGO4,PTEN,IRAK1,MECP2,AGO2,SGK1,AGO3,TNRC6B	11
1180	Reactome	RAF activation	target	MAP2K1,KRAS,CAMK2G,PPP2R5E,PPP2CA,MAP3K11,CALM1,CALM2,MAP2K2,CAMK2A,CALM3	11
1181	Reactome	NOTCH3 Intracellular Domain Regulates Transcription	target	PLXND1,HEYL,SNW1,NOTCH1,HEY2,EP300,WWC1,HES1,STAT1,PBX1,CREBBP	11
1182	Reactome	Keratan sulfate biosynthesis	target	ST3GAL6,ST3GAL2,B4GALT6,CHST6,CHST1,B4GALT1,OMD,B4GALT5,ST3GAL1,B3GNT2,B4GALT2	11
1183	Reactome	Gap junction assembly	target	TUBA1B,GJA5,GJC1,TUBB8,TUBA1C,GJB1,TUBB4A,TUBB2A,GJD2,GJB7,GJD3	11
1184	Reactome	Pausing and recovery of HIV elongation	target	CCNT2,SUPT16H,GTF2F1,CCNK,CCNT1,POLR2F,POLR2E,CDK9,SUPT5H,SUPT4H1,POLR2D	11
1185	Reactome	Regulation of TP53 Activity through Acetylation	target	MBD3,BRD7,GATAD2B,TP53,CHD4,MEAF6,EP300,RBBP4,GATAD2A,KAT6A,AKT1	11
1186	Reactome	FCERI mediated Ca+2 mobilization	target	PPP3R1,PLCG1,CALM1,CALM2,VAV3,NFATC2,GRAP2,GRB2,PLCG2,CALM3,TXK	11
1187	Reactome	activated TAK1 mediates p38 MAPK activation	target	TRAF6,UBB,TAB1,RPS27A,IRAK2,TMEM189-UBE2V1,IKBKG,IRAK1,UBC,UBE2V1,MAPK14	11
1188	Reactome	Energy dependent regulation of mTOR by LKB1-AMPK	target	PPM1A,TSC2,PRKAG1,PRKAB1,RRAGC,LAMTOR4,MLST8,PRKAB2,SLC38A9,TSC1,LAMTOR1	11
1189	Reactome	Thrombin signalling through proteinase activated receptors (PARs)	target	GNB2,GNG4,GNB5,MAPK1,GNG2,GNB1,F2RL3,F2,GNAQ,F2RL2,GNG12	11
1190	Reactome	Olfactory Signaling Pathway	target	OR2C3,REEP5,OR2A4,GNAL,OR51E2,REEP3,REEP1,REEP4,GNB1,OR7D2,OR6A2	11
1191	Reactome	Negative regulation of FGFR1 signaling	target	FGFR1,UBB,RPS27A,PTPN11,CBL,MAPK1,UBC,GRB2,FGF9,FRS2,FGF5	11
1192	Reactome	Constitutive Signaling by AKT1 E17K in Cancer	target	FOXO1,TSC2,AKT1S1,MDM2,PDPK1,CREB1,CDKN1B,MLST8,AKT1,CDKN1A,GSK3B	11
1193	Reactome	Interleukin-10 signaling	target	CCR5,IL10RB,CSF1,PTAFR,IL10RA,CD86,LIF,FPR1,CCL5,STAT3,ICAM1	11
1194	Reactome	Uptake and function of anthrax toxins	target	MAP2K1,ANTXR2,FURIN,ANTXR1,MAP2K7,CALM1,MAP2K4,CALM2,PDCD6IP,MAP2K2,CALM3	11
1195	Reactome	RNA Polymerase III Transcription Initiation From Type 3 Promoter	target	POLR3G,POLR3K,BDP1,CRCP,POLR2F,POLR2E,SNAPC3,POLR3A,POLR3F,POLR1D,POU2F1	11
1196	Reactome	Non-integrin membrane-ECM interactions	target	COL1A1,COL5A3,COL4A4,DDR1,LAMB1,LAMC3,DDR2,PDGFA,LAMA4,COL4A1,LAMC2	11
1197	Reactome	Cyclin E associated events during G1/S transition	target	TFDP2,WEE1,LIN52,MAX,LIN9,MYC,CDKN1B,CDK2,RBBP4,CDKN1A,AKT1	11
1198	Reactome	Association of TriC/CCT with target proteins during biosynthesis	target	XRN2,LONP2,TP53,FBXW7,CCT4,DCAF7,ARFGEF2,FBXW2,FKBP9,FBXL5,STAT3	11
1199	Reactome	HIV elongation arrest and recovery	target	CCNT2,SUPT16H,GTF2F1,CCNK,CCNT1,POLR2F,POLR2E,CDK9,SUPT5H,SUPT4H1,POLR2D	11
1200	Reactome	G1/S-Specific Transcription	target	TFDP2,POLA1,TK1,CDT1,RRM2,LIN52,LIN9,DHFR,RBBP4,ORC1,RBL1	11
1201	Reactome	Activation of AMPK downstream of NMDARs	target	TUBA1B,TUBB8,PRKAG1,TUBA1C,PRKAB1,CALM1,CALM2,TUBB4A,PRKAB2,TUBB2A,CALM3	11
1202	Reactome	MicroRNA (miRNA) biogenesis	target	AGO1,DROSHA,TARBP2,AGO4,DICER1,POLR2F,POLR2E,AGO2,XPO5,POLR2D,AGO3	11
1203	Reactome	Negative regulation of FGFR4 signaling	target	UBB,RPS27A,PTPN11,CBL,MAPK1,FGF19,UBC,GRB2,FGF9,FRS2,FGFR4	11
1204	Reactome	RNA Polymerase III Transcription Termination	target	POLR3G,POLR3K,NFIB,CRCP,POLR2F,POLR2E,NFIC,POLR3A,POLR3F,NFIX,POLR1D	11
1205	Reactome	RNA Polymerase II HIV Promoter Escape	target	GTF2H5,GTF2F1,TAF11,GTF2H3,TAF13,POLR2F,POLR2E,GTF2B,TAF1,GTF2E2,GTF2H1,POLR2D	12
1206	Reactome	RHO GTPases activate PAKs	target	PPP1CB,PAK2,CALM1,CDC42,MYL12B,CALM2,MYH9,RAC1,MYH14,CALM3,PPP1R12A,NF2	12
1207	Reactome	Nonhomologous End-Joining (NHEJ)	target	UBE2V2,RAD50,KAT5,RNF8,POLL,NSD2,XRCC6,POLM,BRCC3,MRE11,RIF1,ATM	12
1208	Reactome	RNA Polymerase II Transcription Initiation	target	GTF2H5,GTF2F1,TAF11,GTF2H3,TAF13,POLR2F,POLR2E,GTF2B,TAF1,GTF2E2,GTF2H1,POLR2D	12
1209	Reactome	DNA Damage Recognition in GG-NER	target	YY1,ACTB,PARP1,UBB,PARP2,RPS27A,INO80,MCRS1,NFRKB,RBX1,UBC,COPS7B	12
1210	Reactome	Tat-mediated elongation of the HIV-1 transcript	target	GTF2H1,SUPT16H,GTF2F1,GTF2H5,CCNT1,POLR2F,POLR2E,CDK9,SUPT5H,GTF2H3,SUPT4H1,POLR2D	12
1211	Reactome	RNA Polymerase III Transcription Initiation From Type 2 Promoter	target	POLR3G,GTF3C1,POLR3K,GTF3C4,CRCP,BDP1,POLR2F,POLR2E,POLR3A,GTF3C6,POLR3F,POLR1D	12
1212	Reactome	RMTs methylate histone arginines	target	ARID1A,RPS2,SMARCC1,SMARCE1,PRMT7,ARID2,SMARCD1,CDK4,CARM1,CCND1,COPRS,WDR77	12
1213	Reactome	Iron uptake and transport	target	FLVCR1,CAND1,UBB,RPS27A,LCN2,IREB2,UBC,HMOX1,CYBRD1,SKP1,SLC11A2,FBXL5	12
1214	Reactome	Intra-Golgi traffic	target	COG6,RAB36,STX6,MAN1C1,RGP1,ARF1,SNAP29,GOSR2,GOSR1,BET1L,STX16,YKT6	12
1215	Reactome	Resolution of D-loop Structures through Holliday Junction Intermediates	target	WRN,RAD50,DNA2,KAT5,GEN1,BRIP1,RAD51,RAD51B,MRE11,XRCC2,ATM,SLX4	12
1216	Reactome	TNFR1-induced NFkappaB signaling pathway	target	TRAF1,UBB,OTUD7B,RPS27A,TAB1,TNFAIP3,IKBKG,UBC,XIAP,CYLD,RACK1,TRAF2	12
1217	Reactome	Formation of HIV-1 elongation complex containing HIV-1 Tat	target	GTF2H1,SUPT16H,GTF2F1,GTF2H5,CCNT1,POLR2F,POLR2E,CDK9,SUPT5H,GTF2H3,SUPT4H1,POLR2D	12
1218	Reactome	Recognition of DNA damage by PCNA-containing replication complex	target	POLD3,UBB,POLD4,RPS27A,POLE,RFC2,RBX1,UBE2B,UBC,USP1,POLE3,RPA1	12
1219	Reactome	Transcription of the HIV genome	target	GTF2H5,GTF2F1,TAF11,GTF2H3,TAF13,POLR2F,POLR2E,GTF2B,TAF1,GTF2E2,GTF2H1,POLR2D	12
1220	Reactome	RNA Polymerase II Transcription Initiation And Promoter Clearance	target	GTF2H5,GTF2F1,TAF11,GTF2H3,TAF13,POLR2F,POLR2E,GTF2B,TAF1,GTF2E2,GTF2H1,POLR2D	12
1221	Reactome	Collagen degradation	target	MMP2,FURIN,COL4A4,COL1A1,MMP15,COL5A3,CTSK,COL18A1,COL4A1,ADAM17,COL9A2,MMP3	12
1222	Reactome	RNA Polymerase II Promoter Escape	target	GTF2H5,GTF2F1,TAF11,GTF2H3,TAF13,POLR2F,POLR2E,GTF2B,TAF1,GTF2E2,GTF2H1,POLR2D	12
1223	Reactome	Downregulation of TGF-beta receptor signaling	target	PPP1CB,UBB,RPS27A,PMEPA1,BAMBI,UBC,SMAD7,UCHL5,SMURF2,NEDD4L,USP15,PPP1R15A	12
1224	Reactome	RNA Polymerase III Transcription Initiation From Type 1 Promoter	target	POLR3G,GTF3C1,POLR3K,GTF3C4,CRCP,BDP1,POLR2F,POLR2E,POLR3A,GTF3C6,POLR3F,POLR1D	12
1225	Reactome	RNA Polymerase I Promoter Escape	target	TAF1D,GTF2H5,POLR1A,CD3EAP,POLR2F,POLR2E,TWISTNB,UBTF,GTF2H3,POLR1D,GTF2H1,POLR1E	12
1226	Reactome	HIV Transcription Initiation	target	GTF2H5,GTF2F1,TAF11,GTF2H3,TAF13,POLR2F,POLR2E,GTF2B,TAF1,GTF2E2,GTF2H1,POLR2D	12
1227	Reactome	Synthesis of PA	target	ALPI,PLA2G4A,MIGA2,AGPAT4,AGPAT1,PLA2G2F,MIGA1,GPAT4,LCLAT1,DDHD2,PLA2G12A,LIPH	12
1228	Reactome	Synthesis of active ubiquitin: roles of E1 and E2 enzymes	target	UBE2D2,UBB,RPS27A,OTULIN,UBE2W,UBE2B,UBC,UBE2R2,UBE2H,UBE2S,UBE2G2,UBA6	12
1229	Reactome	HDACs deacetylate histones	target	MBD3,TBL1X,MTA1,PHF21A,GATAD2B,MTA3,SAP18,ARID4B,CHD4,TBL1XR1,RBBP4,GATAD2A	12
1230	Reactome	FCERI mediated MAPK activation	target	KRAS,PLCG1,PAK2,MAPK1,MAP2K7,MAP2K4,VAV3,GRB2,GRAP2,RAC1,MAPK10,PLCG2	12
1231	Reactome	Cooperation of PDCL (PhLP1) and TRiC/CCT in G-protein beta folding	target	GNB2,GNG4,CSNK2A1,GNB5,CCT4,GNG2,GNB1,GNAI2,RGS6,GNAZ,GNG12,PDCL	12
1232	Reactome	BMAL1:CLOCK,NPAS2 activates circadian gene expression	target	NCOA6,TBL1X,PPARA,NCOA1,SERPINE1,TGS1,CLOCK,BHLHE40,CARM1,TBL1XR1,CREBBP,NOCT	12
1233	Reactome	RORA activates gene expression	target	NCOA6,TBL1X,RORA,PPARA,NCOA1,TGS1,CPT1A,TBL1XR1,CARM1,EP300,SREBF1,CREBBP	12
1234	Reactome	Deposition of new CENPA-containing nucleosomes at the centromere	target	ITGB3BP,KNL1,MIS18A,OIP5,SMARCA5,CENPM,CENPL,CENPO,NPM1,CENPN,RSF1,RBBP4	12
1235	Reactome	RHO GTPases activate CIT	target	PPP1CB,KIF14,RHOA,CIT,MYL12B,MYH9,CDKN1B,RAC1,RHOB,MYH14,RHOC,PPP1R12A	12
1236	Reactome	TP53 Regulates Transcription of Genes Involved in Cytochrome C Release	target	PPP1R13B,TP63,BAX,AIFM2,BID,STEAP3,TP53INP1,BBC3,ATM,PMAIP1,CREBBP,TP53	12
1237	Reactome	RNA Polymerase II Transcription Pre-Initiation And Promoter Opening	target	GTF2H5,GTF2F1,TAF11,GTF2H3,TAF13,POLR2F,POLR2E,GTF2B,TAF1,GTF2E2,GTF2H1,POLR2D	12
1238	Reactome	Adherens junctions interactions	target	CDH7,ACTB,NECTIN1,CADM2,CDH1,CDH6,CADM1,CTNND1,CTNNA1,CDH8,CDH5,CDH2	12
1239	Reactome	Regulation of Glucokinase by Glucokinase Regulatory Protein	target	NUP205,NUP85,NUP155,NUP210,NUP93,NUP62,NUP50,SEH1L,NUP54,NUP188,NUP160,NUP35,TPR	13
1240	Reactome	NEP/NS2 Interacts with the Cellular Export Machinery	target	NUP205,NUP85,NUP155,NUP210,NUP93,NUP62,NUP50,SEH1L,NUP54,NUP188,NUP160,NUP35,TPR	13
1241	Reactome	ECM proteoglycans	target	HAPLN1,COL4A4,COL1A1,COL5A3,LAMB1,ITGB3,SERPINE1,VCAN,COL4A1,LAMA4,TNC,ITGA2,COL9A2	13
1242	Reactome	Neurexins and neuroligins	target	LRRTM2,EPB41L1,DLGAP4,LIN7C,NLGN4X,GRM1,SYT7,DLGAP3,HOMER1,GRIN2B,EPB41,NRXN3,PDLIM5	13
1243	Reactome	Defective B3GALTL causes Peters-plus syndrome (PpS)	target	SPON2,ADAMTS17,ADAMTS13,ADAMTS8,ADAMTS14,ADAMTS4,ADAMTS20,ADAMTSL1,THBS2,THSD4,SEMA5A,ADAMTS18,THBS1	13
1244	Reactome	RET signaling	target	RET,PIK3R2,PLCG1,MAPK7,PTPN11,GDNF,PRKCA,PIK3R1,GRB2,FRS2,GFRA1,GAB2,PIK3CB	13
1245	Reactome	DAP12 signaling	target	KRAS,HLA-E,PIK3R2,PLCG1,FYN,PIK3R1,VAV3,GRB2,GRAP2,KLRD1,RAC1,PLCG2,PIK3CB	13
1246	Reactome	HDR through Single Strand Annealing (SSA)	target	WRN,RAD50,DNA2,KAT5,RFC2,BRIP1,RAD51,ERCC1,MRE11,RPA1,RHNO1,ATM,HUS1	13
1247	Reactome	Hedgehog 'off' state	target	TUBA1B,SUFU,ADCY9,WDR35,TUBA1C,GLI2,PRKAR2A,KIF3A,TULP3,IFT140,TUBB4A,TUBB2A,TTC21B	13
1248	Reactome	PI3K Cascade	target	FGFR1,PIK3R2,PTPN11,PIK3R1,FGF19,GRB2,FGF9,FRS2,PIK3C3,FGF5,GAB2,FGFR4,PIK3CB	13
1249	Reactome	Cross-presentation of soluble exogenous antigens (endosomes)	target	PSMA5,PSME3,PSMD11,PSMA2,PSMD3,PSMC4,PSME4,PSMD9,PSMD13,PSMB5,PSMB2,PSMF1,PSMB9	13
1250	Reactome	Regulation of signaling by CBL	target	UBB,RPS27A,PIK3R2,YES1,CRKL,RAPGEF1,CBL,FYN,PIK3R1,UBC,GRB2,CRK,PIK3CB	13
1251	Reactome	Negative regulators of DDX58/IFIH1 signaling	target	PIN1,UBE2D2,UBE2D3,UBB,RPS27A,TNFAIP3,ATG12,UBC,PCBP2,CYLD,RNF125,TRAF3,NLRC5	13
1252	Reactome	Cyclin A:Cdk2-associated events at S phase entry	target	TFDP2,WEE1,LIN52,MAX,LIN9,MYC,FZR1,CDC25B,CDKN1B,CDK2,RBBP4,CDKN1A,AKT1	13
1253	Reactome	Regulation of RUNX1 Expression and Activity	target	TNRC6A,AGO1,CDK6,TNRC6C,AGO4,PTPN11,RUNX1,CCND2,CCND3,AGO2,CCND1,AGO3,TNRC6B	13
1254	Reactome	Defective TPR may confer susceptibility towards thyroid papillary carcinoma (TPC)	target	NUP205,NUP85,NUP155,NUP210,NUP93,NUP62,NUP50,SEH1L,NUP54,NUP188,NUP160,NUP35,TPR	13
1255	Reactome	JNK (c-Jun kinases) phosphorylation and activation mediated by activated human TAK1	target	TRAF6,UBB,TAB1,RPS27A,IRAK2,TMEM189-UBE2V1,MAP2K7,MAP2K4,IRAK1,UBC,IKBKG,MAPK10,UBE2V1	13
1256	Reactome	Transport of the SLBP independent Mature mRNA	target	NUP205,NUP85,NUP155,NUP210,NUP93,NUP62,NUP50,SEH1L,NUP54,NUP188,NUP160,NUP35,TPR	13
1257	Reactome	EGFR downregulation	target	UBB,RPS27A,TGFA,CBL,EGF,CDC42,UBC,HBEGF,GRB2,ARHGEF7,SH3GL1,EREG,EPGN	13
1258	Reactome	RNA Polymerase I Transcription Termination	target	TAF1D,CAVIN1,GTF2H5,POLR1A,CD3EAP,POLR2F,POLR2E,TWISTNB,UBTF,GTF2H3,POLR1D,GTF2H1,POLR1E	13
1259	Reactome	Carboxyterminal post-translational modifications of tubulin	target	TUBA1B,TTLL12,TTLL7,TTLL1,TUBB8,TTL,TUBA1C,AGTPBP1,TPGS1,TTLL11,TUBB4A,TUBB2A,AGBL5	13
1260	Reactome	Class B/2 (Secretin family receptors)	target	WNT4,WNT16,WNT8B,WNT3,SHH,FZD2,WNT7B,FZD9,CD55,WNT10B,FZD7,ADGRE5,FZD6,IHH	14
1261	Reactome	Gluconeogenesis	target	PGAM1,GPI,SLC37A4,GOT2,MDH2,ALDOA,GAPDH,ENO2,TPI1,SLC25A1,ALDOC,SLC25A12,PGK1,PCK1	14
1262	Reactome	Estrogen-dependent nuclear events downstream of ESR-membrane signaling	target	EGF,TGFA,ELK1,MAPK1,CREB1,HBEGF,SRF,CDKN1B,EREG,PTK2,CCND1,UHMK1,EPGN,AKT1	14
1263	Reactome	Intraflagellar transport	target	TUBA1B,IFT22,WDR35,TRAF3IP1,TUBA1C,TNPO1,KIF3A,IFT140,DYNLL2,TTC21B,TUBB4A,TUBB2A,CLUAP1,KIF3B	14
1264	Reactome	Rev-mediated nuclear export of HIV RNA	target	NUP205,NUP85,NUP155,NUP210,RANGAP1,NUP93,NUP62,NUP50,SEH1L,NUP54,NUP188,NUP160,NUP35,TPR	14
1265	Reactome	Vpr-mediated nuclear import of PICs	target	NUP205,NUP85,NUP155,NUP210,NUP93,NUP62,NUP35,NUP50,SEH1L,NUP54,NUP188,NUP160,HMGA1,TPR	14
1266	Reactome	SUMOylation of SUMOylation proteins	target	NUP205,NUP85,NUP155,NUP210,SUMO2,NUP93,NUP62,NUP50,SEH1L,NUP54,NUP188,NUP160,NUP35,TPR	14
1267	Reactome	Retrograde transport at the Trans-Golgi-Network	target	USP6NL,COG6,RAB43,STX6,PLIN3,RGP1,RAB9A,VPS53,IGF2R,TGOLN2,STX16,VAMP3,VPS52,NAA30	14
1268	Reactome	Regulation of ornithine decarboxylase (ODC)	target	PSMA5,PSME3,PSMD11,PSMA2,PSMD3,AZIN1,PSMC4,PSME4,PSMD9,PSMD13,PSMB5,PSMB2,PSMF1,PSMB9	14
1269	Reactome	Recruitment and ATM-mediated phosphorylation of repair and signaling proteins at DNA double strand breaks	target	UBE2V2,UBB,RAD50,KAT5,RPS27A,RNF8,NSD2,SMARCA5,UBC,BRCC3,BAP1,MRE11,ATM,TP53	14
1270	Reactome	Transport of Ribonucleoproteins into the Host Nucleus	target	NUP205,NUP85,NUP155,KPNB1,NUP210,NUP93,NUP62,NUP50,SEH1L,NUP54,NUP188,NUP160,NUP35,TPR	14
1271	Reactome	Regulation of TNFR1 signaling	target	SPPL2A,TRAF1,UBB,OTUD7B,RPS27A,OTULIN,TNFAIP3,IKBKG,UBC,CASP8,XIAP,RACK1,CYLD,TRAF2	14
1272	Reactome	Formation of the beta-catenin:TCF transactivating complex	target	BCL9L,TLE1,KAT5,ASH2L,CDC73,PYGO1,TCF7L2,KMT2D,EP300,TRRAP,MEN1,CREBBP,TLE3,TERT	14
1273	Reactome	RHO GTPases activate IQGAPs	target	TUBA1B,ACTB,TUBB8,TUBA1C,CALM1,CDC42,CDH1,CALM2,CTNNA1,RAC1,MEN1,TUBB4A,TUBB2A,CALM3	14
1274	Reactome	Formation of HIV elongation complex in the absence of HIV Tat	target	CCNT2,SUPT16H,GTF2H1,GTF2F1,GTF2H5,CCNK,CCNT1,POLR2F,POLR2E,CDK9,SUPT5H,GTF2H3,SUPT4H1,POLR2D	14
1275	Reactome	O-glycosylation of TSR domain-containing proteins	target	SPON2,ADAMTS17,POFUT2,ADAMTS13,ADAMTS8,ADAMTS14,ADAMTS4,ADAMTS20,ADAMTSL1,THBS2,THSD4,SEMA5A,ADAMTS18,THBS1	14
1276	Reactome	Downregulation of SMAD2/3:SMAD4 transcriptional activity	target	PARP1,PPM1A,UBE2D3,UBB,RPS27A,SMAD4,RNF111,NEDD4L,UBC,SMURF2,SKIL,SKI,TGIF1,TRIM33	14
1277	Reactome	Transport of the SLBP Dependant Mature mRNA	target	NUP205,NUP85,NUP155,NUP210,SLBP,NUP93,NUP62,NUP50,SEH1L,NUP54,NUP188,NUP160,NUP35,TPR	14
1278	Reactome	Negative regulation of MAPK pathway	target	UBB,KRAS,RPS27A,PPP2CA,DUSP4,MAPK1,UBC,DUSP10,DUSP16,DUSP1,DUSP7,PEBP1,PPP2R5E,PAQR3	14

## Sheet: UNFILTERED PATHWAYS
1427	X	ABC-family proteins mediated transport	UBB,RPS27A,PSMB5,PSMF1,PSMD11,PSMD3,PSMA2,PSMD9,PSMD13,EIF2S1,ABCC5,PSMB2,ABCC6,PSMA5,PSME3,PSME4,UBC,DERL2,RNF185,KCNJ11,PSMC4,VCP,PSMB9,ABCB1,EIF2S3	25
1436	RELEVANT PROCESS	Activation of anterior HOX genes in hindbrain development during early embryogenesis	YY1,ASH2L,KMT2D,EP300,RBBP4,HOXC4,PIAS2,SUZ12,EED,NCOA3,RARA,POLR2F,PCGF2,PBX1,PAGR1,NCOA6,CREBBP,POLR2D,HOXA3,MEIS1,PAX6,CNOT6,KMT2C,HOXD4,EZH2,POLR2E	26
1316	X	Activation of ATR in response to replication stress	DBF4,MCM10,MCM5,ORC4,ORC6,ORC5,MCM4,RFC2,CHEK1,MCM3,CLSPN,CDK2,RPA1,MCM8,MCM7,ORC1,HUS1	17
1379	https://pubmed.ncbi.nlm.nih.gov/34204880/	Activation of gene expression by SREBF (SREBP)	SP1,NFYA,PPARA,NCOA1,ACACB,MVK,TBL1X,SCD,TGS1,SREBF1,CREBBP,NCOA6,ACACA,SC5D,CARM1,FASN,SREBF2,ELOVL6,TBL1XR1,FDFT1	20
1426	RELEVANT PROCESS	Activation of NF-kappaB in B cells	PSMB9,NFKBIA,UBB,RPS27A,PSMB5,PSMF1,PSMD11,PSMD3,PSMA2,REL,BCL10,PSMD9,PSMD13,PSMB2,PRKCB,PSMA5,PSME3,IKBKG,BTRC,PSME4,UBC,SKP1,RELA,PSMC4,NFKB1	25
1385	RELEVANT PROCESS	Activation of the pre-replicative complex	MCM10,CDT1,ORC5,PRIM1,ORC4,POLE3,CDK2,RPA1,MCM3,MCM8,MCM4,POLA2,PRIM2,DBF4,ORC1,POLA1,MCM5,ORC6,POLE,MCM7	20
1282	RELEVANT PATHWAY	Amino acids regulate mTORC1	FLCN,SESN2,WDR59,RRAGC,LAMTOR4,NPRL3,CASTOR2,MLST8,SEH1L,ATP6V0E1,SZT2,SLC38A9,SH3BP4,FNIP2,LAMTOR1	15
1470	X	Amplification of signal from unattached kinetochores via a MAD2 inhibitory signal	ITGB3BP,CDCA8,BUB1,CENPO,NDEL1,DYNLL2,SEH1L,PPP2R5E,NUDC,NDE1,PPP2CA,CENPM,RANGAP1,CENPF,ZWINT,MAPRE1,NUP160,CLASP1,KNTC1,ZWILCH,NUP85,BUB3,CENPL,SPC24,CENPN,PAFAH1B1,DYNC1LI2,CDC20,KNL1,TAOK1,MAD2L1,DSN1,BIRC5	33
1292	X	Amyloid fiber formation	UBB,TGFBI,FURIN,RPS27A,MFGE8,TSPAN14,SAA1,LYZ,UBC,NCSTN,CST3,SIAH2,GGA2,LTF,GSN	15
1452	X	Anchoring of the basal body to the plasma membrane	CEP57,DCTN3,YWHAE,CEP72,ACTR1A,NDE1,HSP90AA1,CC2D2A,TUBB4A,MAPRE1,PCM1,CLASP1,CCP110,CEP76,CSNK1E,FGFR1OP,TMEM216,PAFAH1B1,HAUS5,CEP97,RAB8A,CEP41,RAB3IP,YWHAG,CEP135,CEP89,HAUS2,HAUS3	28
1511	X	Antigen processing: Ubiquitination & Proteasome degradation	UBR4,RPS27A,ANAPC1,FZR1,FBXO31,PSMD11,PSMA2,ASB16,UBE2R2,FBXO41,FBXL5,ASB6,HECTD1,NPEPPS,LRRC41,BTRC,MGRN1,WSB1,RNF14,KLHL21,RNF6,UBE4A,AREL1,UBE2H,DTX3L,UBE2D2,RNF144B,UBE2B,FBXO44,UBE2Q1,FBXL20,SH3RF1,CBLB,PSMD13,UBE2V1,ZNRF1,TRAF7,UNKL,PSME3,TMEM189-UBE2V1,RNF111,RNF217,MEX3C,FBXO21,SMURF2,NEDD4L,ANAPC13,ASB8,SOCS1,ZBTB16,RNF115,UBB,HUWE1,VHL,PSMF1,ZNRF2,UBE2G2,RNF213,UBE2D3,FBXW8,ANAPC7,KBTBD…	105
1363	X	APC/C:Cdc20 mediated degradation of Securin	UBB,RPS27A,ANAPC1,PSMB5,PSMF1,PSMD11,PSMD3,PSMA2,PSMD9,ANAPC7,PSMD13,PSMB2,PSMA5,PSME3,PSME4,UBC,CDC20,PSMC4,PSMB9	19
1397	X	APC/C:Cdh1 mediated degradation of Cdc20 and other APC/C:Cdh1 targeted proteins in late mitosis/early G1	UBB,RPS27A,ANAPC1,PSMB5,FZR1,PSMF1,AURKA,PSMD11,PSMD3,PSMA2,PSMD9,ANAPC7,PSMD13,PSMB2,PSMA5,PSME3,PSME4,UBC,CDC20,PSMC4,PSMB9	21
1399	X	Asymmetric localization of PCP proteins	PRICKLE1,UBB,RPS27A,PSMB5,PSMF1,SCRIB,PSMD11,PSMA2,PSMD3,PSMD9,PSMD13,PSMB2,FZD7,PSMA5,PSME3,PSME4,UBC,SMURF2,FZD2,PSMC4,PSMB9	21
1324	RELEVANT PROCESS	AUF1 (hnRNP D0) binds and destabilizes mRNA	PSMA5,PSME3,PSMD11,PSMA2,PSMD3,UBB,RPS27A,HSPA1B,PSMC4,PSME4,PSMD9,PSMD13,PSMB5,UBC,PSMB2,PSMF1,PSMB9	17
1418	X	AURKA Activation by TPX2	CEP57,DCTN3,YWHAE,CEP72,ACTR1A,NDE1,HSP90AA1,AURKA,TUBB4A,MAPRE1,PCM1,CLASP1,CCP110,CEP76,CSNK1E,FGFR1OP,PAFAH1B1,HAUS5,CEP41,YWHAG,CEP135,HMMR,HAUS2,HAUS3	24
1342	https://pubmed.ncbi.nlm.nih.gov/24839052/	Autodegradation of Cdh1 by Cdh1:APC/C	PSMA5,PSME3,PSMD11,PSMA2,PSMD3,ANAPC1,UBB,RPS27A,PSMC4,UBC,PSMD9,ANAPC7,PSMD13,FZR1,PSMB5,PSMB2,PSMF1,PSMB9	18
1333	X	Autodegradation of the E3 ubiquitin ligase COP1	PSMA5,PSME3,PSMB9,PSMD11,PSMA2,PSMD3,UBB,RPS27A,PSMC4,PSME4,PSMD9,PSMD13,PSMB5,UBC,PSMB2,PSMF1,ATM,TP53	18
1291	RELEVANT PROCESS	B-WICH complex positively regulates rRNA expression	ACTB,MYO1C,TAF1D,POLR1A,SMARCA5,CD3EAP,POLR2F,POLR2E,TWISTNB,EP300,DDX21,POLR1D,DEK,GSK3B,POLR1E	15
1438	RELEVANT PROCESS	Ca2+ pathway	PPP3R1,TNRC6C,PRKCA,CALM2,PDE6A,TCF7L2,AGO2,PDE6B,TNRC6B,NLK,AGO1,GNG12,GNB2,GNG4,GNB5,AGO4,CALM1,GNG2,GNB1,FZD6,CALM3,AGO3,FZD2,TNRC6A,KRAS,PRKG2,CAMK2A	27
1483	X	Cargo recognition for clathrin-mediated endocytosis	UBB,RPS27A,COPS7B,GRB2,SH3GL1,AP2M1,KIAA0319,AP2S1,AAK1,EREG,DAB2,VAMP3,EPGN,EGF,SLC2A8,CBL,UBC,CLTC,REPS1,GRK3,CHRM2,EPN2,IL7R,SCARB2,TFRC,VAMP8,LDLR,TGFA,HBEGF,GRK2,TGOLN2,IGF2R,ITSN1,STON2,SGIP1,CD4	36
1390	X	Cdc20:Phospho-APC/C mediated degradation of Cyclin A	UBB,RPS27A,ANAPC1,PSMB5,PSMF1,PSMD11,PSMD3,PSMA2,PSMD9,ANAPC7,PSMD13,PSMB2,PSMA5,PSME3,BUB3,PSME4,UBC,CDC20,MAD2L1,PSMC4,PSMB9	21
1382	X	CDK-mediated phosphorylation and removal of Cdc6	UBB,RPS27A,ANAPC1,PSMB5,FZR1,PSMF1,PSMD11,PSMA2,PSMD3,PSMD9,ANAPC7,PSMD13,PSMB2,CDK2,PSMA5,PSME3,PSME4,UBC,PSMC4,PSMB9	20
1405	X	CDT1 association with the CDC6:ORC:origin complex	CDT1,UBB,RPS27A,ORC5,PSMB5,PSMF1,ORC4,PSMD11,PSMA2,PSMD3,PSMD9,PSMD13,PSMB2,MCM8,PSMA5,PSME3,PSME4,UBC,ORC1,ORC6,PSMC4,PSMB9	22
1289	X	Cell surface interactions at the vascular wall	TREM1,JAML,F2,SIRPA,SELE,COL1A1,FYN,CD44,PSG4,CXADR,SELPLG,SDC4,CD84,GLG1,SPN	15
1463	X	Circadian Clock	UBB,RPS27A,PPARA,NCOA1,EP300,HIF1A,CRY2,TBL1X,NR3C1,TGS1,CRTC1,SIRT1,NCOA6,CREBBP,CRTC2,RORA,CSNK1E,PER2,BTRC,UBC,CLOCK,SIK1,CARM1,SKP1,MEF2D,RAI1,PPP1CB,CREB1,TBL1XR1,PER1	30
1502	X	Clathrin-mediated endocytosis	ARF6,GAPVD1,UBB,RPS27A,RAB5B,GRB2,SH3GL1,AP2M1,ARPC4,KIAA0319,PIP5K1C,DNAJC6,SNX9,AP2S1,ARPC2,AAK1,EREG,DAB2,VAMP3,EPGN,WASL,EGF,SLC2A8,CBL,UBC,CLTC,REPS1,ARFGAP1,PACSIN2,CHRM2,HIP1,FNBP1,PACSIN1,EPN2,ACTB,IL7R,SCARB2,TFRC,VAMP8,LDLR,TGFA,RAB5C,HBEGF,IGF2R,TGOLN2,ITSN1,STON2,SGIP1,CD4	49
1465	https://pubmed.ncbi.nlm.nih.gov/26352598/	CLEC7A (Dectin-1) signaling	PSMB9,NFKBIA,UBE2D2,UBB,RPS27A,PDPK1,PSMB5,PSMF1,TRAF6,PSMD11,PSMD3,PSMA2,BCL10,PSMD9,PSMD13,PSMB2,PRKCD,UBE2V1,PSMA5,PSME3,TAB1,TMEM189-UBE2V1,IKBKG,BTRC,PSME4,UBC,SKP1,RELA,PSMC4,PLCG2,NFKB1	31
1451	RELEVANT PROCESS	Constitutive Signaling by Aberrant PI3K in Cancer	FGFR1,ERBB2,PIK3R1,GRB2,RHOG,FGFR4,TRAT1,PIK3R2,FYN,PDGFRA,CD28,FGF19,FGF9,EREG,ESR1,EPGN,STRN,EGF,PTPN11,PDGFA,FGF5,PIK3CB,ESR2,TGFA,HBEGF,CD86,RAC1,FRS2	28
1391	RELEVANT PATHWAY	Constitutive Signaling by NOTCH1 HD+PEST Domain Mutants	UBB,RPS27A,HEYL,MYC,EP300,TBL1X,NEURL1B,CREBBP,SNW1,RBX1,FBXW7,HDAC5,UBC,NCSTN,NOTCH1,HEY2,HES1,ADAM17,SKP1,TBL1XR1,NEURL1	21
1395	RELEVANT PATHWAY	Constitutive Signaling by NOTCH1 PEST Domain Mutants	UBB,RPS27A,HEYL,MYC,EP300,TBL1X,NEURL1B,CREBBP,SNW1,RBX1,FBXW7,HDAC5,UBC,NCSTN,NOTCH1,HEY2,HES1,ADAM17,SKP1,TBL1XR1,NEURL1	21
1422	X	COPI-dependent Golgi-to-ER retrograde traffic	KIF5A,KIF3A,KIF5B,SURF4,TUBA1B,KIF26A,ARF1,TUBA1C,ARFGAP3,TMED10,TUBB4A,TMED7,KIF3B,TUBB8,KIFC1,KIF1C,RAB1A,ARFGAP1,KIF18B,RAB1B,KIF6,RACGAP1,TUBB2A,COPZ1	24
1404	X	COPII-mediated vesicle transport	LMAN2,STX17,SEC24B,MCFD2,ANKRD28,TMED10,LMAN2L,TRAPPC10,PPP6R1,GOSR2,RAB1A,SEC22C,FOLR1,RAB1B,TBC1D20,TGFA,TRAPPC2,SEC24A,GOLGA2,GORASP1,SEC24D,YKT6	22
1368	X	COPI-independent Golgi-to-ER retrograde traffic	PLA2G4A,DCTN3,DYNLL2,CAPZA2,ACTR1A,TUBA1B,BICD2,RAB3GAP1,TUBA1C,DCTN6,TUBB4A,CAPZA1,TUBB8,CAPZB,PAFAH1B1,DYNC1LI2,DCTN5,GALNT1,TUBB2A	19
1472	X	COPI-mediated anterograde transport	DCTN3,SPTAN1,DYNLL2,CAPZA2,ACTR1A,TUBA1B,ARF1,SPTBN2,TUBA1C,ARFGAP3,TMED10,BET1L,DCTN6,TUBB4A,TMED7,CAPZA1,TUBB8,GOSR2,RAB1A,GOSR1,CAPZB,ARFGAP1,ANK1,DYNC1LI2,DCTN5,FOLR1,RAB1B,COG6,CD55,GOLGA2,GORASP1,TUBB2A,YKT6,COPZ1	34
1351	RELEVANT PROCESS	Cyclin D associated events in G1	PPP2R2A,TFDP2,SKP1,UBB,PTK6,RPS27A,PPP2CA,CDK6,CCND2,CCND3,UBC,CDKN2A,CDKN1B,CDK4,CKS1B,CCND1,CDKN1A,RBL1	18
1394	X	Deactivation of the beta-catenin transactivating complex	BCL9L,UBB,RPS27A,ASH2L,PYGO1,TCF7L2,KMT2D,TLE3,SOX7,APC,CBY1,XIAP,SOX9,TLE1,BTRC,UBC,YWHAZ,MEN1,AKT1,SOX6,SOX4	21
1355	RELEVANT PROCESS	Dectin-1 mediated noncanonical NF-kB signaling	UBB,RPS27A,PSMB5,PSMF1,PSMD11,PSMD3,PSMA2,PSMD9,PSMD13,PSMB2,PSMA5,PSME3,BTRC,PSME4,UBC,SKP1,RELA,PSMC4,PSMB9	19
1361	X	Defective CFTR causes cystic fibrosis	UBB,RPS27A,PSMB5,PSMF1,PSMD11,PSMA2,PSMD3,PSMD9,PSMD13,PSMB2,PSMA5,PSME3,PSME4,UBC,DERL2,RNF185,PSMC4,VCP,PSMB9	19
1373	https://pubmed.ncbi.nlm.nih.gov/38964496/	Degradation of AXIN	UBB,RPS27A,PSMB5,PSMF1,PSMD11,PSMA2,PSMD3,PSMD9,PSMD13,PSMB2,RNF146,PSMA5,PSME3,PSME4,UBC,SMURF2,TNKS,PSMC4,PSMB9	19
1429	X	Degradation of beta-catenin by the destruction complex	UBB,RPS27A,PSMB5,PSMF1,PPP2R5E,APC,PSMD11,PSMD3,PSMA2,PPP2CA,PSMD9,PSMD13,PSMB2,CSNK1A1,PSMA5,PSME3,RBX1,BTRC,PSME4,UBC,SKP1,PSMC4,AMER1,PSMB9,GSK3B	25
1345	X	Degradation of DVL	PSMA5,PSME3,KLHL12,PSMD11,PSMA2,PSMD3,UBB,RPS27A,RBX1,PSMC4,PSME4,PSMD9,PSMD13,PSMB5,UBC,PSMB2,PSMF1,PSMB9	18
1396	X	Degradation of GLI1 by the proteasome	UBB,NUMB,RPS27A,PSMB5,PSMF1,SUFU,PSMD3,PSMA2,PSMD11,PSMD9,PSMD13,PSMB2,PSMA5,PSME3,RBX1,BTRC,PSME4,UBC,SKP1,PSMC4,PSMB9	21
1414	X	Degradation of GLI2 by the proteasome	UBB,RPS27A,PSMB5,PSMF1,SUFU,PSMD3,PSMA2,PSMD11,GLI2,PSMD9,PSMD13,PSMB2,CSNK1A1,PSMA5,PSME3,RBX1,BTRC,PSME4,UBC,SKP1,PSMC4,PSMB9,GSK3B	23
1383	X	Degradation of the extracellular matrix	ADAMTS8,CDH1,CAPN5,LAMB1,LAMC2,ADAMTS18,CAPN15,MMP2,CAPNS1,SCUBE3,CAPN7,CTSK,NCSTN,CD44,CASP3,CAPN13,MMP15,ELN,ADAMTS4,MMP3	20
1317	RELEVANT PROCESS	Downstream signal transduction	KRAS,PIK3R2,PLCG1,CRKL,NCK1,STAT5B,STAT5A,PDGFRA,PIK3R1,PTPN11,RAPGEF1,PDGFA,GRB2,CRK,STAT1,PIK3CB,STAT3	17
1484	X	Downstream TCR signaling	NFKBIA,PSMB9,UBE2D2,UBB,RPS27A,PIK3R1,PDPK1,PSMB5,PSMF1,TRAF6,TRAT1,PSMD11,PSMD3,HLA-DRB1,PIK3R2,PSMA2,BCL10,PSMD9,PSMD13,PSMB2,UBE2V1,PSMA5,PSME3,INPP5D,TMEM189-UBE2V1,BTRC,PSME4,UBC,IKBKG,SKP1,PIK3CB,RELA,PTEN,PSMC4,NFKB1,CD4	36
1308	X	Dual Incision in GG-NER	POLD3,PARP1,PARP2,UBB,GTF2H5,POLD4,RPS27A,POLE,RFC2,RBX1,UBC,POLE3,ERCC1,RPA1,GTF2H3,GTF2H1	16
1402	X	Dual incision in TC-NER	UBB,GTF2H5,RPS27A,EP300,ISY1,GTF2H3,GTF2H1,ISY1-RAB43,POLD4,POLR2F,POLE3,ERCC1,RPA1,POLR2D,RFC2,RBX1,UBC,PPIE,POLD3,POLE,POLR2E,AQR	22
1326	X	E3 ubiquitin ligases ubiquitinate target proteins	RNF152,PEX13,UBE2D2,UBE2D3,RNF40,UBE2V2,UBB,RPS27A,CDC73,UBE2B,BCL10,UBC,SELENOS,WAC,VCP,RNF20,PEX2	17
1392	https://pubmed.ncbi.nlm.nih.gov/39327008/	EPHB-mediated forward signaling	EPHB4,EPHB1,GRIN2B,ARPC4,RHOA,FYN,ARPC2,ARPC1B,EPHB3,WASL,EFNB1,PTK2,TIAM1,ACTB,ARHGEF28,CFL1,YES1,CDC42,RAC1,ITSN1,ROCK2	21
1334	X	EPH-ephrin mediated repulsion of cells	EPHB3,ACTB,MMP2,YES1,EPHB4,EPHB1,EFNA5,EFNB1,CLTC,VAV3,NCSTN,AP2S1,FYN,AP2M1,RAC1,EFNA1,EPHA2,TIAM1	18
1461	X	ER-Phagosome pathway	UBB,RPS27A,HLA-C,HLA-B,PSMB5,PSMF1,TLR4,PSMD11,PSMD3,HLA-E,PSMA2,PSMD9,PSMD13,PSMB2,MYD88,VAMP3,CALR,PSMA5,PSME3,IKBKG,PSME4,UBC,TAPBP,TLR6,VAMP8,STX4,PSMC4,TIRAP,PSMB9,SNAP23	30
1485	X	Estrogen-dependent gene expression	YY1,SP1,KAT5,GTF2F1,TNRC6C,NCOA1,MYC,KPNA2,AGO2,EP300,CDK9,POU2F1,TLE3,TNRC6B,HSP90AA1,AGO1,NCOA3,USF1,CCNT1,POLR2F,CCND1,ESR1,CREBBP,POLR2D,FKBP4,AGO4,CXXC5,CARM1,JUND,HSP90AB1,AGO3,TNRC6A,GREB1,RUNX1,TGFA,SMC1A,POLR2E	37
1479	RELEVANT PROCESS	Eukaryotic Translation Termination	RPLP1,RPS27A,RPL10A,RPL18A,RPL35,RPL36A,RPS2,RPL4,RPS26,RPS11,RPL41,RPS23,RPL8,RPL23,RPL27,RPL29,RPS21,RPL37A,RPS15A,RPS24,RPL32,RPLP2,RPL35A,RPL13A,RPL34,RPL12,RPS4Y1,RPS9,TRMT112,RPL14,RPL27A,RPS19,RPS17,RPL28,RPL5	35
1457	X	Extra-nuclear estrogen signaling	CALM2,PIK3R1,ZDHHC21,HSP90AA1,PIK3R2,IGF1R,EREG,ESR1,EPGN,GNG12,GNB2,MMP2,GNG4,STRN,GNB5,EGF,CALM1,GNG2,CAV1,GNB1,GNAI2,S1PR3,AKT1,PTK2,CALM3,ESR2,TGFA,HBEGF,MMP3	29
1460	X	Factors involved in megakaryocyte development and platelet production	JMJD1C,MAFG,PHF21A,SIN3A,MAFK,CAPZA2,SH2B3,EHD2,MFN1,CBX5,CDK2,DOCK5,CAPZA1,GATA6,IRF1,AKAP1,PRKAR2A,DOCK7,CAPZB,AKAP10,ACTB,DOCK4,WEE1,CDC42,AK3,DOCK11,RAC1,RAD51B,DOCK1,TP53	30
1336	X	TBC/RABGAPs	ARF6,TBC1D24,RAB35,ULK1,RAB7A,TSC2,RABGAP1,RAB11B,TBC1D15,RAB5B,TBC1D20,RAB5C,GGA2,RAB4A,OPTN,RAB8A,TSC1,RABGEF1	18
1337	X	Ion homeostasis	ATP2B1,KCNJ11,CAMK2G,ATP1A3,ATP2A2,CALM1,CALM2,CALM3,SLC8A1,ATP1B3,STIM1,ORAI2,ATP1A1,CAMK2A,FXYD6,ATP1A2,ASPH,ATP2B3	18
1366	RELEVANT PROCESS	FBXL7 down-regulates AURKA during mitotic entry and in early mitosis	UBB,RPS27A,PSMB5,PSMF1,AURKA,PSMD11,PSMD3,PSMA2,PSMD9,PSMD13,PSMB2,PSMA5,PSME3,RBX1,PSME4,UBC,SKP1,PSMC4,PSMB9	19
1462	RELEVANT PROCESS	FCERI mediated NF-kB activation	PSMB9,NFKBIA,UBE2D2,UBB,RPS27A,PDPK1,PSMB5,RASGRP1,PSMF1,TRAF6,PSMD11,PSMD3,PSMA2,BCL10,PSMD9,PSMD13,PSMB2,UBE2V1,PSMA5,PSME3,TAB1,TMEM189-UBE2V1,IKBKG,BTRC,PSME4,UBC,SKP1,RELA,PSMC4,NFKB1	30
1482	X	Formation of a pool of free 40S subunits	RPLP1,RPS27A,RPL10A,RPL18A,RPL35,RPL36A,RPS2,RPL4,RPS26,RPS11,RPL41,RPS23,RPL8,RPL23,RPL27,RPL29,RPS21,RPS24,RPL37A,RPS15A,RPL32,RPLP2,RPL35A,RPL13A,RPL34,EIF1AX,RPL12,RPS4Y1,RPS9,RPL14,RPL27A,RPS19,RPS17,RPL28,RPL5,EIF3L	36
1295	X	Formation of Incision Complex in GG-NER	PARP1,PARP2,UBB,GTF2H5,RPS27A,UBE2V2,PIAS1,RBX1,RNF111,SUMO2,UBC,ERCC1,RPA1,GTF2H3,GTF2H1	15
1358	RELEVANT PROCESS	Formation of RNA Pol II elongation complex	GTF2H5,GTF2F1,CDK9,GTF2H3,GTF2H1,SUPT4H1,SUPT16H,CCNT1,POLR2F,POLR2D,AFF4,MLLT1,CCNT2,CCNK,EAF1,IWS1,CDC73,POLR2E,SUPT5H	19
1302	X	Formation of TC-NER Pre-Incision Complex	ISY1-RAB43,UBB,GTF2H1,RPS27A,GTF2H5,RBX1,UBC,POLR2E,COPS7B,POLR2F,EP300,ISY1,PPIE,GTF2H3,AQR,POLR2D	16
1304	X	Formation of the ternary complex, and subsequently, the 43S complex	RPS19,RPS27A,RPS17,RPS2,RPS21,EIF1AX,EIF2S1,RPS26,EIF3L,RPS11,RPS4Y1,RPS15A,RPS24,RPS9,RPS23,EIF2S3	16
1439	X	G alpha (12/13) signalling events	ARHGEF7,ARHGEF9,RHOC,RHOA,ARHGEF33,PLEKHG2,GNG12,GNB2,GNG4,TRIO,GNB5,PLXNB1,GNG2,GNB1,FGD4,RHOB,PLEKHG5,TBXA2R,TIAM1,FGD1,AKAP13,TIAM2,VAV3,ARHGEF39,ABR,ITSN1,ROCK2	27
1503	X	G alpha (i) signalling events	BDKRB2,CCR5,HCAR1,SSTR1,SAA1,SSTR2,OPN5,LPAR2,SSTR3,RGS16,S1PR1,FPR1,PTGDR2,CCL5,RGS5,NPY4R,TAS2R30,CXCR4,NMUR1,GRM3,RGS17,GNG12,GNB2,ADCY9,CXCL5,GNG4,CCL16,GNB5,GPR37L1,FPR2,S1PR2,GNAZ,GALR1,GNG2,OPRM1,GNB1,GNAI2,S1PR3,CHRM2,CCR6,CCR4,PDYN,RGS12,PPY,C3,CX3CR1,ADRA2B,RGS6,GABBR2,GPR55	50
1499	X	G alpha (q) signalling events	BDKRB2,F2RL1,SAA1,RGS16,PIK3R1,LPAR2,HRH1,CHRM3,HTR2A,RGS5,PIK3R2,FFAR2,PTAFR,EDN2,NMUR1,F2,RGS17,GNG12,GNB2,GNG4,TRIO,GNB5,GRM1,FPR2,GNG2,GNB1,NPFFR1,NTSR1,TBXA2R,P2RY10,FFAR4,TACR2,QRFPR,CYSLTR2,GPR132,GRK2,AVPR1A,EDN3,F2RL3,GNAQ,F2RL2	41
1435	X	G alpha (s) signalling events	PDE1B,FSHB,GRK6,ADM2,GNG12,GPHA2,GNB2,GPR45,PDE11A,ADCY9,GNG4,PDE7A,GNB5,PDE4A,GNAZ,GNG2,GNB1,GRK3,GNAI2,PDE7B,MC2R,PDE4C,PDE3A,VIPR1,GRK2,GPR20	26
1280	X	G alpha (z) signalling events	GNB2,GNG4,ADCY9,GNB5,RGS16,GNAZ,PRKCA,GNG2,PRKCD,GNAI2,ADRA2B,GNB1,RGS17,PRKCB,GNG12	15
1327	RELEVANT PROCESS	G2/M Checkpoints	PSMA5,PSME3,PSMB9,PSMD11,PSMA2,PSMD3,UBB,RPS27A,PSMC4,PSME4,PSMD9,PSMD13,PSMB5,UBC,PSMB2,PSMF1,TP53	17
1319	RELEVANT PROCESS	G2/M DNA damage checkpoint	WRN,UBE2V2,RAD50,DNA2,KAT5,RNF8,NSD2,RFC2,CHEK1,BRIP1,BRCC3,MRE11,RHNO1,RPA1,ATM,TP53,HUS1	17
1389	https://pubmed.ncbi.nlm.nih.gov/27258260/	Gap-filling DNA repair synthesis and ligation in TC-NER	UBB,GTF2H5,RPS27A,EP300,ISY1,GTF2H3,GTF2H1,ISY1-RAB43,POLD4,POLR2F,POLE3,RPA1,POLR2D,RFC2,RBX1,UBC,PPIE,POLD3,POLE,POLR2E,AQR	21
1296	RELEVANT PROCESS	Gene and protein expression by JAK-STAT signaling after Interleukin-12 stimulation	CAPZA1,HNRNPA2B1,PPIA,LMNB1,CFL1,PDCD4,ARF1,PAK2,AIP,CDC42,MSN,HNRNPF,GSTO1,SOD2,MTAP	15
1513	RELEVANT PROCESS	Generic Transcription Pathway	ZNF446,ZNF770,ZNF439,ZNF317,ZNF786,ZNF611,ZNF347,ZNF264,ZNF268,ZFP30,ZNF175,ZNF730,ZNF383,ZNF398,ZNF585B,ZNF667,ZNF154,ZNF583,ZNF331,ZNF320,ZNF682,ZNF726,ZNF253,ZNF747,ZNF266,ZNF256,ZNF101,ZNF681,ZNF430,ZNF664,ZNF701,ZNF585A,ZNF343,ZSCAN25,ZNF791,MED24,ZNF543,ZNF519,ZNF25,MED7,ZFP69B,ZNF43,ZNF429,ZNF669,ZKSCAN4,ZNF33A,ZNF135,ZNF660,ZNF34,ZNF551,ZNF716,ZNF616,ZNF157,ZFP1,ZNF394,ZNF708,ZNF141,ZNF58…	135
1408	X	GLI3 is processed to GLI3R by the proteasome	UBB,RPS27A,PSMB5,PSMF1,SUFU,PSMD3,PSMA2,PSMD11,PSMD9,PSMD13,PSMB2,CSNK1A1,PSMA5,PSME3,RBX1,BTRC,PSME4,UBC,SKP1,PSMC4,PSMB9,GSK3B	22
1290	X	Glycosphingolipid metabolism	ARSD,GM2A,ARSK,UGT8,CERK,SUMF2,GBA2,GLTP,CTSA,ARSJ,ASAH2,B3GALNT1,GLB1L,ESYT1,ARSA	15
1284	X	GPVI-mediated activation cascade	RHOA,PIK3R2,COL1A1,FYN,PTPN11,CDC42,PIK3R1,VAV3,PDPK1,PDPN,RHOG,RAC1,RHOB,PLCG2,PIK3CB	15
1493	X	GTP hydrolysis and joining of the 60S ribosomal subunit	RPLP1,RPS27A,RPL10A,RPL18A,RPL35,RPL36A,RPS2,RPL4,RPS26,RPS11,RPL41,RPS23,EIF4A1,RPL8,RPL23,RPL27,RPL29,RPS21,EIF2S1,RPS24,RPL37A,RPS15A,RPL32,RPLP2,RPL35A,RPL13A,RPL34,EIF1AX,RPL12,RPS4Y1,RPS9,RPL14,RPL27A,RPS19,RPS17,RPL28,RPL5,EIF3L,EIF4H,EIF2S3	40
1444	RELEVANT PROCESS	HATs acetylate histones	HCFC1,KAT5,NCOA1,MEAF6,ATXN7L3,EP300,ELP1,TADA2A,USP22,KANSL3,TRRAP,CREBBP,KAT6B,MSL2,MCRS1,KANSL1,EPC1,CLOCK,MRGBP,ACTB,ELP6,VPS72,ELP2,KAT7,JADE3,DR1,KAT6A	27
1354	X	HDR through Homologous Recombination (HRR)	WRN,UBB,RAD50,KAT5,RPS27A,RAD51,POLD4,POLE3,RPA1,XRCC2,ATM,DNA2,RFC2,UBC,BRIP1,POLD3,POLE,RAD51B,MRE11	19
1401	X	Hedgehog ligand biogenesis	UBB,RPS27A,PSMB5,PSMF1,PSMD11,PSMD3,PSMA2,SHH,PSMD9,PSMD13,PSMB2,PSMA5,PSME3,PSME4,UBC,DERL2,IHH,PSMC4,VCP,HHAT,PSMB9	21
1441	X	Hedgehog 'on' state	UBB,NUMB,RPS27A,PSMB5,PSMF1,EVC2,SUFU,PSMD3,PSMA2,PSMD11,SHH,GLI2,PSMD9,PSMD13,PSMB2,EVC,PSMA5,PSME3,SPOP,RBX1,PSME4,UBC,SMURF2,IHH,CDC73,PSMC4,PSMB9	27
1365	X	Hh mutants that don't undergo autocatalytic processing are degraded by ERAD	UBB,RPS27A,PSMB5,PSMF1,PSMD11,PSMA2,PSMD3,SHH,PSMD9,PSMD13,PSMB2,PSMA5,PSME3,PSME4,UBC,DERL2,PSMC4,VCP,PSMB9	19
1419	X	HSP90 chaperone cycle for steroid hormone receptors (SHR)	STIP1,DCTN3,DYNLL2,CAPZA2,ACTR1A,TUBA1B,HSP90AA1,NR3C1,TUBA1C,AR,DCTN6,TUBB4A,CAPZA1,TUBB8,FKBP4,HSPA1B,CAPZB,DYNC1LI2,HSP90AB1,DCTN5,FKBP5,HSPA2,TUBB2A,DNAJA2	24
1458	RELEVANT PROCESS	Immunoregulatory interactions between a Lymphoid and a non-Lymphoid cell	TREM1,LILRA2,CD300E,HLA-C,COL1A1,HLA-B,CDH1,ULBP3,SIGLEC9,ICAM1,SIGLEC10,JAML,HLA-E,PILRB,RAET1E,VCAM1,MICA,MICB,PIANP,SIGLEC12,CD200,PVR,SIGLEC6,NCR3LG1,CXADR,CD40LG,CD226,SIGLEC8,C3,KLRD1	30
1286	X	Inactivation, recovery and regulation of the phototransduction cascade	GNB5,RGS9BP,CALM1,PRKCA,CALM3,CALM2,PDE6A,PPEF1,GRK1,GNB1,METAP1,METAP2,PDE6B,GRK4,CNGB1	15
1310	X	Integrin cell surface interactions	COL9A2,FGG,ITGA3,COL4A4,COL1A1,COL5A3,ITGB3,CDH1,VCAM1,COL18A1,COL4A1,TNC,CD44,ITGA2,THBS1,ICAM1	16
1352	RELEVANT PROCESS	Interferon alpha/beta signaling	IP6K2,IFNAR2,SAMHD1,HLA-E,IFIT1,HLA-C,MX2,IRF1,PTPN11,HLA-B,IFIT3,SOCS1,IFI27,STAT1,ADAR,SOCS3,IFITM3,STAT2	18
1410	RELEVANT PROCESS	Interferon gamma signaling	HLA-C,MID1,GBP4,HLA-B,STAT1,GBP6,ICAM1,SP100,MT2A,HLA-E,CAMK2G,HLA-DRB1,PTAFR,VCAM1,CIITA,PRKCD,TRIM10,IRF1,CD44,SOCS3,TRIM38,SOCS1,CAMK2A	23
1471	RELEVANT PROCESS	Interleukin-1 signaling	PSMB9,NFKBIA,UBB,RPS27A,PSMB5,PSMF1,TRAF6,PSMD11,PSMD3,PSMA2,IRAK2,IRAK1,PSMD9,PSMD13,PSMB2,UBE2V1,MYD88,PSMA5,PSME3,TAB1,TMEM189-UBE2V1,SQSTM1,RBX1,IKBKG,BTRC,PSME4,UBC,SKP1,RELA,PELI1,IRAK4,PSMC4,NFKB1	33
1490	RELEVANT PROCESS	Interleukin-4 and Interleukin-13 signaling	SAA1,MYC,PIK3R1,S1PR1,STAT1,HIF1A,BCL2L1,MCL1,POU2F1,CCL11,ICAM1,HSP90AA1,VIM,LCN2,TWIST1,FSCN1,ALOX15,VCAM1,LIF,CEBPD,CCND1,STAT3,MMP2,SOCS5,RORA,OPRM1,AKT1,SOCS3,CDKN1A,FOXO1,SOCS1,HMOX1,JAK3,IL23R,BIRC5,TP53,IL6R,MMP3	38
1343	X	Ion transport by P-type ATPases	ATP2B1,ATP8B3,CAMK2G,ATP1A3,ATP2A2,ATP8B4,ATP9A,ATP13A4,CALM3,CALM1,CALM2,ATP1B3,ATP1A1,ATP8A2,CAMK2A,FXYD6,ATP1A2,ATP2B3	18
1450	X	ISG15 antiviral mechanism	UBB,RPS27A,KPNA2,SEH1L,STAT1,IFIT1,TPR,KPNA4,EIF4A1,NUP155,NUP210,NUP93,NUP50,NUP54,NUP188,NUP160,NUP35,NUP85,KPNB1,UBC,EIF2AK2,NUP205,PIN1,PLCG1,MX2,NUP62,KPNA5,EIF4G2	28
1288	X	Kinesins	TUBA1B,TUBB8,KIF26A,KIF6,KIFC1,TUBA1C,KIF5A,RACGAP1,KIF3A,KIF1C,KIF5B,TUBB4A,TUBB2A,KIF18B,KIF3B	15
1375	X	Golgi Associated Vesicle Biogenesis	AP3B1,TXNDC5,SH3D19,PUM1,DNAJC6,SNX9,TPD52,ARF1,BLOC1S6,SNX2,CLTC,AP1S1,AP1S3,VAMP8,TFRC,BLOC1S3,RAB5C,IGF2R,TGOLN2,AP1G1	20
1496	X	L13a-mediated translational silencing of Ceruloplasmin expression	RPLP1,RPS27A,RPL10A,RPL18A,RPL35,RPL36A,RPS2,RPL4,RPS26,RPS11,RPL41,RPS23,EIF4A1,RPL8,RPL23,RPL27,RPL29,RPS21,EIF2S1,RPS24,RPL37A,RPS15A,RPL32,RPLP2,RPL35A,RPL13A,RPL34,EIF1AX,RPL12,RPS4Y1,RPS9,RPL14,RPL27A,RPS19,RPS17,RPL28,RPL5,EIF3L,EIF4H,EIF2S3	40
1407	RELEVANT PROCESS	Loss of Nlp from mitotic centrosomes	CEP57,DCTN3,YWHAE,CEP72,ACTR1A,NDE1,HSP90AA1,TUBB4A,MAPRE1,CLASP1,PCM1,CCP110,CEP76,CSNK1E,FGFR1OP,PAFAH1B1,HAUS5,CEP41,YWHAG,CEP135,HAUS2,HAUS3	22
1406	RELEVANT PROCESS	Loss of proteins required for interphase microtubule organization from the centrosome	CEP57,DCTN3,YWHAE,CEP72,ACTR1A,NDE1,HSP90AA1,TUBB4A,MAPRE1,CLASP1,PCM1,CCP110,CEP76,CSNK1E,FGFR1OP,PAFAH1B1,HAUS5,CEP41,YWHAG,CEP135,HAUS2,HAUS3	22
1423	X	Macroautophagy	BECN1,PRKAB1,ATG10,DYNLL2,CHMP3,TSC1,LAMTOR1,ATG13,PRKAG1,RRAGC,PRKAB2,ULK1,ATG9A,AMBRA1,LAMTOR4,PIK3C3,WDR45B,SLC38A9,RNF103-CHMP3,MTMR14,TSC2,ATG12,ATG7,MLST8	24
1508	RELEVANT PROCESS	Major pathway of rRNA processing in the nucleolus and cytosol	SNU13,RPLP1,WDR46,RPS27A,DIS3,RPL10A,RPL18A,RPL35,RPL36A,RPS2,RPL4,ISG20L2,RPS26,RPS11,RRP7A,RPL41,IMP4,RPS23,NOP14,BUD23,RPL8,RPL23,RPL27,RPP25,RPL29,RPS21,BOP1,RPS24,RBM28,UTP14C,RPL32,RPLP2,RPL37A,DDX21,RPS15A,RPL35A,RPL13A,RPL34,WDR3,XRN2,UTP18,BMS1,EXOSC2,UTP11,CSNK1E,NOB1,UTP4,RPL12,RPP30,EXOSC6,RPS4Y1,RPS9,EBNA1BP2,RPL14,NOL11,RPL27A,DDX52,SENP3,RPS19,WDR12,RPS17,RPL28,UTP6,RPL5,IMP3,UTP15…	70
1476	X	MAPK6/MAPK4 signaling	UBB,RPS27A,TNRC6C,MYC,PSMB5,MAPKAPK5,PSMF1,AGO2,TNRC6B,AGO1,NCOA3,PSMD3,PSMA2,PSMD11,PSMD9,PSMD13,PSMB2,CDC14B,CDC42EP3,IGF2BP1,PSMA5,PSME3,AGO4,PAK2,CCND3,PSME4,UBC,AGO3,TNRC6A,FOXO1,CDC42,PSMC4,RAC1,PSMB9,MAPK6	35
1491	X	MHC class II antigen presentation	HLA-DOA,HLA-DOB,DCTN3,KIF5A,SEC24B,KIF3A,AP2M1,KIF5B,DYNLL2,CANX,CAPZA2,ACTR1A,TUBA1B,HLA-DRB1,KIF26A,ARF1,SPTBN2,TUBA1C,CTSA,AP2S1,DCTN6,TUBB4A,KIF3B,CAPZA1,TUBB8,CTSK,CLTC,AP1S1,CAPZB,AP1S3,DYNC1LI2,DCTN5,RAB7A,RACGAP1,SEC24A,SEC24D,TUBB2A,AP1G1	38
1432	RELEVANT PROCESS	Mitochondrial protein import	TIMM10,TOMM20,GRPEL2,TAZ,GFER,LDHD,TIMM10B,TOMM22,TOMM40,SLC25A12,TIMM8A,FXN,CHCHD10,TIMM8B,CS,TIMM50,COX19,CHCHD4,CHCHD5,PMPCA,CMC4,PITRM1,TIMM22,TIMM17A,TOMM5	25
1400	RELEVANT PROCESS	Mitochondrial translation elongation	MRPL12,MRPL17,MRPL49,MRPS10,MRPS17,MRPL41,MRPS23,MRPL22,MRPS30,MRPL4,MRPS16,OXA1L,MRPL34,MRPL57,MRPS27,MRPS15,MRPS21,MRPL36,MRPL18,MRPL37,PTCD3	21
1403	RELEVANT PROCESS	Mitochondrial translation initiation	MRPL12,MRPL17,MRPL49,MRPS10,MRPS17,MRPL41,MRPS23,MRPL22,MTFMT,MRPS30,MRPL4,MRPS16,OXA1L,MRPL34,MRPL57,MRPS27,MRPS15,MRPS21,MRPL36,MRPL18,MRPL37,PTCD3	22
1417	RELEVANT PROCESS	Mitochondrial translation termination	MRPL12,MRPL17,MRPL49,MTRF1L,MRPS10,MRPS17,MRPL41,MRPS23,MRRF,MRPL22,MRPS30,MRPL4,MRPS16,OXA1L,MRPL34,MRPL57,MRPS27,MRPS15,MRPS21,MRPL36,MRPL18,MRPL37,PTCD3	23
1488	X	Mitotic Prometaphase	ITGB3BP,CDCA8,BUB1,CENPO,NDEL1,DYNLL2,SEH1L,PPP2R5E,NUDC,TUBA1B,NDE1,PPP2CA,CENPM,TUBA1C,RANGAP1,CENPF,ZWINT,TUBB4A,MAPRE1,NUP160,CLASP1,KNTC1,ZWILCH,NUP85,TUBB8,BUB3,CENPL,SPC24,CENPN,PAFAH1B1,DYNC1LI2,CDC20,KNL1,TAOK1,MAD2L1,DSN1,TUBB2A,BIRC5	38
1411	RELEVANT PROCESS	mRNA 3'-end processing	SLU7,FYTTD1,SYMPK,SRSF3,SRSF11,DDX39B,RNPS1,CSTF1,PABPN1,SRSF9,CPSF7,NUDT21,SRSF4,U2AF2,ZC3H11A,SRSF7,THOC5,CHTOP,CSTF2,SRSF1,CPSF2,SRRM1,SRSF2	23
1509	RELEVANT PROCESS	mRNA Splicing - Major Pathway	SNU13,HNRNPA1,SLU7,GTF2F1,SYMPK,SNRPD2,U2SURP,PPIL4,SNRPD1,SRSF3,PRPF8,PCBP2,RNPS1,SRSF11,GCFC2,ISY1,SNRPD3,DNAJC8,CSTF1,ISY1-RAB43,HNRNPA2B1,FUS,LSM3,RBM22,PABPN1,PUF60,LSM4,BCAS2,POLR2F,SF3B2,SRSF9,SF3A3,PTBP1,LSM8,AQR,CPSF7,PPWD1,NUDT21,POLR2D,SRSF4,SNW1,U2AF2,PPIL6,SRSF7,DHX9,SUGP1,HNRNPA3,PCBP1,PPIE,HNRNPU,LSM2,HNRNPF,CTNNBL1,SNRPC,SF3A1,CSTF2,SF3B3,HNRNPL,CPSF2,SRSF1,POLR2E,GPKOW,SF3B4,SF1,…	70
1371	RELEVANT PROCESS	mRNA Splicing - Minor Pathway	SNU13,GTF2F1,SNRPD2,SNRPD1,PRPF8,SNRNP48,SNRPD3,POLR2F,SF3B2,POLR2D,SRSF7,LSM2,SF3B3,ZMAT5,SNRNP25,SRSF1,POLR2E,SF3B4,SRSF2	19
1510	X	Neddylation	COMMD9,UBE2D2,UBB,RPS27A,HIF3A,VHL,DCAF7,DCUN1D5,COPS7B,PSMB5,PSMF1,KLHL3,FBXO31,HIF1A,FEM1C,DCAF16,FBXL19,FBXO44,UBE2D3,PSMD3,PSMA2,FBXW8,WSB2,DDA1,PSMD11,ASB16,FBXL20,DCAF10,FEM1B,PSMD9,PSMD13,FBXO41,PSMB2,FBXO2,UBD,KBTBD6,FBXL5,ASB6,PSMA5,PSME3,SOCS5,KLHL11,PUM2,RBX1,LRRC41,BTRC,PSME4,DCAF8,WSB1,FBXW7,FBXO21,UBC,CCDC22,SOCS6,SKP1,CUL2,FBXL16,FEM1A,SOCS3,CCNF,SENP8,CAND1,ANKRD9,GAN,ASB8,PSMC4,C…	74
1374	RELEVANT PATHWAY	Negative regulation of NOTCH4 signaling	UBB,RPS27A,PSMB5,PSMF1,PSMD11,PSMD3,PSMA2,PSMD9,PSMD13,PSMB2,PSMA5,PSME3,RBX1,FBXW7,UBC,YWHAZ,SKP1,AKT1,PSMC4,PSMB9	20
1512	X	Neutrophil degranulation	GM2A,COMMD9,UBR4,RAB5B,SPTAN1,MAGT1,ALDH3B1,SURF4,FCGR2A,PSMA2,RHOA,PSMD11,VAPA,NFAM1,SYNGR1,ATP8B4,SLC2A3,ALDOA,NCSTN,COTL1,ARL8A,HSP90AB1,RAB7A,QPCT,RAB10,CRISPLD2,HRNR,GUSB,A1BG,GOLGA7,MLEC,RAC1,AMPD3,VCP,DNAJC5,EEF1A1,PIGR,STK10,SERPINA3,PKM,B4GALT1,RHOG,FPR1,HSP90AA1,QSOX1,LCN2,PTAFR,NFASC,CDK13,PSMD13,GSN,FPR2,LYZ,TMEM30A,PPIE,ADA2,VAMP8,EEF2,SIRPA,CAND1,C3,FCGR3B,RAB5C,CD55,RHOF,DSN1,SNAP2…	130
1347	RELEVANT PROCESS	NIK-->noncanonical NF-kB signaling	PSMA5,PSME3,PSMD11,PSMD3,PSMA2,UBB,RPS27A,BTRC,PSME4,PSMD9,PSMD13,PSMB5,UBC,PSMB2,PSMF1,PSMC4,SKP1,PSMB9	18
1299	RELEVANT PATHWAY	NOD1/2 Signaling Pathway	TRAF6,UBB,TAB1,RPS27A,TNFAIP3,IRAK2,TMEM189-UBE2V1,IKBKG,IRAK1,UBC,MAPK13,CASP8,CYLD,UBE2V1,CASP2,MAPK14	16
1498	X	Nonsense Mediated Decay (NMD) enhanced by the Exon Junction Complex (EJC)	RPLP1,DCP1A,PNRC2,RPS27A,RPL10A,RPL18A,RPL35,RPL36A,RPS2,SMG7,RPL4,RNPS1,RPS26,RPS11,RPL41,RPS23,PPP2R2A,PPP2CA,RPL8,RPL23,RPL27,RPL29,RPS21,RPS24,RPL37A,RPS15A,RPL32,RPLP2,RPL35A,RPL13A,RPL34,RPL12,RPS4Y1,RPS9,RPL14,RPL27A,RPS19,RPS17,RPL28,RPL5,SMG1	41
1473	X	Nonsense Mediated Decay (NMD) independent of the Exon Junction Complex (EJC)	RPLP1,RPS27A,RPL10A,RPL18A,RPL35,RPL36A,RPS2,RPL4,RPS26,RPS11,RPL41,RPS23,RPL8,RPL23,RPL27,RPL29,RPS21,RPL37A,RPS15A,RPS24,RPL32,RPLP2,RPL35A,RPL13A,RPL34,RPL12,RPS4Y1,RPS9,RPL14,RPL27A,RPS19,RPS17,RPL28,RPL5	34
1323	RELEVANT PROCESS	NoRC negatively regulates rRNA expression	TAF1D,GTF2H5,POLR1A,SMARCA5,SAP18,CD3EAP,POLR2F,POLR2E,TWISTNB,BAZ2A,ARID4B,SIN3A,UBTF,GTF2H3,POLR1D,GTF2H1,POLR1E	17
1388	RELEVANT PATHWAY	NOTCH1 Intracellular Domain Regulates Transcription	UBB,RPS27A,HEYL,MYC,EP300,HIF1A,TLE3,TBL1X,CREBBP,TLE1,SNW1,HDAC5,FBXW7,RBX1,UBC,NOTCH1,HEY2,SKP1,HES1,TBL1XR1	20
1303	https://pubmed.ncbi.nlm.nih.gov/38790546/	NR1H3 & NR1H2 regulate gene expression linked to cholesterol transport and efflux	TNRC6A,AGO1,TBL1X,ABCG8,TNRC6C,ARL4C,AGO4,NCOA1,TNRC6B,ABCG1,AGO2,TBL1XR1,EP300,NR1H2,AGO3,ABCG5	16
1356	X	NRAGE signals death through JNK	ARHGEF7,ARHGEF9,BCL2L11,ARHGEF33,PLEKHG2,TRIO,FGD4,PLEKHG5,TIAM1,FGD1,AKAP13,TIAM2,VAV3,ARHGEF39,ABR,RAC1,ITSN1,MAGED1,NGFR	19
1325	X	NS1 Mediated Effects on Host Pathways	NUP205,KPNA4,NUP85,NUP155,KPNB1,NUP210,NUP93,KPNA2,NUP62,KPNA5,NUP50,SEH1L,NUP54,NUP188,NUP160,NUP35,TPR	17
1294	X	Nuclear import of Rev protein	NUP205,NUP85,NUP155,KPNB1,NUP210,NUP93,NUP62,NPM1,NUP50,SEH1L,NUP54,NUP188,NUP160,NUP35,TPR	15
1301	X	Nuclear Pore Complex (NPC) Disassembly	NUP205,NEK9,NUP85,NUP155,NUP210,NUP93,NUP62,NEK7,CCNB1,NUP50,SEH1L,NUP54,NUP188,NUP160,NUP35,TPR	16
1381	RELEVANT PROCESS	Nuclear Receptor transcription pathway	NR6A1,PPARA,NR1H2,PPARG,NR2F6,NR3C1,NRBF2,RARA,NR1D2,AR,ESR1,THRB,RORA,VDR,HNF4A,NR4A2,ESR2,HNF4G,NRBP1,THRA	20
1340	X	Oncogene Induced Senescence	TFDP2,TNRC6A,AGO1,UBB,CDK6,RPS27A,TNRC6C,SP1,AGO4,MAPK1,MDM2,UBC,CDKN2A,CDK4,MDM4,TP53,AGO3,TNRC6B	18
1455	X	Orc1 removal from chromatin	CDT1,UBB,RPS27A,ORC5,PSMB5,PSMF1,ORC4,PSMD11,PSMD3,PSMA2,PSMD9,PSMD13,PSMB2,CDK2,MCM8,MCM3,PSMA5,PSME3,MCM4,RBX1,PSME4,UBC,SKP1,ORC1,MCM5,ORC6,PSMC4,MCM7,PSMB9	29
1341	X	Ovarian tumor domain proteases	TRAF6,OTUB1,UBB,OTUD7B,RPS27A,RHOA,TNFAIP3,TP53,PTEN,UBC,IKBKG,TNIP3,YOD1,VCP,ESR1,TRAF3,RNF128,APC	18
1478	X	Oxidative Stress Induced Senescence	TFDP2,UBB,CDK6,RPS27A,TNRC6C,MAP2K7,MAP2K4,CBX2,RNF2,MAPKAPK5,RBBP4,SUZ12,TNRC6B,EED,AGO1,PHC3,CBX6,MINK1,AGO4,UBC,CBX8,CBX4,CDKN2A,PHC2,AGO3,KDM6B,TNRC6A,EZH2,MAPK1,MDM2,CDK4,MAPK10,MDM4,MAPK14,TP53	35
1434	X	Oxygen-dependent proline hydroxylation of Hypoxia-inducible Factor Alpha	UBE2D2,UBB,RPS27A,HIF3A,LIMD1,VHL,PSMB5,PSMF1,HIF1A,EGLN2,UBE2D3,PSMD3,PSMA2,PSMD11,PSMD9,PSMD13,PSMB2,PSMA5,PSME3,RBX1,PSME4,UBC,CUL2,EGLN1,PSMC4,PSMB9	26
1307	X	Paradoxical activation of RAF signaling by kinase inactive BRAF	MAP2K1,ACTB,MAP2K2,FGG,KSR2,CAMK2G,KRAS,MAP3K11,MAPK1,ITGB3,CALM1,CALM2,TLN1,PEBP1,CAMK2A,CALM3	16
1480	RELEVANT PROCESS	Peptide chain elongation	RPLP1,EEF1A1,RPS27A,RPL10A,RPL18A,RPL35,RPL36A,RPS2,RPL4,RPS26,RPS11,RPL41,RPS23,RPL8,RPL23,RPL27,RPL29,RPS21,RPL37A,RPS15A,RPS24,RPL32,RPLP2,RPL35A,RPL13A,RPL34,RPL12,RPS4Y1,RPS9,RPL14,RPL27A,EEF2,RPS19,RPS17,RPL28,RPL5	36
1413	RELEVANT PROCESS	Peptide ligand-binding receptors	BDKRB2,SSTR1,F2RL1,SSTR2,SSTR3,NPY4R,EDN2,NMUR1,F2,NLN,ECE1,GPR37L1,GALR1,OPRM1,NTSR1,C5AR2,PDYN,MC2R,PPY,C3,EDN3,F2RL3,F2RL2	23
1364	X	Peroxisomal protein import	UBE2D2,UBB,RPS27A,EPHX2,NUDT7,UBE2D3,PEX26,HACL1,IDE,PEX6,UBC,AMACR,PEX2,SCP2,PEX13,LONP2,DAO,ACOT2,ACOX1	19
1283	X	Phase 0 - rapid depolarisation	SCN1A,CAMK2G,CACNG1,CACNA2D2,CACNB2,CACNA1C,CACNG8,SCN1B,CALM3,CALM1,CALM2,SCN2B,CAMK2A,SCN7A,CACNG7	15
1495	RELEVANT PROCESS	PI5P, PP2A and IER3 Regulate PI3K/AKT Signaling	FGFR1,ERBB2,PIK3R1,GRB2,RHOG,PPP2R5E,FGFR4,TRAF6,PIP5K1C,TRAT1,PIK3R2,PPP2CA,FYN,PDGFRA,CD28,IRAK1,FGF19,FGF9,EREG,MYD88,ESR1,PIP4K2A,EPGN,STRN,EGF,PTPN11,PDGFA,FGF5,AKT1,PIK3CB,ESR2,TGFA,IRAK4,MAPK1,HBEGF,PIP4K2C,CD86,RAC1,FRS2,IER3	40
1487	RELEVANT PROCESS	PIP3 activates AKT signaling	FGFR1,ERBB2,PDPK1,PIK3R1,GRB2,RHOG,THEM4,FGFR4,TRAF6,TRAT1,PIK3R2,FYN,PDGFRA,CD28,IRAK1,FGF19,FGF9,EREG,MYD88,ESR1,EPGN,STRN,EGF,PTPN11,PDGFA,FGF5,AKT1,PIK3CB,ESR2,IRAK4,TGFA,HBEGF,CD86,MLST8,RAC1,FRS2,TRIB3	37
1376	RELEVANT PROCESS	PKMTs methylate histone lysines	SETD1A,NSD1,ASH2L,KMT2B,KMT2D,SETDB1,RBBP4,KMT2A,SETD1B,SUZ12,EED,NSD2,DOT1L,RELA,KMT2C,SETD7,EZH2,KMT5A,ATF7IP,NFKB1	20
1492	X	Platelet degranulation	SYTL4,SERPINA3,ITGB3,CALM2,SERPING1,TLN1,TOR4A,VEGFC,CLU,THBS1,QSOX1,FGG,ACTN4,GTPBP2,HSPA5,NHLRC2,ACTN1,TAGLN2,PLEK,SERPINA4,ACTN2,APLP2,STXBP2,EGF,CALM1,ALDOA,PDGFA,CALM3,PPIA,HABP4,IGF1,LGALS3BP,CFL1,TMSB4X,SERPINE1,ENDOD1,SERPINF2,A1BG,PCDH7,PFN1	40
1314	X	Post-translational modification: synthesis of GPI-anchored proteins	ALPI,MDGA1,NRN1,LY6E,FCGR3B,PRND,NTNG1,NEGR1,LSAMP,GP2,VNN3,LYPD3,THY1,CNTN4,PLET1,RECK,NTNG2	17
1421	RELEVANT PROCESS	Post-translational protein phosphorylation	IGFBP4,CSF1,PCSK9,MXRA8,QSOX1,FGG,LAMB1,ANO8,TNC,CDH2,CKAP4,SERPINC1,FSTL1,VWA1,CHRDL1,APLP2,VCAN,CST3,MEN1,IGFBP5,NUCB1,C3,MFGE8,TGOLN2	24
1501	X	PPARA activates gene expression	MED14,MED7,SP1,NFYA,PPARA,NCOA1,GRHL1,EP300,MED18,FADS1,NRF1,NR1H2,PPARG,NCOA3,TNFRSF21,TBL1X,SLC27A1,FHL2,CYP4A11,TGS1,ARNT,SREBF1,MED28,CREBBP,NCOA6,RORA,MED29,CDK19,CLOCK,CPT1A,CARM1,SREBF2,MED17,PPARGC1B,TIAM2,CYP1A1,ACSL1,TBL1XR1,FDFT1,MED24,TRIB3,ACOX1	42
1312	RELEVANT PATHWAY	Pre-NOTCH Transcription and Translation	TFDP2,TNRC6A,AGO1,TNRC6C,TNRC6B,SNW1,RUNX1,AGO4,NOTCH1,AGO2,EP300,CCND1,CREBBP,TP53,AGO3,NOTCH2	16
1285	RELEVANT PROCESS	Presynaptic phase of homologous DNA pairing and strand exchange	WRN,RAD50,DNA2,KAT5,RFC2,CHEK1,BRIP1,RAD51,RAD51B,MRE11,RPA1,XRCC2,ATM,RHNO1,HUS1	15
1279	TRANSCRIÇÃO	Processing of Capped Intron-Containing Pre-mRNA	HNRNPA2B1,HNRNPA1,GTF2F1,POLR2F,POLR2E,PCBP2,METTL14,PTBP1,HNRNPL,HNRNPF,HNRNPA3,PCBP1,HNRNPU,POLR2D,HNRNPA0	15
1433	RELEVANT PROCESS	Processing of DNA double-strand break ends	WRN,UBB,RAD50,KAT5,RPS27A,CLSPN,RNF8,NSD2,CDK2,RPA1,ATM,TIMELESS,HUS1,DNA2,RFC2,UBC,BRIP1,BRCC3,RHNO1,RNF4,UBE2V2,TIPIN,CHEK1,SUMO2,MRE11	25
1459	RELEVANT PROCESS	RAB GEFs exchange GTP for GDP on RABs	GAPVD1,RAB9A,RAB27A,RAB5B,ALS2,MON1B,YWHAE,RAB35,RGP1,DENND4C,RAB3GAP1,CHML,ULK1,ANKRD27,TRAPPC10,SBF1,DENND5B,RAB1A,AKT1,RAB13,RAB8A,TRAPPC13,RAB1B,RAB7A,RAB3IP,RAB10,RAB32,TRAPPC2,RAB5C,RABGEF1	30
1489	RELEVANT PROCESS	RAF/MAP kinase cascade	FGFR1,ERBB2,RASGRP3,PEA15,CALM2,GRB2,RASGRP1,GRIN2B,SPTAN1,FGFR4,IL5,IL2RA,CAMK2G,FYN,SPTBN2,PDGFRA,GDNF,FGF19,FGF9,EREG,EPGN,RET,ACTN2,EGF,CALM1,PDGFA,PTK2,FGF5,GFRA1,CALM3,IL5RA,KRAS,TGFA,MAPK1,HBEGF,FRS2,CAMK2A,JAK3	38
1412	RELEVANT PROCESS	Recruitment of mitotic centrosome proteins and complexes	CEP57,DCTN3,YWHAE,CEP72,ACTR1A,NDE1,HSP90AA1,TUBB4A,MAPRE1,CLASP1,PCM1,CCP110,CEP76,CSNK1E,FGFR1OP,PAFAH1B1,HAUS5,CEP41,YWHAG,TUBGCP5,CEP135,HAUS2,HAUS3	23
1449	RELEVANT PROCESS	Recruitment of NuMA to mitotic centrosomes	CEP57,DCTN3,YWHAE,CEP72,ACTR1A,TUBA1B,NDE1,HSP90AA1,TUBA1C,TUBB4A,MAPRE1,PCM1,CLASP1,NUMA1,CCP110,CEP76,TUBB8,CSNK1E,FGFR1OP,PAFAH1B1,HAUS5,CEP41,YWHAG,TUBGCP5,CEP135,HAUS2,HAUS3,TUBB2A	28
1318	https://pubmed.ncbi.nlm.nih.gov/37381037/	Recycling pathway of L1	TUBA1B,RDX,ACTB,NUMB,TUBB8,RPS6KA3,TUBA1C,RPS6KA6,AP2S1,CLTC,MAPK1,MSN,L1CAM,AP2M1,TUBB4A,RPS6KA5,TUBB2A	17
1466	X	Regulation of actin dynamics for phagocytic cup formation	NCK1,MYO10,GRB2,NCKAP1L,ARPC4,HSP90AA1,FCGR2A,MYO5A,ARPC2,CRK,ARPC1B,WIPF2,WASF3,NF2,WASL,MYO1C,WASF2,MYH9,PTK2,WIPF3,HSP90AB1,ABI2,ACTB,NCKIPSD,CFL1,MAPK1,CDC42,VAV3,NCKAP1,DOCK1,RAC1	31
1332	X	Regulation of activated PAK-2p34 by proteasome mediated degradation	PSMA5,PSME3,PSMD11,PSMA2,PSMD3,UBB,RPS27A,PAK2,PSMC4,PSME4,PSMD9,PSMD13,PSMB5,UBC,PSMB2,PSMF1,PSMB9	17
1506	https://pubmed.ncbi.nlm.nih.gov/35307405/	Regulation of expression of SLITs and ROBOs	LHX4,RPLP1,UBB,RPS27A,RPL10A,RPL18A,RPL35,RPL36A,RPS2,PSMB5,RPL4,RNPS1,RPS26,PSMF1,LHX9,RPS11,RPL41,RPS23,PSMD11,PSMD3,PSMA2,RPL8,RPL23,RPL27,RPL29,RPS21,SLIT1,PSMD9,PSMD13,PSMB2,RPS24,RPL37A,RPS15A,RPL32,RPLP2,RPL35A,RPL13A,PSMA5,RPL34,PSME3,RBX1,PSME4,UBC,RPL12,RPS4Y1,CUL2,RPS9,RPL14,MSI1,RPL27A,RPS19,RPS17,RPL28,RPL5,PSMC4,PSMB9	56
1464	X	Regulation of HSF1-mediated heat shock response	SEH1L,YWHAE,TPR,NUP155,NUP210,NUP93,NUP50,NUP54,HSPA5,SIRT1,NUP188,NUP160,RPA1,NUP35,HSPA4,ATM,BAG5,BAG1,NUP85,HSPA1B,HSPA4L,DNAJB6,ST13,CCAR2,NUP205,BAG4,HSPA6,MAPK1,NUP62,HSPA2,GSK3B	31
1448	RELEVANT PROCESS	Regulation of Insulin-like Growth Factor (IGF) transport and uptake by Insulin-like Growth Factor Binding Proteins (IGFBPs)	IGFBP4,CSF1,PCSK9,MXRA8,QSOX1,FGG,LAMB1,ANO8,TNC,CDH2,CKAP4,SERPINC1,F2,FSTL1,VWA1,MMP2,CHRDL1,APLP2,VCAN,CST3,MEN1,IGFBP5,NUCB1,IGF1,C3,MFGE8,KLK2,TGOLN2	28
1386	https://pubmed.ncbi.nlm.nih.gov/31398341/	Regulation of MECP2 expression and activity	TNRC6C,CALM2,SIN3A,AGO2,TNRC6B,AGO1,TBL1X,CAMK2G,CAMK4,HIPK2,AGO4,CALM1,FOXG1,CALM3,AGO3,TNRC6A,CREB1,MECP2,TBL1XR1,CAMK2A	20
1469	RELEVANT PROCESS	Regulation of PLK1 Activity at G2/M Transition	UBB,CEP57,RPS27A,DCTN3,YWHAE,CEP72,ACTR1A,NDE1,HSP90AA1,AURKA,CCNB1,TUBB4A,OPTN,PCM1,MAPRE1,PPP1R12A,CLASP1,CCP110,CEP76,CSNK1E,BTRC,UBC,FGFR1OP,PAFAH1B1,HAUS5,SKP1,RAB8A,CEP41,PPP1CB,YWHAG,CEP135,HAUS2,HAUS3	33
1445	RELEVANT PROCESS	Regulation of PTEN gene transcription	MBD3,MTA1,GATAD2B,RNF2,CBX2,CHD4,RBBP4,SUZ12,PPARG,LAMTOR1,EED,PHC3,RRAGC,CBX6,HDAC5,CBX8,LAMTOR4,CBX4,PHC2,SLC38A9,GATAD2A,EZH2,MAPK1,MTA3,SNAI2,MLST8,SALL4,TP53	28
1428	https://pubmed.ncbi.nlm.nih.gov/29706350/	Regulation of PTEN stability and activity	UBB,RPS27A,PSMB5,PSMF1,FRK,PSMD11,PSMD3,PSMA2,CSNK2A1,PSMD9,PSMD13,PSMB2,XIAP,RNF146,PSMA5,PSME3,PSME4,UBC,AKT1,WWP2,TNKS,PTEN,PSMC4,TRIM27,PSMB9	25
1430	https://pubmed.ncbi.nlm.nih.gov/29934544/	Regulation of RAS by GAPs	UBB,RPS27A,PSMB5,PSMF1,RASA4,PSMD11,PSMD3,PSMA2,SPRED2,PSMD9,PSMD13,PSMB2,SPRED1,SYNGAP1,RASAL2,PSMA5,PSME3,RBX1,PSME4,UBC,KRAS,PSMC4,DAB2IP,KBTBD7,PSMB9	25
1443	RELEVANT PROCESS	Regulation of RUNX2 expression and activity	UBB,RPS27A,PSMB5,PSMF1,STAT1,PSMD11,PSMD3,PSMA2,NR3C1,TWIST1,MSX2,PSMD9,PSMD13,PSMB2,ESR1,PSMA5,PSME3,RBX1,FBXW7,PSME4,UBC,SKP1,HIVEP3,PPARGC1B,PSMC4,PSMB9,GSK3B	27
1380	X	Regulation of RUNX3 expression and activity	UBB,RPS27A,PSMB5,PSMF1,EP300,PSMD11,PSMD3,PSMA2,PSMD9,PSMD13,PSMB2,PSMA5,PSME3,RUNX3,UBC,CDKN2A,SMURF2,MDM2,PSMC4,PSMB9	20
1474	RELEVANT PROCESS	Regulation of TP53 Activity through Phosphorylation	WRN,UBB,RAD50,KAT5,RPS27A,PRKAB1,TP53INP1,MAPKAPK5,AURKA,SUPT16H,CSNK2A1,PRKAG1,HIPK2,CDK2,PRKAB2,RPA1,TAF1,ATM,HUS1,HIPK1,DNA2,TAF11,RFC2,UBC,BRIP1,RHNO1,PIN1,CHEK1,TAF13,MDM2,MRE11,MDM4,MAPK14,TP53	34
1305	RELEVANT PATHWAY	Regulation of TP53 Degradation	UBB,RPS27A,PPP2CA,SGK1,MDM2,UBC,RFFL,PDPK1,CDKN2A,CDK2,MLST8,CCNG1,MDM4,AKT1,ATM,TP53	16
1446	X	RAB geranylgeranylation	RAB34,RAB9A,RAB27A,RAB5B,RAB35,RAB43,RAB40A,PTP4A2,RAB17,RAB4A,CHML,RAB42,RAB1A,RAB2B,RAB13,RAB8A,RAB22A,RAB7A,RAB36,RAB1B,RAB10,RAB32,RAB11B,RAB3D,RAB5C,RAB15,RAB19,RAB2A	28
1447	X	Signaling by BRAF and RAF fusions	AP3B1,ITGB3,CALM2,LMNA,TLN1,AGGF1,KIAA1549,FAM131B,FGG,KSR2,CAMK2G,BCL2L11,FXR1,MAP2K2,PEBP1,AGTRAP,MAP2K1,SND1,CALM1,CALM3,MPRIP,ESRP1,ACTB,KRAS,MAPK1,ATG7,KDM7A,CAMK2A	28
1500	X	Resolution of Sister Chromatid Cohesion	ITGB3BP,CDCA8,BUB1,CENPO,NDEL1,DYNLL2,SEH1L,PPP2R5E,NUDC,TUBA1B,NDE1,PPP2CA,CENPM,TUBA1C,RANGAP1,CCNB1,CENPF,ZWINT,TUBB4A,MAPRE1,NUP160,PDS5A,CLASP1,KNTC1,ZWILCH,NUP85,TUBB8,BUB3,CENPL,SPC24,CENPN,PAFAH1B1,DYNC1LI2,CDC20,KNL1,TAOK1,SMC1A,MAD2L1,DSN1,TUBB2A,BIRC5	41
1409	RELEVANT PROCESS	Respiratory electron transport	TACO1,UQCR11,NDUFV3,NDUFC2,SDHD,CYCS,COX6B1,ETFDH,COX18,NDUFB5,NDUFS5,COX8A,UQCRQ,NDUFA9,NDUFA12,SDHA,NDUFA10,SCO1,NDUFA7,COQ10B,UQCRB,NDUFB11	22
1494	RELEVANT PROCESS	Rho GTPase cycle	ARHGAP1,ARHGEF7,RHOG,ARHGEF9,RHOC,DLC1,RHOA,PIK3R2,FAM13A,ARHGAP21,ARHGEF33,SRGAP2,PLEKHG2,ARHGDIA,OPHN1,TRIO,RHOH,ARHGAP42,RHOT2,FAM13B,ARHGAP31,FGD4,RHOB,PLEKHG5,TIAM1,FGD1,ARHGAP18,STARD8,ARHGAP11A,AKAP13,TIAM2,RACGAP1,CDC42,VAV3,ARHGEF39,RHOF,ABR,RAC1,ITSN1,ARHGAP35	40
1504	RELEVANT PROCESS	RHO GTPases Activate Formins	ITGB3BP,PFN2,CDCA8,DAAM1,BUB1,CENPO,NDEL1,DYNLL2,SEH1L,PPP2R5E,NUDC,RHOC,TUBA1B,NDE1,RHOA,PPP2CA,CENPM,TUBA1C,RANGAP1,FMNL3,CENPF,ZWINT,SRGAP2,MAPRE1,NUP160,CLASP1,TUBB4A,KNTC1,ZWILCH,NUP85,TUBB8,BUB3,CENPL,SRF,DIAPH2,FMNL2,PAFAH1B1,CENPN,SPC24,RHOB,DYNC1LI2,CDC20,ACTB,KNL1,TAOK1,MAD2L1,DIAPH1,CDC42,DSN1,RAC1,SCAI,TUBB2A,PFN1,BIRC5	54
1293	https://pubmed.ncbi.nlm.nih.gov/35918397/	RHO GTPases activate PKNs	PPP1CB,YWHAG,RHOA,SFN,MYL12B,PDPK1,YWHAZ,MYH9,PPP1R14A,RAC1,RHOB,MYH14,YWHAE,RHOC,PPP1R12A	15
1372	RELEVANT PROCESS	RHO GTPases Activate WASPs and WAVEs	NCK1,GRB2,NCKAP1L,ARPC4,ARPC2,ARPC1B,WIPF2,WASF3,WASL,WASF2,PTK2,WIPF3,ABI2,ACTB,NCKIPSD,MAPK1,CDC42,NCKAP1,RAC1	19
1335	RELEVANT PROCESS	Ribosomal scanning and start codon recognition	EIF4A1,RPS19,RPS27A,RPS17,RPS2,RPS21,EIF1AX,EIF2S1,RPS26,EIF3L,RPS11,RPS4Y1,RPS15A,RPS24,RPS9,EIF4H,RPS23,EIF2S3	18
1367	RELEVANT PROCESS	RNA Polymerase I Transcription Initiation	MBD3,GTF2H5,MTA1,POLR1A,GATAD2B,UBTF,CHD4,RBBP4,GTF2H3,POLR1D,GTF2H1,CD3EAP,POLR2F,GATAD2A,TAF1D,MTA3,POLR2E,TWISTNB,POLR1E	19
1424	RELEVANT PROCESS	RNA Polymerase II Pre-transcription Events	GTF2H5,GTF2F1,CDK9,GTF2H3,GTF2H1,SUPT4H1,SUPT16H,CCNT1,POLR2F,GTF2B,TAF1,POLR2D,AFF4,MLLT1,CCNT2,TAF11,CCNK,EAF1,IWS1,GTF2E2,CDC73,TAF13,POLR2E,SUPT5H	24
1431	RELEVANT PROCESS	RNA polymerase II transcribes snRNA genes	SP1,GTF2F1,ZC3H8,PHAX,CDK9,POU2F1,SUPT4H1,CCNT1,POLR2F,GTF2B,POLR2D,CCNT2,TAF11,CCNK,RPAP2,GTF2E2,ELL2,TAF8,RPRD2,TAF13,POLR2E,SNAPC3,INTS6,SUPT5H,POU2F2	25
1362	RELEVANT PROCESS	RNA Polymerase II Transcription Elongation	GTF2H5,GTF2F1,CDK9,GTF2H3,GTF2H1,SUPT4H1,SUPT16H,CCNT1,POLR2F,POLR2D,AFF4,MLLT1,CCNT2,CCNK,EAF1,IWS1,CDC73,POLR2E,SUPT5H	19
1442	RELEVANT PROCESS	RNA Polymerase II Transcription Termination	SLU7,FYTTD1,SYMPK,SLBP,SRSF3,SRSF11,DDX39B,RNPS1,SNRPD3,LSM11,CSTF1,PABPN1,SRSF9,CPSF7,NUDT21,SRSF4,LSM10,U2AF2,ZC3H11A,SRSF7,THOC5,CHTOP,CSTF2,SRSF1,CPSF2,SRRM1,SRSF2	27
1328	RELEVANT PROCESS	RNA Polymerase III Abortive And Retractive Initiation	POLR3G,GTF3C1,POLR3K,GTF3C4,CRCP,NFIB,BDP1,POLR2F,POLR2E,SNAPC3,NFIC,POLR3A,GTF3C6,POLR3F,NFIX,POLR1D,POU2F1	17
1420	RELEVANT PROCESS	rRNA modification in the nucleus and cytosol	WDR46,SNU13,NOP2,RPS2,RRP7A,IMP4,NOP14,BUD23,UTP14C,WDR3,UTP18,BMS1,UTP4,UTP11,RPS9,TRMT112,NAT10,DDX52,NOL11,UTP6,IMP3,UTP15,RRP36,DDX47	24
1349	X	RUNX1 interacts with co-factors whose precise effect on RUNX1 targets is not known	RYBP,PHC3,CSNK2A1,ARID1A,SMARCE1,SMARCC1,RUNX1,RNF2,CBX8,CBX2,HIPK2,CBX4,SMARCD1,ARID2,PHC2,EP300,YAF2,CBX6	18
1330	X	RUNX1 regulates genes involved in megakaryocyte differentiation and platelet function	SETD1A,TNRC6A,AGO1,KMT2C,ASH2L,TNRC6C,AGO4,RUNX1,KMT2B,SIN3A,KMT2D,EP300,KMT2A,SETD1B,THBS1,AGO3,TNRC6B	17
1377	X	RUNX1 regulates transcription of genes involved in differentiation of HSCs	UBB,RPS27A,PSMB5,PSMF1,KMT2A,PSMD11,PSMD3,PSMA2,PSMD9,PSMD13,PSMB2,YAP1,PSMA5,PSME3,PSME4,UBC,SPI1,RUNX1,PSMC4,PSMB9	20
1415	X	SCF(Skp2)-mediated degradation of p27/p21	UBB,RPS27A,PSMB5,PSMF1,PSMD11,PSMD3,PSMA2,PTK6,PSMD9,PSMD13,PSMB2,CDK2,CCND1,PSMA5,PSME3,UBC,CDKN1B,CKS1B,SKP1,CDKN1A,PSMC4,CDK4,PSMB9	23
1384	X	SCF-beta-TrCP mediated degradation of Emi1	UBB,RPS27A,PSMB5,FZR1,PSMF1,PSMD11,PSMD3,PSMA2,PSMD9,PSMD13,PSMB2,PSMA5,PSME3,BTRC,PSME4,UBC,SKP1,CDC20,PSMC4,PSMB9	20
1475	X	Selenocysteine synthesis	RPLP1,RPS27A,RPL10A,RPL18A,RPL35,RPL36A,RPS2,RPL4,RPS26,RPS11,RPL41,RPS23,RPL8,RPL23,RPL27,RPL29,RPS21,RPL37A,RPS15A,RPS24,RPL32,RPLP2,RPL35A,RPL13A,RPL34,RPL12,RPS4Y1,RPS9,RPL14,RPL27A,RPS19,RPS17,RPL28,RPL5	34
1360	X	Senescence-Associated Secretory Phenotype (SASP)	UBB,CDK6,RPS27A,ANAPC1,FZR1,RPS6KA3,ANAPC7,CDK2,CEBPB,STAT3,MAPK7,UBC,CDKN2A,CDKN1B,CDKN1A,RELA,MAPK1,CDK4,NFKB1	19
1507	RELEVANT PROCESS	Separation of Sister Chromatids	ITGB3BP,UBB,CDCA8,ANAPC1,RPS27A,BUB1,CENPO,NDEL1,PSMB5,PSMF1,DYNLL2,SEH1L,PPP2R5E,NUDC,TUBA1B,NDE1,PSMD11,PSMD3,PSMA2,PPP2CA,CENPM,TUBA1C,RANGAP1,PSMD9,ANAPC7,PSMD13,PSMB2,CENPF,ZWINT,TUBB4A,MAPRE1,NUP160,PDS5A,CLASP1,KNTC1,PSMA5,ZWILCH,PSME3,NUP85,TUBB8,BUB3,CENPL,PSME4,UBC,SPC24,CENPN,PAFAH1B1,DYNC1LI2,CDC20,KNL1,TAOK1,SMC1A,MAD2L1,PSMC4,DSN1,TUBB2A,BIRC5,PSMB9	58
1287	X	Signaling by BMP	SMAD9,BMPR2,UBE2D3,CHRDL1,SMAD4,SMAD5,ACVR2B,SMAD6,AMH,SMAD7,BMPR1A,ACVRL1,SMURF2,SKI,FSTL1	15
1306	X	Signaling by moderate kinase activity BRAF mutants	MAP2K1,ACTB,MAP2K2,FGG,KSR2,CAMK2G,KRAS,MAP3K11,MAPK1,ITGB3,CALM1,CALM2,TLN1,PEBP1,CAMK2A,CALM3	16
1329	X	Signaling by SCF-KIT	FER,KRAS,PIK3R2,STAT5B,YES1,FYN,PTPN11,CHEK1,STAT5A,PIK3R1,PRKCA,GRB2,GRAP2,RAC1,STAT1,GAB2,STAT3	17
1313	https://pubmed.ncbi.nlm.nih.gov/37946050/	Signaling downstream of RAS mutants	MAP2K1,ACTB,MAP2K2,FGG,KSR2,CAMK2G,KRAS,MAP3K11,MAPK1,ITGB3,CALM1,CALM2,TLN1,PEBP1,CAMK2A,CALM3	16
1357	X	SMAD2/SMAD3:SMAD4 heterotrimer regulates transcription	TFDP2,UBB,SP1,RPS27A,MYC,CDK9,RBL1,CCNT1,TGIF1,ATP1B4,CCNT2,SMAD4,SNW1,CCNK,RNF111,UBC,MEN1,SERPINE1,SMAD7	19
1416	X	snRNP Assembly	GEMIN4,SNRPD2,SNRPD1,PHAX,SEH1L,SNRPD3,TPR,NUP155,NUP210,DDX20,NUP93,TGS1,NUP50,NUP54,NUP188,NUP160,NUP35,WDR77,NUP85,GEMIN8,NUP205,GEMIN6,NUP62	23
1350	X	Sphingolipid de novo biosynthesis	CERS4,VAPA,CERS1,PPM1L,SAMD8,ORMDL3,SPTLC1,PRKD1,SGPL1,SPTLC3,SPTLC2,ALDH3B1,SPTSSA,CERS2,SGMS1,PLPP3,KDSR,SGPP2	18
1497	X	SRP-dependent cotranslational protein targeting to membrane	RPLP1,RPS27A,RPL10A,RPL18A,RPL35,RPL36A,RPS2,RPL4,RPS26,RPS11,RPL41,RPS23,SPCS1,RPL8,RPL23,RPL27,RPL29,RPS21,SPCS3,RPS24,RPL37A,RPS15A,RPL32,RPLP2,RPL35A,RPL13A,RPL34,SSR3,RPL12,RPS4Y1,RPS9,RPL14,RPL27A,RPS19,RPS17,RPL28,RPN2,RPL5,TRAM1,SRPRA,SRP9	41
1344	X	Stimuli-sensing channels	WNK2,UBB,RPS27A,WNK1,CALM1,CALM2,ANO8,UBC,CALM3,UNC80,TTYH2,CLCN3,OSTM1,SGK1,NEDD4L,CLCN5,ASPH,BSND	18
1453	RELEVANT PROCESS	SUMOylation of chromatin organization proteins	RNF2,CBX2,SEH1L,TPR,SUZ12,PIAS2,CBX5,PHC3,NUP155,NUP210,NUP93,NUP50,PCGF2,NUP54,NUP188,NUP160,NUP35,NUP85,PIAS1,CBX8,SATB2,CBX4,PHC2,ZBED1,SATB1,NUP205,SUMO2,NUP62	28
1456	X	SUMOylation of DNA damage response and repair proteins	WRN,RNF2,CBX2,SEH1L,TPR,PIAS2,SP100,PARP1,PHC3,NUP155,NUP210,NUP93,NUP50,PCGF2,NUP54,RPA1,NUP188,NUP160,NUP35,NUP85,PIAS1,CBX8,CBX4,CDKN2A,PHC2,NUP205,SMC1A,SUMO2,NUP62	29
1370	RELEVANT PROCESS	SUMOylation of DNA replication proteins	CDCA8,SEH1L,TPR,AURKA,NUP155,NUP210,RANGAP1,NUP93,NUP50,NUP54,NUP188,NUP160,NUP35,TOP2B,NUP85,NUP205,SUMO2,NUP62,BIRC5	19
1297	RELEVANT PROCESS	SUMOylation of intracellular receptors	THRB,VDR,ESR1,NR4A2,RORA,NR3C1,PIAS1,PPARG,PPARA,SUMO2,RARA,AR,NR1H2,THRA,PIAS2	15
1393	RELEVANT PROCESS	SUMOylation of RNA binding proteins	RNF2,CBX2,SEH1L,TPR,PHC3,NUP155,NUP210,NUP93,PCGF2,NUP50,NUP54,NUP188,NUP160,NUP35,NUP85,CBX8,CBX4,PHC2,NUP205,SUMO2,NUP62	21
1348	RELEVANT PROCESS	SUMOylation of transcription cofactors	PHC3,TRIM28,PIAS1,NCOA1,SUMO2,RNF2,CBX8,CBX2,NPM1,SIN3A,PHC2,CBX4,EP300,MBD1,PCGF2,HIPK2,CREBBP,PIAS2	18
1338	RELEVANT PROCESS	SUMOylation of ubiquitinylation proteins	NUP205,NUP85,NUP155,PIAS1,NUP210,MDM2,NUP93,VHL,NUP62,TRIM27,NUP50,SEH1L,NUP54,NUP188,NUP160,NUP35,TPR,PIAS2	18
1315	X	Synthesis of PIPs at the plasma membrane	PIP5K1C,MTMR9,MTMR14,INPP5D,PIK3R2,PLEKHA1,PLEKHA2,ARF1,PLEKHA8,PTEN,PIK3R1,PIP4K2C,RAB4A,PLEKHA3,PLEKHA6,PIP4K2A,PIK3CB	17
1311	RELEVANT PROCESS	TAK1 activates NFkB by phosphorylation and activation of IKKs complex	TRAF6,RELA,NFKBIA,UBB,TAB1,RPS27A,IRAK2,TMEM189-UBE2V1,SAA1,IKBKG,IRAK1,UBC,HMGB1,UBE2V1,NKIRAS2,NFKB1	16
1440	RELEVANT PROCESS	The role of GTSE1 in G2/M progression after G2 checkpoint	PSMB9,UBB,RPS27A,PSMB5,PSMF1,TUBA1B,HSP90AA1,PSMD11,PSMD3,PSMA2,TUBA1C,PSMD9,PSMD13,CCNB1,PSMB2,TUBB4A,MAPRE1,PSMA5,PSME3,TUBB8,PSME4,UBC,CDKN1A,HSP90AB1,PSMC4,TUBB2A,TP53	27
1398	RELEVANT PROCESS	TNFR2 non-canonical NF-kB pathway	UBB,RPS27A,PSMB5,TNFRSF13C,PSMF1,TRAF2,PSMD11,PSMD3,PSMA2,PSMD9,PSMD13,PSMB2,PSMA5,PSME3,PSME4,UBC,CD40LG,TRAF3,TNFSF13B,PSMC4,PSMB9	21
1486	RELEVANT PROCESS	TP53 Regulates Metabolic Genes	TACO1,TNRC6C,SESN3,PRKAB1,DDIT4,AGO2,PRDX5,YWHAE,CYCS,TSC1,LAMTOR1,COX6B1,TNRC6B,AGO1,COX18,PRKAG1,COX8A,RRAGC,PRKAB2,GPI,AGO4,LAMTOR4,YWHAZ,TIGAR,SLC38A9,AKT1,AGO3,SCO1,TNRC6A,YWHAG,TP63,TSC2,SFN,SESN2,PTEN,MLST8,TP53	37
1378	RELEVANT PATHWAY	TP53 Regulates Transcription of DNA Repair Genes	GTF2H5,GTF2F1,CDK9,GTF2H3,GTF2H1,SUPT4H1,SUPT16H,CCNT1,POLR2F,CDK13,ATM,POLR2D,CCNT2,CCNK,MLH1,CDK12,CHEK1,POLR2E,SUPT5H,TP53	20
1425	RELEVANT PROCESS	Transcriptional activation of mitochondrial biogenesis	HCFC1,PPARA,NCOA1,CALM2,GABPB1,NRF1,CYCS,TBL1X,CAMK4,TGS1,CRTC1,SOD2,CREBBP,NCOA6,CRTC2,GLUD2,CALM1,GLUD1,CARM1,CALM3,MEF2D,PPRC1,PPARGC1B,CREB1,TBL1XR1	25
1331	X	Transcriptional Regulation by E2F6	TFDP2,CBX5,RRM2,EED,PHC3,RYBP,APAF1,MAX,EZH2,CHEK1,RNF2,EPC1,PCGF2,RAD51,RBBP4,YAF2,SUZ12	17
1369	RELEVANT PROCESS	Transcriptional regulation by small RNAs	AGO2,SEH1L,TPR,AGO1,NUP155,NUP210,NUP93,POLR2F,NUP50,NUP54,NUP188,NUP160,NUP35,POLR2D,NUP85,NUP205,TNRC6A,NUP62,POLR2E	19
1300	X	Transcriptional regulation of granulopoiesis	TFDP2,SPI1,RUNX1,CEBPA,MYC,CREB1,RARA,DEK,CDK4,CDK2,EP300,KMT2A,CEBPB,CDKN1A,STAT3,IL6R	16
1481	X	Transcriptional regulation of white adipocyte differentiation	MED14,MED7,PPARA,NCOA1,EP300,MED18,NR2F2,PPARG,NCOA3,TBL1X,TGS1,WNT10B,SREBF1,MED28,NCOA6,CEBPB,CREBBP,SLC2A4,PCK1,EBF1,MED29,CDK19,CEBPA,CCND3,ZNF638,CARM1,LPL,SREBF2,RELA,FABP4,MED17,CDK4,TBL1XR1,MED24,NFKB1,CEBPD	36
1298	RELEVANT PROCESS	Transcription-Coupled Nucleotide Excision Repair (TC-NER)	ISY1-RAB43,UBB,GTF2H1,RPS27A,GTF2H5,RBX1,UBC,POLR2E,POLR2F,EP300,ISY1,PPIE,GTF2H3,AQR,POLR2D	15
1339	RELEVANT PROCESS	Translation initiation complex formation	EIF4A1,RPS19,RPS27A,RPS17,RPS2,RPS21,EIF1AX,EIF2S1,RPS26,EIF3L,RPS11,RPS4Y1,RPS15A,RPS24,RPS9,EIF4H,RPS23,EIF2S3	18
1468	X	Translocation of SLC2A4 (GLUT4) to the plasma membrane	PRKAB1,CALM2,KIF3A,YWHAE,TUBA1B,PRKAG1,TUBA1C,MYO5A,TUBB4A,PRKAB2,RAB4A,LNPEP,KIF3B,SLC2A4,MYO1C,TUBB8,CALM1,YWHAZ,MYH9,AKT1,RAB13,CALM3,RAB8A,ACTB,YWHAG,RAB10,STX4,SFN,EXOC7,EXOC4,RAC1,TUBB2A,SNAP23	33
1454	RELEVANT PROCESS	Transport of Mature mRNA derived from an Intron-Containing Transcript	SLU7,FYTTD1,SRSF3,SRSF11,DDX39B,RNPS1,SEH1L,TPR,NUP155,NUP210,NUP93,SRSF9,NUP50,NUP54,NUP188,NUP160,NUP35,SRSF4,NUP85,U2AF2,ZC3H11A,SRSF7,THOC5,NUP205,CHTOP,NUP62,SRSF1,SRRM1,SRSF2	29
1281	RELEVANT PROCESS	Transport of Mature mRNA Derived from an Intronless Transcript	NUP205,NUP85,NUP155,SYMPK,NUP210,NUP93,NUP62,CPSF2,NUP50,SEH1L,NUP54,NUP188,NUP160,NUP35,TPR	15
1387	RELEVANT PROCESS	tRNA processing in the nucleus	SEH1L,TSEN34,TPR,NUP155,RPP25,NUP210,NUP93,NUP50,NUP54,NUP188,NUP160,NUP35,RTCB,NUP85,RPP30,NUP205,FAM98B,CSTF2,NUP62,RPP14	20
1322	X	Ubiquitin Mediated Degradation of Phosphorylated Cdc25A	PSMA5,PSME3,PSMD11,PSMA2,PSMD3,UBB,RPS27A,CHEK1,PSMC4,PSME4,PSMD9,PSMD13,PSMB5,UBC,PSMB2,PSMF1,PSMB9	17
1353	RELEVANT PROCESS	Ubiquitin-dependent degradation of Cyclin D	UBB,RPS27A,PSMB5,PSMF1,PSMD11,PSMD3,PSMA2,PSMD9,PSMD13,PSMB2,CCND1,PSMA5,PSME3,PSME4,UBC,PSMC4,CDK4,PSMB9,GSK3B	19
1505	X	Ub-specific processing proteases	PSMB9,NFKBIA,OTUB1,UBB,USP49,RPS27A,TOMM20,BECN1,USP37,FKBP8,MYC,USP28,PSMB5,CLSPN,PSMF1,HIF1A,ADRM1,TRAF2,TRAF6,PSMD11,PSMD3,PSMA2,PSMD9,AR,PSMD13,USP22,PSMB2,TRRAP,RNF146,RNF128,CCP110,PSMA5,PSME3,IDE,TAB1,SMAD4,IKBKG,PSME4,UBC,USP44,SMURF2,CYLD,VDAC2,USP15,CDC20,TNKS,MDM2,PSMC4,SMAD7,PTEN,USP14,SIAH2,MDM4,UFD1,TP53	55
1467	X	UCH proteinases	YY1,UBB,HCFC1,RPS27A,PSMB5,PSMF1,FOXK1,ADRM1,PSMD11,PSMD3,PSMA2,NFRKB,PSMD9,PSMD13,PSMB2,BAP1,PSMA5,PSME3,INO80,MCRS1,PSME4,UBC,USP15,ASXL2,MBD5,ACTB,SENP8,FOXK2,PSMC4,SMAD7,UCHL5,PSMB9	32
1437	X	VEGFA-VEGFR2 Pathway	NCK1,ITGB3,PIK3R1,NCKAP1L,SHB,HSP90AA1,RHOA,PIK3R2,FYN,CRK,MAPK13,WASF3,WASF2,PAK2,PTK2,PIK3CB,ABI2,ACTB,NCF1,CDC42,VAV3,NCKAP1,DOCK1,RAC1,MAPK14,ROCK2	26
1309	X	VEGFR2 mediated vascular permeability	HSP90AA1,PAK2,CALM1,CALM2,PDPK1,VAV3,CAV1,CTNND1,CTNNA1,MLST8,CDH5,RAC1,THEM4,AKT1,CALM3,TRIB3	16
1321	X	Vif-mediated degradation of APOBEC3G	PSMA5,PSME3,PSMD11,PSMA2,PSMD3,UBB,RPS27A,RBX1,PSMC4,PSME4,PSMD9,PSMD13,PSMB5,UBC,PSMB2,PSMF1,PSMB9	17
1320	RELEVANT PROCESS	Viral Messenger RNA Synthesis	NUP205,NUP85,NUP155,GTF2F1,NUP210,NUP93,POLR2F,NUP62,POLR2E,NUP50,SEH1L,NUP54,NUP188,NUP160,NUP35,POLR2D,TPR	17
1477	X	Viral mRNA Translation	RPLP1,RPS27A,RPL10A,RPL18A,RPL35,RPL36A,RPS2,RPL4,GRSF1,RPS26,RPS11,RPL41,RPS23,RPL8,RPL23,RPL27,RPL29,RPS21,RPL37A,RPS15A,RPS24,RPL32,RPLP2,RPL35A,RPL13A,RPL34,RPL12,RPS4Y1,RPS9,RPL14,RPL27A,RPS19,RPS17,RPL28,RPL5	35
1359	RELEVANT PROCESS	Vpu mediated degradation of CD4	UBB,RPS27A,PSMB5,PSMF1,PSMD11,PSMD3,PSMA2,PSMD9,PSMD13,PSMB2,PSMA5,PSME3,BTRC,PSME4,UBC,SKP1,PSMC4,PSMB9,CD4	19
1346	X	XBP1(S) activates chaperone genes	FKBP14,KLHDC3,DNAJB9,ADD1,MYDGF,GOSR2,SRPRA,LMNA,EXTL3,TLN1,CTDSP2,ARFGAP1,DDX11,EDEM1,HYOU1,TPP1,HDGF,GFPT1	18

## Sheet: FILTERED PATHWAYS
RELEVANT PROCESS	Processing of Capped Intron-Containing Pre-mRNA	HNRNPA2B1,HNRNPA1,GTF2F1,POLR2F,POLR2E,PCBP2,METTL14,PTBP1,HNRNPL,HNRNPF,HNRNPA3,PCBP1,HNRNPU,POLR2D,HNRNPA0	15	RPS27A
RELEVANT PROCESS	Transport of Mature mRNA Derived from an Intronless Transcript	NUP205,NUP85,NUP155,SYMPK,NUP210,NUP93,NUP62,CPSF2,NUP50,SEH1L,NUP54,NUP188,NUP160,NUP35,TPR	15	RPS27A
RELEVANT PATHWAY	Amino acids regulate mTORC1	FLCN,SESN2,WDR59,RRAGC,LAMTOR4,NPRL3,CASTOR2,MLST8,SEH1L,ATP6V0E1,SZT2,SLC38A9,SH3BP4,FNIP2,LAMTOR1	15
RELEVANT PROCESS	Presynaptic phase of homologous DNA pairing and strand exchange	WRN,RAD50,DNA2,KAT5,RFC2,CHEK1,BRIP1,RAD51,RAD51B,MRE11,RPA1,XRCC2,ATM,RHNO1,HUS1	15
RELEVANT PROCESS	B-WICH complex positively regulates rRNA expression	ACTB,MYO1C,TAF1D,POLR1A,SMARCA5,CD3EAP,POLR2F,POLR2E,TWISTNB,EP300,DDX21,POLR1D,DEK,GSK3B,POLR1E	15
https://pubmed.ncbi.nlm.nih.gov/35918397/	RHO GTPases activate PKNs	PPP1CB,YWHAG,RHOA,SFN,MYL12B,PDPK1,YWHAZ,MYH9,PPP1R14A,RAC1,RHOB,MYH14,YWHAE,RHOC,PPP1R12A	15
RELEVANT PROCESS	Gene and protein expression by JAK-STAT signaling after Interleukin-12 stimulation	CAPZA1,HNRNPA2B1,PPIA,LMNB1,CFL1,PDCD4,ARF1,PAK2,AIP,CDC42,MSN,HNRNPF,GSTO1,SOD2,MTAP	15
RELEVANT PATHWAY	NOD1/2 Signaling Pathway	TRAF6,UBB,TAB1,RPS27A,TNFAIP3,IRAK2,TMEM189-UBE2V1,IKBKG,IRAK1,UBC,MAPK13,CASP8,CYLD,UBE2V1,CASP2,MAPK14	16
https://pubmed.ncbi.nlm.nih.gov/38790546/	NR1H3 & NR1H2 regulate gene expression linked to cholesterol transport and efflux	TNRC6A,AGO1,TBL1X,ABCG8,TNRC6C,ARL4C,AGO4,NCOA1,TNRC6B,ABCG1,AGO2,TBL1XR1,EP300,NR1H2,AGO3,ABCG5	16
RELEVANT PATHWAY	Regulation of TP53 Degradation	UBB,RPS27A,PPP2CA,SGK1,MDM2,UBC,RFFL,PDPK1,CDKN2A,CDK2,MLST8,CCNG1,MDM4,AKT1,ATM,TP53	16
RELEVANT PROCESS	TAK1 activates NFkB by phosphorylation and activation of IKKs complex	TRAF6,RELA,NFKBIA,UBB,TAB1,RPS27A,IRAK2,TMEM189-UBE2V1,SAA1,IKBKG,IRAK1,UBC,HMGB1,UBE2V1,NKIRAS2,NFKB1	16
RELEVANT PATHWAY	Pre-NOTCH Transcription and Translation	TFDP2,TNRC6A,AGO1,TNRC6C,TNRC6B,SNW1,RUNX1,AGO4,NOTCH1,AGO2,EP300,CCND1,CREBBP,TP53,AGO3,NOTCH2	16
https://pubmed.ncbi.nlm.nih.gov/37381037/	Recycling pathway of L1	TUBA1B,RDX,ACTB,NUMB,TUBB8,RPS6KA3,TUBA1C,RPS6KA6,AP2S1,CLTC,MAPK1,MSN,L1CAM,AP2M1,TUBB4A,RPS6KA5,TUBB2A	17
RELEVANT PROCESS	NoRC negatively regulates rRNA expression	TAF1D,GTF2H5,POLR1A,SMARCA5,SAP18,CD3EAP,POLR2F,POLR2E,TWISTNB,BAZ2A,ARID4B,SIN3A,UBTF,GTF2H3,POLR1D,GTF2H1,POLR1E	17
RELEVANT PROCESS	AUF1 (hnRNP D0) binds and destabilizes mRNA	PSMA5,PSME3,PSMD11,PSMA2,PSMD3,UBB,RPS27A,HSPA1B,PSMC4,PSME4,PSMD9,PSMD13,PSMB5,UBC,PSMB2,PSMF1,PSMB9	17
RELEVANT PROCESS	RNA Polymerase III Abortive And Retractive Initiation	POLR3G,GTF3C1,POLR3K,GTF3C4,CRCP,NFIB,BDP1,POLR2F,POLR2E,SNAPC3,NFIC,POLR3A,GTF3C6,POLR3F,NFIX,POLR1D,POU2F1	17
RELEVANT PROCESS	Translation initiation complex formation	EIF4A1,RPS19,RPS27A,RPS17,RPS2,RPS21,EIF1AX,EIF2S1,RPS26,EIF3L,RPS11,RPS4Y1,RPS15A,RPS24,RPS9,EIF4H,RPS23,EIF2S3	18
RELEVANT PROCESS	NIK-->noncanonical NF-kB signaling	PSMA5,PSME3,PSMD11,PSMD3,PSMA2,UBB,RPS27A,BTRC,PSME4,PSMD9,PSMD13,PSMB5,UBC,PSMB2,PSMF1,PSMC4,SKP1,PSMB9	18
RELEVANT PROCESS	SUMOylation of transcription cofactors	PHC3,TRIM28,PIAS1,NCOA1,SUMO2,RNF2,CBX8,CBX2,NPM1,SIN3A,PHC2,CBX4,EP300,MBD1,PCGF2,HIPK2,CREBBP,PIAS2	18
RELEVANT PROCESS	Interferon alpha/beta signaling	IP6K2,IFNAR2,SAMHD1,HLA-E,IFIT1,HLA-C,MX2,IRF1,PTPN11,HLA-B,IFIT3,SOCS1,IFI27,STAT1,ADAR,SOCS3,IFITM3,STAT2	18
https://pubmed.ncbi.nlm.nih.gov/37371429/	HDR through Homologous Recombination (HRR)	WRN,UBB,RAD50,KAT5,RPS27A,RAD51,POLD4,POLE3,RPA1,XRCC2,ATM,DNA2,RFC2,UBC,BRIP1,POLD3,POLE,RAD51B,MRE11	19
RELEVANT PROCESS	Dectin-1 mediated noncanonical NF-kB signaling	UBB,RPS27A,PSMB5,PSMF1,PSMD11,PSMD3,PSMA2,PSMD9,PSMD13,PSMB2,PSMA5,PSME3,BTRC,PSME4,UBC,SKP1,RELA,PSMC4,PSMB9	19
RELEVANT PROCESS	Formation of RNA Pol II elongation complex	GTF2H5,GTF2F1,CDK9,GTF2H3,GTF2H1,SUPT4H1,SUPT16H,CCNT1,POLR2F,POLR2D,AFF4,MLLT1,CCNT2,CCNK,EAF1,IWS1,CDC73,POLR2E,SUPT5H	19
RELEVANT PROCESS	RNA Polymerase II Transcription Elongation	GTF2H5,GTF2F1,CDK9,GTF2H3,GTF2H1,SUPT4H1,SUPT16H,CCNT1,POLR2F,POLR2D,AFF4,MLLT1,CCNT2,CCNK,EAF1,IWS1,CDC73,POLR2E,SUPT5H	19
RELEVANT PROCESS	RNA Polymerase I Transcription Initiation	MBD3,GTF2H5,MTA1,POLR1A,GATAD2B,UBTF,CHD4,RBBP4,GTF2H3,POLR1D,GTF2H1,CD3EAP,POLR2F,GATAD2A,TAF1D,MTA3,POLR2E,TWISTNB,POLR1E	19
RELEVANT PROCESS	Transcriptional regulation by small RNAs	AGO2,SEH1L,TPR,AGO1,NUP155,NUP210,NUP93,POLR2F,NUP50,NUP54,NUP188,NUP160,NUP35,POLR2D,NUP85,NUP205,TNRC6A,NUP62,POLR2E	19
RELEVANT PROCESS	SUMOylation of DNA replication proteins	CDCA8,SEH1L,TPR,AURKA,NUP155,NUP210,RANGAP1,NUP93,NUP50,NUP54,NUP188,NUP160,NUP35,TOP2B,NUP85,NUP205,SUMO2,NUP62,BIRC5	19
RELEVANT PROCESS	mRNA Splicing - Minor Pathway	SNU13,GTF2F1,SNRPD2,SNRPD1,PRPF8,SNRNP48,SNRPD3,POLR2F,SF3B2,POLR2D,SRSF7,LSM2,SF3B3,ZMAT5,SNRNP25,SRSF1,POLR2E,SF3B4,SRSF2	19
https://pubmed.ncbi.nlm.nih.gov/38964496/	Degradation of AXIN	UBB,RPS27A,PSMB5,PSMF1,PSMD11,PSMA2,PSMD3,PSMD9,PSMD13,PSMB2,RNF146,PSMA5,PSME3,PSME4,UBC,SMURF2,TNKS,PSMC4,PSMB9	19
RELEVANT PATHWAY	Negative regulation of NOTCH4 signaling	UBB,RPS27A,PSMB5,PSMF1,PSMD11,PSMD3,PSMA2,PSMD9,PSMD13,PSMB2,PSMA5,PSME3,RBX1,FBXW7,UBC,YWHAZ,SKP1,AKT1,PSMC4,PSMB9	20
RELEVANT PROCESS	PKMTs methylate histone lysines	SETD1A,NSD1,ASH2L,KMT2B,KMT2D,SETDB1,RBBP4,KMT2A,SETD1B,SUZ12,EED,NSD2,DOT1L,RELA,KMT2C,SETD7,EZH2,KMT5A,ATF7IP,NFKB1	20
RELEVANT PATHWAY	TP53 Regulates Transcription of DNA Repair Genes	GTF2H5,GTF2F1,CDK9,GTF2H3,GTF2H1,SUPT4H1,SUPT16H,CCNT1,POLR2F,CDK13,ATM,POLR2D,CCNT2,CCNK,MLH1,CDK12,CHEK1,POLR2E,SUPT5H,TP53	20
https://pubmed.ncbi.nlm.nih.gov/34204880/	Activation of gene expression by SREBF (SREBP)	SP1,NFYA,PPARA,NCOA1,ACACB,MVK,TBL1X,SCD,TGS1,SREBF1,CREBBP,NCOA6,ACACA,SC5D,CARM1,FASN,SREBF2,ELOVL6,TBL1XR1,FDFT1	20
RELEVANT PROCESS	Activation of the pre-replicative complex	MCM10,CDT1,ORC5,PRIM1,ORC4,POLE3,CDK2,RPA1,MCM3,MCM8,MCM4,POLA2,PRIM2,DBF4,ORC1,POLA1,MCM5,ORC6,POLE,MCM7	20
https://pubmed.ncbi.nlm.nih.gov/31398341/	Regulation of MECP2 expression and activity	TNRC6C,CALM2,SIN3A,AGO2,TNRC6B,AGO1,TBL1X,CAMK2G,CAMK4,HIPK2,AGO4,CALM1,FOXG1,CALM3,AGO3,TNRC6A,CREB1,MECP2,TBL1XR1,CAMK2A	20
RELEVANT PROCESS	tRNA processing in the nucleus	SEH1L,TSEN34,TPR,NUP155,RPP25,NUP210,NUP93,NUP50,NUP54,NUP188,NUP160,NUP35,RTCB,NUP85,RPP30,NUP205,FAM98B,CSTF2,NUP62,RPP14	20
RELEVANT PATHWAY	NOTCH1 Intracellular Domain Regulates Transcription	UBB,RPS27A,HEYL,MYC,EP300,HIF1A,TLE3,TBL1X,CREBBP,TLE1,SNW1,HDAC5,FBXW7,RBX1,UBC,NOTCH1,HEY2,SKP1,HES1,TBL1XR1	20
RELEVANT PATHWAY	Constitutive Signaling by NOTCH1 HD+PEST Domain Mutants	UBB,RPS27A,HEYL,MYC,EP300,TBL1X,NEURL1B,CREBBP,SNW1,RBX1,FBXW7,HDAC5,UBC,NCSTN,NOTCH1,HEY2,HES1,ADAM17,SKP1,TBL1XR1,NEURL1	21
https://pubmed.ncbi.nlm.nih.gov/39327008/	EPHB-mediated forward signaling	EPHB4,EPHB1,GRIN2B,ARPC4,RHOA,FYN,ARPC2,ARPC1B,EPHB3,WASL,EFNB1,PTK2,TIAM1,ACTB,ARHGEF28,CFL1,YES1,CDC42,RAC1,ITSN1,ROCK2	21
RELEVANT PROCESS	SUMOylation of RNA binding proteins	RNF2,CBX2,SEH1L,TPR,PHC3,NUP155,NUP210,NUP93,PCGF2,NUP50,NUP54,NUP188,NUP160,NUP35,NUP85,CBX8,CBX4,PHC2,NUP205,SUMO2,NUP62	21
RELEVANT PATHWAY	Constitutive Signaling by NOTCH1 PEST Domain Mutants	UBB,RPS27A,HEYL,MYC,EP300,TBL1X,NEURL1B,CREBBP,SNW1,RBX1,FBXW7,HDAC5,UBC,NCSTN,NOTCH1,HEY2,HES1,ADAM17,SKP1,TBL1XR1,NEURL1	21
RELEVANT PROCESS	TNFR2 non-canonical NF-kB pathway	UBB,RPS27A,PSMB5,TNFRSF13C,PSMF1,TRAF2,PSMD11,PSMD3,PSMA2,PSMD9,PSMD13,PSMB2,PSMA5,PSME3,PSME4,UBC,CD40LG,TRAF3,TNFSF13B,PSMC4,PSMB9	21
RELEVANT PROCESS	Interferon gamma signaling	HLA-C,MID1,GBP4,HLA-B,STAT1,GBP6,ICAM1,SP100,MT2A,HLA-E,CAMK2G,HLA-DRB1,PTAFR,VCAM1,CIITA,PRKCD,TRIM10,IRF1,CD44,SOCS3,TRIM38,SOCS1,CAMK2A	23
RELEVANT PROCESS	mRNA 3'-end processing	SLU7,FYTTD1,SYMPK,SRSF3,SRSF11,DDX39B,RNPS1,CSTF1,PABPN1,SRSF9,CPSF7,NUDT21,SRSF4,U2AF2,ZC3H11A,SRSF7,THOC5,CHTOP,CSTF2,SRSF1,CPSF2,SRRM1,SRSF2	23
RELEVANT PROCESS	rRNA modification in the nucleus and cytosol	WDR46,SNU13,NOP2,RPS2,RRP7A,IMP4,NOP14,BUD23,UTP14C,WDR3,UTP18,BMS1,UTP4,UTP11,RPS9,TRMT112,NAT10,DDX52,NOL11,UTP6,IMP3,UTP15,RRP36,DDX47	24
RELEVANT PROCESS	Post-translational protein phosphorylation	IGFBP4,CSF1,PCSK9,MXRA8,QSOX1,FGG,LAMB1,ANO8,TNC,CDH2,CKAP4,SERPINC1,FSTL1,VWA1,CHRDL1,APLP2,VCAN,CST3,MEN1,IGFBP5,NUCB1,C3,MFGE8,TGOLN2	24
RELEVANT PROCESS	RNA Polymerase II Pre-transcription Events	GTF2H5,GTF2F1,CDK9,GTF2H3,GTF2H1,SUPT4H1,SUPT16H,CCNT1,POLR2F,GTF2B,TAF1,POLR2D,AFF4,MLLT1,CCNT2,TAF11,CCNK,EAF1,IWS1,GTF2E2,CDC73,TAF13,POLR2E,SUPT5H	24
RELEVANT PROCESS	Activation of NF-kappaB in B cells	PSMB9,NFKBIA,UBB,RPS27A,PSMB5,PSMF1,PSMD11,PSMD3,PSMA2,REL,BCL10,PSMD9,PSMD13,PSMB2,PRKCB,PSMA5,PSME3,IKBKG,BTRC,PSME4,UBC,SKP1,RELA,PSMC4,NFKB1	25
https://pubmed.ncbi.nlm.nih.gov/29706350/	Regulation of PTEN stability and activity	UBB,RPS27A,PSMB5,PSMF1,FRK,PSMD11,PSMD3,PSMA2,CSNK2A1,PSMD9,PSMD13,PSMB2,XIAP,RNF146,PSMA5,PSME3,PSME4,UBC,AKT1,WWP2,TNKS,PTEN,PSMC4,TRIM27,PSMB9	25
RELEVANT PROCESS	RNA polymerase II transcribes snRNA genes	SP1,GTF2F1,ZC3H8,PHAX,CDK9,POU2F1,SUPT4H1,CCNT1,POLR2F,GTF2B,POLR2D,CCNT2,TAF11,CCNK,RPAP2,GTF2E2,ELL2,TAF8,RPRD2,TAF13,POLR2E,SNAPC3,INTS6,SUPT5H,POU2F2	25
RELEVANT PROCESS	Activation of anterior HOX genes in hindbrain development during early embryogenesis	YY1,ASH2L,KMT2D,EP300,RBBP4,HOXC4,PIAS2,SUZ12,EED,NCOA3,RARA,POLR2F,PCGF2,PBX1,PAGR1,NCOA6,CREBBP,POLR2D,HOXA3,MEIS1,PAX6,CNOT6,KMT2C,HOXD4,EZH2,POLR2E	26
RELEVANT PROCESS	Ca2+ pathway	PPP3R1,TNRC6C,PRKCA,CALM2,PDE6A,TCF7L2,AGO2,PDE6B,TNRC6B,NLK,AGO1,GNG12,GNB2,GNG4,GNB5,AGO4,CALM1,GNG2,GNB1,FZD6,CALM3,AGO3,FZD2,TNRC6A,KRAS,PRKG2,CAMK2A	27
RELEVANT PROCESS	RNA Polymerase II Transcription Termination	SLU7,FYTTD1,SYMPK,SLBP,SRSF3,SRSF11,DDX39B,RNPS1,SNRPD3,LSM11,CSTF1,PABPN1,SRSF9,CPSF7,NUDT21,SRSF4,LSM10,U2AF2,ZC3H11A,SRSF7,THOC5,CHTOP,CSTF2,SRSF1,CPSF2,SRRM1,SRSF2	27
RELEVANT PROCESS	Regulation of RUNX2 expression and activity	UBB,RPS27A,PSMB5,PSMF1,STAT1,PSMD11,PSMD3,PSMA2,NR3C1,TWIST1,MSX2,PSMD9,PSMD13,PSMB2,ESR1,PSMA5,PSME3,RBX1,FBXW7,PSME4,UBC,SKP1,HIVEP3,PPARGC1B,PSMC4,PSMB9,GSK3B	27
RELEVANT PROCESS	HATs acetylate histones	HCFC1,KAT5,NCOA1,MEAF6,ATXN7L3,EP300,ELP1,TADA2A,USP22,KANSL3,TRRAP,CREBBP,KAT6B,MSL2,MCRS1,KANSL1,EPC1,CLOCK,MRGBP,ACTB,ELP6,VPS72,ELP2,KAT7,JADE3,DR1,KAT6A	27
RELEVANT PROCESS	Regulation of PTEN gene transcription	MBD3,MTA1,GATAD2B,RNF2,CBX2,CHD4,RBBP4,SUZ12,PPARG,LAMTOR1,EED,PHC3,RRAGC,CBX6,HDAC5,CBX8,LAMTOR4,CBX4,PHC2,SLC38A9,GATAD2A,EZH2,MAPK1,MTA3,SNAI2,MLST8,SALL4,TP53	28
RELEVANT PROCESS	Regulation of Insulin-like Growth Factor (IGF) transport and uptake by Insulin-like Growth Factor Binding Proteins (IGFBPs)	IGFBP4,CSF1,PCSK9,MXRA8,QSOX1,FGG,LAMB1,ANO8,TNC,CDH2,CKAP4,SERPINC1,F2,FSTL1,VWA1,MMP2,CHRDL1,APLP2,VCAN,CST3,MEN1,IGFBP5,NUCB1,IGF1,C3,MFGE8,KLK2,TGOLN2	28
RELEVANT PROCESS	Constitutive Signaling by Aberrant PI3K in Cancer	FGFR1,ERBB2,PIK3R1,GRB2,RHOG,FGFR4,TRAT1,PIK3R2,FYN,PDGFRA,CD28,FGF19,FGF9,EREG,ESR1,EPGN,STRN,EGF,PTPN11,PDGFA,FGF5,PIK3CB,ESR2,TGFA,HBEGF,CD86,RAC1,FRS2	28
RELEVANT PROCESS	Transport of Mature mRNA derived from an Intron-Containing Transcript	SLU7,FYTTD1,SRSF3,SRSF11,DDX39B,RNPS1,SEH1L,TPR,NUP155,NUP210,NUP93,SRSF9,NUP50,NUP54,NUP188,NUP160,NUP35,SRSF4,NUP85,U2AF2,ZC3H11A,SRSF7,THOC5,NUP205,CHTOP,NUP62,SRSF1,SRRM1,SRSF2	29
RELEVANT PROCESS	FCERI mediated NF-kB activation	PSMB9,NFKBIA,UBE2D2,UBB,RPS27A,PDPK1,PSMB5,RASGRP1,PSMF1,TRAF6,PSMD11,PSMD3,PSMA2,BCL10,PSMD9,PSMD13,PSMB2,UBE2V1,PSMA5,PSME3,TAB1,TMEM189-UBE2V1,IKBKG,BTRC,PSME4,UBC,SKP1,RELA,PSMC4,NFKB1	30
https://pubmed.ncbi.nlm.nih.gov/26352598/	CLEC7A (Dectin-1) signaling	PSMB9,NFKBIA,UBE2D2,UBB,RPS27A,PDPK1,PSMB5,PSMF1,TRAF6,PSMD11,PSMD3,PSMA2,BCL10,PSMD9,PSMD13,PSMB2,PRKCD,UBE2V1,PSMA5,PSME3,TAB1,TMEM189-UBE2V1,IKBKG,BTRC,PSME4,UBC,SKP1,RELA,PSMC4,PLCG2,NFKB1	31
RELEVANT PROCESS	Interleukin-1 signaling	PSMB9,NFKBIA,UBB,RPS27A,PSMB5,PSMF1,TRAF6,PSMD11,PSMD3,PSMA2,IRAK2,IRAK1,PSMD9,PSMD13,PSMB2,UBE2V1,MYD88,PSMA5,PSME3,TAB1,TMEM189-UBE2V1,SQSTM1,RBX1,IKBKG,BTRC,PSME4,UBC,SKP1,RELA,PELI1,IRAK4,PSMC4,NFKB1	33
RELEVANT PROCESS	Regulation of TP53 Activity through Phosphorylation	WRN,UBB,RAD50,KAT5,RPS27A,PRKAB1,TP53INP1,MAPKAPK5,AURKA,SUPT16H,CSNK2A1,PRKAG1,HIPK2,CDK2,PRKAB2,RPA1,TAF1,ATM,HUS1,HIPK1,DNA2,TAF11,RFC2,UBC,BRIP1,RHNO1,PIN1,CHEK1,TAF13,MDM2,MRE11,MDM4,MAPK14,TP53	34
RELEVANT PROCESS	Eukaryotic Translation Termination	RPLP1,RPS27A,RPL10A,RPL18A,RPL35,RPL36A,RPS2,RPL4,RPS26,RPS11,RPL41,RPS23,RPL8,RPL23,RPL27,RPL29,RPS21,RPL37A,RPS15A,RPS24,RPL32,RPLP2,RPL35A,RPL13A,RPL34,RPL12,RPS4Y1,RPS9,TRMT112,RPL14,RPL27A,RPS19,RPS17,RPL28,RPL5	35
RELEVANT PROCESS	TP53 Regulates Metabolic Genes	TACO1,TNRC6C,SESN3,PRKAB1,DDIT4,AGO2,PRDX5,YWHAE,CYCS,TSC1,LAMTOR1,COX6B1,TNRC6B,AGO1,COX18,PRKAG1,COX8A,RRAGC,PRKAB2,GPI,AGO4,LAMTOR4,YWHAZ,TIGAR,SLC38A9,AKT1,AGO3,SCO1,TNRC6A,YWHAG,TP63,TSC2,SFN,SESN2,PTEN,MLST8,TP53	37
RELEVANT PROCESS	PIP3 activates AKT signaling	FGFR1,ERBB2,PDPK1,PIK3R1,GRB2,RHOG,THEM4,FGFR4,TRAF6,TRAT1,PIK3R2,FYN,PDGFRA,CD28,IRAK1,FGF19,FGF9,EREG,MYD88,ESR1,EPGN,STRN,EGF,PTPN11,PDGFA,FGF5,AKT1,PIK3CB,ESR2,IRAK4,TGFA,HBEGF,CD86,MLST8,RAC1,FRS2,TRIB3	37
RELEVANT PROCESS	Interleukin-4 and Interleukin-13 signaling	SAA1,MYC,PIK3R1,S1PR1,STAT1,HIF1A,BCL2L1,MCL1,POU2F1,CCL11,ICAM1,HSP90AA1,VIM,LCN2,TWIST1,FSCN1,ALOX15,VCAM1,LIF,CEBPD,CCND1,STAT3,MMP2,SOCS5,RORA,OPRM1,AKT1,SOCS3,CDKN1A,FOXO1,SOCS1,HMOX1,JAK3,IL23R,BIRC5,TP53,IL6R,MMP3	38
RELEVANT PROCESS	PI5P, PP2A and IER3 Regulate PI3K/AKT Signaling	FGFR1,ERBB2,PIK3R1,GRB2,RHOG,PPP2R5E,FGFR4,TRAF6,PIP5K1C,TRAT1,PIK3R2,PPP2CA,FYN,PDGFRA,CD28,IRAK1,FGF19,FGF9,EREG,MYD88,ESR1,PIP4K2A,EPGN,STRN,EGF,PTPN11,PDGFA,FGF5,AKT1,PIK3CB,ESR2,TGFA,IRAK4,MAPK1,HBEGF,PIP4K2C,CD86,RAC1,FRS2,IER3	40
https://pubmed.ncbi.nlm.nih.gov/35307405/	Regulation of expression of SLITs and ROBOs	LHX4,RPLP1,UBB,RPS27A,RPL10A,RPL18A,RPL35,RPL36A,RPS2,PSMB5,RPL4,RNPS1,RPS26,PSMF1,LHX9,RPS11,RPL41,RPS23,PSMD11,PSMD3,PSMA2,RPL8,RPL23,RPL27,RPL29,RPS21,SLIT1,PSMD9,PSMD13,PSMB2,RPS24,RPL37A,RPS15A,RPL32,RPLP2,RPL35A,RPL13A,PSMA5,RPL34,PSME3,RBX1,PSME4,UBC,RPL12,RPS4Y1,CUL2,RPS9,RPL14,MSI1,RPL27A,RPS19,RPS17,RPL28,RPL5,PSMC4,PSMB9	56
RELEVANT PROCESS	Major pathway of rRNA processing in the nucleolus and cytosol	SNU13,RPLP1,WDR46,RPS27A,DIS3,RPL10A,RPL18A,RPL35,RPL36A,RPS2,RPL4,ISG20L2,RPS26,RPS11,RRP7A,RPL41,IMP4,RPS23,NOP14,BUD23,RPL8,RPL23,RPL27,RPP25,RPL29,RPS21,BOP1,RPS24,RBM28,UTP14C,RPL32,RPLP2,RPL37A,DDX21,RPS15A,RPL35A,RPL13A,RPL34,WDR3,XRN2,UTP18,BMS1,EXOSC2,UTP11,CSNK1E,NOB1,UTP4,RPL12,RPP30,EXOSC6,RPS4Y1,RPS9,EBNA1BP2,RPL14,NOL11,RPL27A,DDX52,SENP3,RPS19,WDR12,RPS17,RPL28,UTP6,RPL5,IMP3,UTP15…	70
RELEVANT PROCESS	mRNA Splicing - Major Pathway	SNU13,HNRNPA1,SLU7,GTF2F1,SYMPK,SNRPD2,U2SURP,PPIL4,SNRPD1,SRSF3,PRPF8,PCBP2,RNPS1,SRSF11,GCFC2,ISY1,SNRPD3,DNAJC8,CSTF1,ISY1-RAB43,HNRNPA2B1,FUS,LSM3,RBM22,PABPN1,PUF60,LSM4,BCAS2,POLR2F,SF3B2,SRSF9,SF3A3,PTBP1,LSM8,AQR,CPSF7,PPWD1,NUDT21,POLR2D,SRSF4,SNW1,U2AF2,PPIL6,SRSF7,DHX9,SUGP1,HNRNPA3,PCBP1,PPIE,HNRNPU,LSM2,HNRNPF,CTNNBL1,SNRPC,SF3A1,CSTF2,SF3B3,HNRNPL,CPSF2,SRSF1,POLR2E,GPKOW,SF3B4,SF1,…	70
RELEVANT PROCESS	Generic Transcription Pathway	ZNF446,ZNF770,ZNF439,ZNF317,ZNF786,ZNF611,ZNF347,ZNF264,ZNF268,ZFP30,ZNF175,ZNF730,ZNF383,ZNF398,ZNF585B,ZNF667,ZNF154,ZNF583,ZNF331,ZNF320,ZNF682,ZNF726,ZNF253,ZNF747,ZNF266,ZNF256,ZNF101,ZNF681,ZNF430,ZNF664,ZNF701,ZNF585A,ZNF343,ZSCAN25,ZNF791,MED24,ZNF543,ZNF519,ZNF25,MED7,ZFP69B,ZNF43,ZNF429,ZNF669,ZKSCAN4,ZNF33A,ZNF135,ZNF660,ZNF34,ZNF551,ZNF716,ZNF616,ZNF157,ZFP1,ZNF394,ZNF708,ZNF141,ZNF58…	135

## Sheet: TRANSCRIPTION PATHWAYS
RELEVANT PROCESS	Processing of Capped Intron-Containing Pre-mRNA	HNRNPA2B1,HNRNPA1,GTF2F1,POLR2F,POLR2E,PCBP2,METTL14,PTBP1,HNRNPL,HNRNPF,HNRNPA3,PCBP1,HNRNPU,POLR2D,HNRNPA0	15
RELEVANT PROCESS	Transport of Mature mRNA Derived from an Intronless Transcript	NUP205,NUP85,NUP155,SYMPK,NUP210,NUP93,NUP62,CPSF2,NUP50,SEH1L,NUP54,NUP188,NUP160,NUP35,TPR	15
RELEVANT PROCESS	B-WICH complex positively regulates rRNA expression	ACTB,MYO1C,TAF1D,POLR1A,SMARCA5,CD3EAP,POLR2F,POLR2E,TWISTNB,EP300,DDX21,POLR1D,DEK,GSK3B,POLR1E	15
RELEVANT PROCESS	NoRC negatively regulates rRNA expression	TAF1D,GTF2H5,POLR1A,SMARCA5,SAP18,CD3EAP,POLR2F,POLR2E,TWISTNB,BAZ2A,ARID4B,SIN3A,UBTF,GTF2H3,POLR1D,GTF2H1,POLR1E	17
RELEVANT PROCESS	AUF1 (hnRNP D0) binds and destabilizes mRNA	PSMA5,PSME3,PSMD11,PSMA2,PSMD3,UBB,RPS27A,HSPA1B,PSMC4,PSME4,PSMD9,PSMD13,PSMB5,UBC,PSMB2,PSMF1,PSMB9	17
RELEVANT PROCESS	RNA Polymerase III Abortive And Retractive Initiation	POLR3G,GTF3C1,POLR3K,GTF3C4,CRCP,NFIB,BDP1,POLR2F,POLR2E,SNAPC3,NFIC,POLR3A,GTF3C6,POLR3F,NFIX,POLR1D,POU2F1	17
RELEVANT PROCESS	Translation initiation complex formation	EIF4A1,RPS19,RPS27A,RPS17,RPS2,RPS21,EIF1AX,EIF2S1,RPS26,EIF3L,RPS11,RPS4Y1,RPS15A,RPS24,RPS9,EIF4H,RPS23,EIF2S3	18
RELEVANT PROCESS	SUMOylation of transcription cofactors	PHC3,TRIM28,PIAS1,NCOA1,SUMO2,RNF2,CBX8,CBX2,NPM1,SIN3A,PHC2,CBX4,EP300,MBD1,PCGF2,HIPK2,CREBBP,PIAS2	18
RELEVANT PROCESS	RNA Polymerase II Transcription Elongation	GTF2H5,GTF2F1,CDK9,GTF2H3,GTF2H1,SUPT4H1,SUPT16H,CCNT1,POLR2F,POLR2D,AFF4,MLLT1,CCNT2,CCNK,EAF1,IWS1,CDC73,POLR2E,SUPT5H	19
RELEVANT PROCESS	RNA Polymerase I Transcription Initiation	MBD3,GTF2H5,MTA1,POLR1A,GATAD2B,UBTF,CHD4,RBBP4,GTF2H3,POLR1D,GTF2H1,CD3EAP,POLR2F,GATAD2A,TAF1D,MTA3,POLR2E,TWISTNB,POLR1E	19
RELEVANT PROCESS	Transcriptional regulation by small RNAs	AGO2,SEH1L,TPR,AGO1,NUP155,NUP210,NUP93,POLR2F,NUP50,NUP54,NUP188,NUP160,NUP35,POLR2D,NUP85,NUP205,TNRC6A,NUP62,POLR2E	19
RELEVANT PROCESS	mRNA Splicing - Minor Pathway	SNU13,GTF2F1,SNRPD2,SNRPD1,PRPF8,SNRNP48,SNRPD3,POLR2F,SF3B2,POLR2D,SRSF7,LSM2,SF3B3,ZMAT5,SNRNP25,SRSF1,POLR2E,SF3B4,SRSF2	19
https://pubmed.ncbi.nlm.nih.gov/34204880/	Activation of gene expression by SREBF (SREBP)	SP1,NFYA,PPARA,NCOA1,ACACB,MVK,TBL1X,SCD,TGS1,SREBF1,CREBBP,NCOA6,ACACA,SC5D,CARM1,FASN,SREBF2,ELOVL6,TBL1XR1,FDFT1	20
RELEVANT PROCESS	tRNA processing in the nucleus	SEH1L,TSEN34,TPR,NUP155,RPP25,NUP210,NUP93,NUP50,NUP54,NUP188,NUP160,NUP35,RTCB,NUP85,RPP30,NUP205,FAM98B,CSTF2,NUP62,RPP14	20
RELEVANT PROCESS	SUMOylation of RNA binding proteins	RNF2,CBX2,SEH1L,TPR,PHC3,NUP155,NUP210,NUP93,PCGF2,NUP50,NUP54,NUP188,NUP160,NUP35,NUP85,CBX8,CBX4,PHC2,NUP205,SUMO2,NUP62	21
RELEVANT PROCESS	mRNA 3'-end processing	SLU7,FYTTD1,SYMPK,SRSF3,SRSF11,DDX39B,RNPS1,CSTF1,PABPN1,SRSF9,CPSF7,NUDT21,SRSF4,U2AF2,ZC3H11A,SRSF7,THOC5,CHTOP,CSTF2,SRSF1,CPSF2,SRRM1,SRSF2	23
RELEVANT PROCESS	rRNA modification in the nucleus and cytosol	WDR46,SNU13,NOP2,RPS2,RRP7A,IMP4,NOP14,BUD23,UTP14C,WDR3,UTP18,BMS1,UTP4,UTP11,RPS9,TRMT112,NAT10,DDX52,NOL11,UTP6,IMP3,UTP15,RRP36,DDX47	24
RELEVANT PROCESS	Post-translational protein phosphorylation	IGFBP4,CSF1,PCSK9,MXRA8,QSOX1,FGG,LAMB1,ANO8,TNC,CDH2,CKAP4,SERPINC1,FSTL1,VWA1,CHRDL1,APLP2,VCAN,CST3,MEN1,IGFBP5,NUCB1,C3,MFGE8,TGOLN2	24
RELEVANT PROCESS	RNA Polymerase II Pre-transcription Events	GTF2H5,GTF2F1,CDK9,GTF2H3,GTF2H1,SUPT4H1,SUPT16H,CCNT1,POLR2F,GTF2B,TAF1,POLR2D,AFF4,MLLT1,CCNT2,TAF11,CCNK,EAF1,IWS1,GTF2E2,CDC73,TAF13,POLR2E,SUPT5H	24
RELEVANT PROCESS	RNA polymerase II transcribes snRNA genes	SP1,GTF2F1,ZC3H8,PHAX,CDK9,POU2F1,SUPT4H1,CCNT1,POLR2F,GTF2B,POLR2D,CCNT2,TAF11,CCNK,RPAP2,GTF2E2,ELL2,TAF8,RPRD2,TAF13,POLR2E,SNAPC3,INTS6,SUPT5H,POU2F2	25
RELEVANT PROCESS	RNA Polymerase II Transcription Termination	SLU7,FYTTD1,SYMPK,SLBP,SRSF3,SRSF11,DDX39B,RNPS1,SNRPD3,LSM11,CSTF1,PABPN1,SRSF9,CPSF7,NUDT21,SRSF4,LSM10,U2AF2,ZC3H11A,SRSF7,THOC5,CHTOP,CSTF2,SRSF1,CPSF2,SRRM1,SRSF2	27
RELEVANT PROCESS	Transport of Mature mRNA derived from an Intron-Containing Transcript	SLU7,FYTTD1,SRSF3,SRSF11,DDX39B,RNPS1,SEH1L,TPR,NUP155,NUP210,NUP93,SRSF9,NUP50,NUP54,NUP188,NUP160,NUP35,SRSF4,NUP85,U2AF2,ZC3H11A,SRSF7,THOC5,NUP205,CHTOP,NUP62,SRSF1,SRRM1,SRSF2	29
RELEVANT PROCESS	Eukaryotic Translation Termination	RPLP1,RPS27A,RPL10A,RPL18A,RPL35,RPL36A,RPS2,RPL4,RPS26,RPS11,RPL41,RPS23,RPL8,RPL23,RPL27,RPL29,RPS21,RPL37A,RPS15A,RPS24,RPL32,RPLP2,RPL35A,RPL13A,RPL34,RPL12,RPS4Y1,RPS9,TRMT112,RPL14,RPL27A,RPS19,RPS17,RPL28,RPL5	35
RELEVANT PROCESS	Major pathway of rRNA processing in the nucleolus and cytosol	SNU13,RPLP1,WDR46,RPS27A,DIS3,RPL10A,RPL18A,RPL35,RPL36A,RPS2,RPL4,ISG20L2,RPS26,RPS11,RRP7A,RPL41,IMP4,RPS23,NOP14,BUD23,RPL8,RPL23,RPL27,RPP25,RPL29,RPS21,BOP1,RPS24,RBM28,UTP14C,RPL32,RPLP2,RPL37A,DDX21,RPS15A,RPL35A,RPL13A,RPL34,WDR3,XRN2,UTP18,BMS1,EXOSC2,UTP11,CSNK1E,NOB1,UTP4,RPL12,RPP30,EXOSC6,RPS4Y1,RPS9,EBNA1BP2,RPL14,NOL11,RPL27A,DDX52,SENP3,RPS19,WDR12,RPS17,RPL28,UTP6,RPL5,IMP3,UTP15…	70
RELEVANT PROCESS	mRNA Splicing - Major Pathway	SNU13,HNRNPA1,SLU7,GTF2F1,SYMPK,SNRPD2,U2SURP,PPIL4,SNRPD1,SRSF3,PRPF8,PCBP2,RNPS1,SRSF11,GCFC2,ISY1,SNRPD3,DNAJC8,CSTF1,ISY1-RAB43,HNRNPA2B1,FUS,LSM3,RBM22,PABPN1,PUF60,LSM4,BCAS2,POLR2F,SF3B2,SRSF9,SF3A3,PTBP1,LSM8,AQR,CPSF7,PPWD1,NUDT21,POLR2D,SRSF4,SNW1,U2AF2,PPIL6,SRSF7,DHX9,SUGP1,HNRNPA3,PCBP1,PPIE,HNRNPU,LSM2,HNRNPF,CTNNBL1,SNRPC,SF3A1,CSTF2,SF3B3,HNRNPL,CPSF2,SRSF1,POLR2E,GPKOW,SF3B4,SF1,…	70
RELEVANT PROCESS	Generic Transcription Pathway	ZNF446,ZNF770,ZNF439,ZNF317,ZNF786,ZNF611,ZNF347,ZNF264,ZNF268,ZFP30,ZNF175,ZNF730,ZNF383,ZNF398,ZNF585B,ZNF667,ZNF154,ZNF583,ZNF331,ZNF320,ZNF682,ZNF726,ZNF253,ZNF747,ZNF266,ZNF256,ZNF101,ZNF681,ZNF430,ZNF664,ZNF701,ZNF585A,ZNF343,ZSCAN25,ZNF791,MED24,ZNF543,ZNF519,ZNF25,MED7,ZFP69B,ZNF43,ZNF429,ZNF669,ZKSCAN4,ZNF33A,ZNF135,ZNF660,ZNF34,ZNF551,ZNF716,ZNF616,ZNF157,ZFP1,ZNF394,ZNF708,ZNF141,ZNF58…	135
RELEVANT PROCESS	PKMTs methylate histone lysines	SETD1A,NSD1,ASH2L,KMT2B,KMT2D,SETDB1,RBBP4,KMT2A,SETD1B,SUZ12,EED,NSD2,DOT1L,RELA,KMT2C,SETD7,EZH2,KMT5A,ATF7IP,NFKB1	20

## Sheet: REPLICATION PATHWAYS
RELEVANT PROCESS	Presynaptic phase of homologous DNA pairing and strand exchange	WRN,RAD50,DNA2,KAT5,RFC2,CHEK1,BRIP1,RAD51,RAD51B,MRE11,RPA1,XRCC2,ATM,RHNO1,HUS1	15
https://pubmed.ncbi.nlm.nih.gov/37371429/	HDR through Homologous Recombination (HRR)	WRN,UBB,RAD50,KAT5,RPS27A,RAD51,POLD4,POLE3,RPA1,XRCC2,ATM,DNA2,RFC2,UBC,BRIP1,POLD3,POLE,RAD51B,MRE11	19
RELEVANT PROCESS	SUMOylation of DNA replication proteins	CDCA8,SEH1L,TPR,AURKA,NUP155,NUP210,RANGAP1,NUP93,NUP50,NUP54,NUP188,NUP160,NUP35,TOP2B,NUP85,NUP205,SUMO2,NUP62,BIRC5	19
RELEVANT PROCESS	Activation of the pre-replicative complex	MCM10,CDT1,ORC5,PRIM1,ORC4,POLE3,CDK2,RPA1,MCM3,MCM8,MCM4,POLA2,PRIM2,DBF4,ORC1,POLA1,MCM5,ORC6,POLE,MCM7	20

## Sheet: IMMUNE SYSTEM PATHWAYS
RELEVANT PROCESS	Gene and protein expression by JAK-STAT signaling after Interleukin-12 stimulation	CAPZA1,HNRNPA2B1,PPIA,LMNB1,CFL1,PDCD4,ARF1,PAK2,AIP,CDC42,MSN,HNRNPF,GSTO1,SOD2,MTAP	15
RELEVANT PROCESS	TAK1 activates NFkB by phosphorylation and activation of IKKs complex	TRAF6,RELA,NFKBIA,UBB,TAB1,RPS27A,IRAK2,TMEM189-UBE2V1,SAA1,IKBKG,IRAK1,UBC,HMGB1,UBE2V1,NKIRAS2,NFKB1	16
RELEVANT PROCESS	NIK-->noncanonical NF-kB signaling	PSMA5,PSME3,PSMD11,PSMD3,PSMA2,UBB,RPS27A,BTRC,PSME4,PSMD9,PSMD13,PSMB5,UBC,PSMB2,PSMF1,PSMC4,SKP1,PSMB9	18
RELEVANT PROCESS	Interferon alpha/beta signaling	IP6K2,IFNAR2,SAMHD1,HLA-E,IFIT1,HLA-C,MX2,IRF1,PTPN11,HLA-B,IFIT3,SOCS1,IFI27,STAT1,ADAR,SOCS3,IFITM3,STAT2	18
RELEVANT PROCESS	Dectin-1 mediated noncanonical NF-kB signaling	UBB,RPS27A,PSMB5,PSMF1,PSMD11,PSMD3,PSMA2,PSMD9,PSMD13,PSMB2,PSMA5,PSME3,BTRC,PSME4,UBC,SKP1,RELA,PSMC4,PSMB9	19
RELEVANT PROCESS	TNFR2 non-canonical NF-kB pathway	UBB,RPS27A,PSMB5,TNFRSF13C,PSMF1,TRAF2,PSMD11,PSMD3,PSMA2,PSMD9,PSMD13,PSMB2,PSMA5,PSME3,PSME4,UBC,CD40LG,TRAF3,TNFSF13B,PSMC4,PSMB9	21
RELEVANT PROCESS	Interferon gamma signaling	HLA-C,MID1,GBP4,HLA-B,STAT1,GBP6,ICAM1,SP100,MT2A,HLA-E,CAMK2G,HLA-DRB1,PTAFR,VCAM1,CIITA,PRKCD,TRIM10,IRF1,CD44,SOCS3,TRIM38,SOCS1,CAMK2A	23
RELEVANT PROCESS	Activation of NF-kappaB in B cells	PSMB9,NFKBIA,UBB,RPS27A,PSMB5,PSMF1,PSMD11,PSMD3,PSMA2,REL,BCL10,PSMD9,PSMD13,PSMB2,PRKCB,PSMA5,PSME3,IKBKG,BTRC,PSME4,UBC,SKP1,RELA,PSMC4,NFKB1	25
RELEVANT PROCESS	FCERI mediated NF-kB activation	PSMB9,NFKBIA,UBE2D2,UBB,RPS27A,PDPK1,PSMB5,RASGRP1,PSMF1,TRAF6,PSMD11,PSMD3,PSMA2,BCL10,PSMD9,PSMD13,PSMB2,UBE2V1,PSMA5,PSME3,TAB1,TMEM189-UBE2V1,IKBKG,BTRC,PSME4,UBC,SKP1,RELA,PSMC4,NFKB1	30
RELEVANT PROCESS	Interleukin-1 signaling	PSMB9,NFKBIA,UBB,RPS27A,PSMB5,PSMF1,TRAF6,PSMD11,PSMD3,PSMA2,IRAK2,IRAK1,PSMD9,PSMD13,PSMB2,UBE2V1,MYD88,PSMA5,PSME3,TAB1,TMEM189-UBE2V1,SQSTM1,RBX1,IKBKG,BTRC,PSME4,UBC,SKP1,RELA,PELI1,IRAK4,PSMC4,NFKB1	33
RELEVANT PROCESS	Interleukin-4 and Interleukin-13 signaling	SAA1,MYC,PIK3R1,S1PR1,STAT1,HIF1A,BCL2L1,MCL1,POU2F1,CCL11,ICAM1,HSP90AA1,VIM,LCN2,TWIST1,FSCN1,ALOX15,VCAM1,LIF,CEBPD,CCND1,STAT3,MMP2,SOCS5,RORA,OPRM1,AKT1,SOCS3,CDKN1A,FOXO1,SOCS1,HMOX1,JAK3,IL23R,BIRC5,TP53,IL6R,MMP3	38

## Sheet: RELEVANT PATHWAYS FOR ASD
RELEVANT PROCESS	Activation of anterior HOX genes in hindbrain development during early embryogenesis	YY1,ASH2L,KMT2D,EP300,RBBP4,HOXC4,PIAS2,SUZ12,EED,NCOA3,RARA,POLR2F,PCGF2,PBX1,PAGR1,NCOA6,CREBBP,POLR2D,HOXA3,MEIS1,PAX6,CNOT6,KMT2C,HOXD4,EZH2,POLR2E	26
RELEVANT PROCESS	Presynaptic phase of homologous DNA pairing and strand exchange	WRN,RAD50,DNA2,KAT5,RFC2,CHEK1,BRIP1,RAD51,RAD51B,MRE11,RPA1,XRCC2,ATM,RHNO1,HUS1	15
RELEVANT PROCESS	B-WICH complex positively regulates rRNA expression	ACTB,MYO1C,TAF1D,POLR1A,SMARCA5,CD3EAP,POLR2F,POLR2E,TWISTNB,EP300,DDX21,POLR1D,DEK,GSK3B,POLR1E	15
RELEVANT PATHWAY	Amino acids regulate mTORC1	FLCN,SESN2,WDR59,RRAGC,LAMTOR4,NPRL3,CASTOR2,MLST8,SEH1L,ATP6V0E1,SZT2,SLC38A9,SH3BP4,FNIP2,LAMTOR1	15
https://pubmed.ncbi.nlm.nih.gov/26352598/	CLEC7A (Dectin-1) signaling	PSMB9,NFKBIA,UBE2D2,UBB,RPS27A,PDPK1,PSMB5,PSMF1,TRAF6,PSMD11,PSMD3,PSMA2,BCL10,PSMD9,PSMD13,PSMB2,PRKCD,UBE2V1,PSMA5,PSME3,TAB1,TMEM189-UBE2V1,IKBKG,BTRC,PSME4,UBC,SKP1,RELA,PSMC4,PLCG2,NFKB1	31
RELEVANT PROCESS	Constitutive Signaling by Aberrant PI3K in Cancer	FGFR1,ERBB2,PIK3R1,GRB2,RHOG,FGFR4,TRAT1,PIK3R2,FYN,PDGFRA,CD28,FGF19,FGF9,EREG,ESR1,EPGN,STRN,EGF,PTPN11,PDGFA,FGF5,PIK3CB,ESR2,TGFA,HBEGF,CD86,RAC1,FRS2	28
RELEVANT PATHWAY	Constitutive Signaling by NOTCH1 HD+PEST Domain Mutants	UBB,RPS27A,HEYL,MYC,EP300,TBL1X,NEURL1B,CREBBP,SNW1,RBX1,FBXW7,HDAC5,UBC,NCSTN,NOTCH1,HEY2,HES1,ADAM17,SKP1,TBL1XR1,NEURL1	21
RELEVANT PATHWAY	Constitutive Signaling by NOTCH1 PEST Domain Mutants	UBB,RPS27A,HEYL,MYC,EP300,TBL1X,NEURL1B,CREBBP,SNW1,RBX1,FBXW7,HDAC5,UBC,NCSTN,NOTCH1,HEY2,HES1,ADAM17,SKP1,TBL1XR1,NEURL1	21
https://pubmed.ncbi.nlm.nih.gov/38964496/	Degradation of AXIN	UBB,RPS27A,PSMB5,PSMF1,PSMD11,PSMA2,PSMD3,PSMD9,PSMD13,PSMB2,RNF146,PSMA5,PSME3,PSME4,UBC,SMURF2,TNKS,PSMC4,PSMB9	19
https://pubmed.ncbi.nlm.nih.gov/39327008/	EPHB-mediated forward signaling	EPHB4,EPHB1,GRIN2B,ARPC4,RHOA,FYN,ARPC2,ARPC1B,EPHB3,WASL,EFNB1,PTK2,TIAM1,ACTB,ARHGEF28,CFL1,YES1,CDC42,RAC1,ITSN1,ROCK2	21
RELEVANT PROCESS	HATs acetylate histones	HCFC1,KAT5,NCOA1,MEAF6,ATXN7L3,EP300,ELP1,TADA2A,USP22,KANSL3,TRRAP,CREBBP,KAT6B,MSL2,MCRS1,KANSL1,EPC1,CLOCK,MRGBP,ACTB,ELP6,VPS72,ELP2,KAT7,JADE3,DR1,KAT6A	27
RELEVANT PATHWAY	Negative regulation of NOTCH4 signaling	UBB,RPS27A,PSMB5,PSMF1,PSMD11,PSMD3,PSMA2,PSMD9,PSMD13,PSMB2,PSMA5,PSME3,RBX1,FBXW7,UBC,YWHAZ,SKP1,AKT1,PSMC4,PSMB9	20
RELEVANT PATHWAY	NOD1/2 Signaling Pathway	TRAF6,UBB,TAB1,RPS27A,TNFAIP3,IRAK2,TMEM189-UBE2V1,IKBKG,IRAK1,UBC,MAPK13,CASP8,CYLD,UBE2V1,CASP2,MAPK14	16
RELEVANT PATHWAY	NOTCH1 Intracellular Domain Regulates Transcription	UBB,RPS27A,HEYL,MYC,EP300,HIF1A,TLE3,TBL1X,CREBBP,TLE1,SNW1,HDAC5,FBXW7,RBX1,UBC,NOTCH1,HEY2,SKP1,HES1,TBL1XR1	20
https://pubmed.ncbi.nlm.nih.gov/38790546/	NR1H3 & NR1H2 regulate gene expression linked to cholesterol transport and efflux	TNRC6A,AGO1,TBL1X,ABCG8,TNRC6C,ARL4C,AGO4,NCOA1,TNRC6B,ABCG1,AGO2,TBL1XR1,EP300,NR1H2,AGO3,ABCG5	16
RELEVANT PROCESS	PI5P, PP2A and IER3 Regulate PI3K/AKT Signaling	FGFR1,ERBB2,PIK3R1,GRB2,RHOG,PPP2R5E,FGFR4,TRAF6,PIP5K1C,TRAT1,PIK3R2,PPP2CA,FYN,PDGFRA,CD28,IRAK1,FGF19,FGF9,EREG,MYD88,ESR1,PIP4K2A,EPGN,STRN,EGF,PTPN11,PDGFA,FGF5,AKT1,PIK3CB,ESR2,TGFA,IRAK4,MAPK1,HBEGF,PIP4K2C,CD86,RAC1,FRS2,IER3	40
RELEVANT PROCESS	PIP3 activates AKT signaling	FGFR1,ERBB2,PDPK1,PIK3R1,GRB2,RHOG,THEM4,FGFR4,TRAF6,TRAT1,PIK3R2,FYN,PDGFRA,CD28,IRAK1,FGF19,FGF9,EREG,MYD88,ESR1,EPGN,STRN,EGF,PTPN11,PDGFA,FGF5,AKT1,PIK3CB,ESR2,IRAK4,TGFA,HBEGF,CD86,MLST8,RAC1,FRS2,TRIB3	37
RELEVANT PATHWAY	Pre-NOTCH Transcription and Translation	TFDP2,TNRC6A,AGO1,TNRC6C,TNRC6B,SNW1,RUNX1,AGO4,NOTCH1,AGO2,EP300,CCND1,CREBBP,TP53,AGO3,NOTCH2	16
https://pubmed.ncbi.nlm.nih.gov/37381037/	Recycling pathway of L1	TUBA1B,RDX,ACTB,NUMB,TUBB8,RPS6KA3,TUBA1C,RPS6KA6,AP2S1,CLTC,MAPK1,MSN,L1CAM,AP2M1,TUBB4A,RPS6KA5,TUBB2A	17
https://pubmed.ncbi.nlm.nih.gov/35307405/	Regulation of expression of SLITs and ROBOs	LHX4,RPLP1,UBB,RPS27A,RPL10A,RPL18A,RPL35,RPL36A,RPS2,PSMB5,RPL4,RNPS1,RPS26,PSMF1,LHX9,RPS11,RPL41,RPS23,PSMD11,PSMD3,PSMA2,RPL8,RPL23,RPL27,RPL29,RPS21,SLIT1,PSMD9,PSMD13,PSMB2,RPS24,RPL37A,RPS15A,RPL32,RPLP2,RPL35A,RPL13A,PSMA5,RPL34,PSME3,RBX1,PSME4,UBC,RPL12,RPS4Y1,CUL2,RPS9,RPL14,MSI1,RPL27A,RPS19,RPS17,RPL28,RPL5,PSMC4,PSMB9	56
RELEVANT PROCESS	Regulation of Insulin-like Growth Factor (IGF) transport and uptake by Insulin-like Growth Factor Binding Proteins (IGFBPs)	IGFBP4,CSF1,PCSK9,MXRA8,QSOX1,FGG,LAMB1,ANO8,TNC,CDH2,CKAP4,SERPINC1,F2,FSTL1,VWA1,MMP2,CHRDL1,APLP2,VCAN,CST3,MEN1,IGFBP5,NUCB1,IGF1,C3,MFGE8,KLK2,TGOLN2	28
https://pubmed.ncbi.nlm.nih.gov/31398341/	Regulation of MECP2 expression and activity	TNRC6C,CALM2,SIN3A,AGO2,TNRC6B,AGO1,TBL1X,CAMK2G,CAMK4,HIPK2,AGO4,CALM1,FOXG1,CALM3,AGO3,TNRC6A,CREB1,MECP2,TBL1XR1,CAMK2A	20
RELEVANT PROCESS	Regulation of PTEN gene transcription	MBD3,MTA1,GATAD2B,RNF2,CBX2,CHD4,RBBP4,SUZ12,PPARG,LAMTOR1,EED,PHC3,RRAGC,CBX6,HDAC5,CBX8,LAMTOR4,CBX4,PHC2,SLC38A9,GATAD2A,EZH2,MAPK1,MTA3,SNAI2,MLST8,SALL4,TP53	28
https://pubmed.ncbi.nlm.nih.gov/29706350/	Regulation of PTEN stability and activity	UBB,RPS27A,PSMB5,PSMF1,FRK,PSMD11,PSMD3,PSMA2,CSNK2A1,PSMD9,PSMD13,PSMB2,XIAP,RNF146,PSMA5,PSME3,PSME4,UBC,AKT1,WWP2,TNKS,PTEN,PSMC4,TRIM27,PSMB9	25
RELEVANT PROCESS	Regulation of RUNX2 expression and activity	UBB,RPS27A,PSMB5,PSMF1,STAT1,PSMD11,PSMD3,PSMA2,NR3C1,TWIST1,MSX2,PSMD9,PSMD13,PSMB2,ESR1,PSMA5,PSME3,RBX1,FBXW7,PSME4,UBC,SKP1,HIVEP3,PPARGC1B,PSMC4,PSMB9,GSK3B	27
RELEVANT PROCESS	Regulation of TP53 Activity through Phosphorylation	WRN,UBB,RAD50,KAT5,RPS27A,PRKAB1,TP53INP1,MAPKAPK5,AURKA,SUPT16H,CSNK2A1,PRKAG1,HIPK2,CDK2,PRKAB2,RPA1,TAF1,ATM,HUS1,HIPK1,DNA2,TAF11,RFC2,UBC,BRIP1,RHNO1,PIN1,CHEK1,TAF13,MDM2,MRE11,MDM4,MAPK14,TP53	34
RELEVANT PATHWAY	Regulation of TP53 Degradation	UBB,RPS27A,PPP2CA,SGK1,MDM2,UBC,RFFL,PDPK1,CDKN2A,CDK2,MLST8,CCNG1,MDM4,AKT1,ATM,TP53	16
https://pubmed.ncbi.nlm.nih.gov/35918397/	RHO GTPases activate PKNs	PPP1CB,YWHAG,RHOA,SFN,MYL12B,PDPK1,YWHAZ,MYH9,PPP1R14A,RAC1,RHOB,MYH14,YWHAE,RHOC,PPP1R12A	15
RELEVANT PROCESS	TP53 Regulates Metabolic Genes	TACO1,TNRC6C,SESN3,PRKAB1,DDIT4,AGO2,PRDX5,YWHAE,CYCS,TSC1,LAMTOR1,COX6B1,TNRC6B,AGO1,COX18,PRKAG1,COX8A,RRAGC,PRKAB2,GPI,AGO4,LAMTOR4,YWHAZ,TIGAR,SLC38A9,AKT1,AGO3,SCO1,TNRC6A,YWHAG,TP63,TSC2,SFN,SESN2,PTEN,MLST8,TP53	37
RELEVANT PATHWAY	TP53 Regulates Transcription of DNA Repair Genes	GTF2H5,GTF2F1,CDK9,GTF2H3,GTF2H1,SUPT4H1,SUPT16H,CCNT1,POLR2F,CDK13,ATM,POLR2D,CCNT2,CCNK,MLH1,CDK12,CHEK1,POLR2E,SUPT5H,TP53	20
