# Supplementary material for: Placental Alterations in Autism Spectrum Disorder: An In Silico Approach to circRNA–miRNA–mRNA Networks
Source: Int J Dev Neurosci. 2025 Nov 11;85(7):e70064. doi: 10.1002/jdn.70064 (PMC12611451; doi:10.1002/jdn.70064)
Supplement: Supplementary file 3 — Table S4: 70 pathways identified in the Placenta group. [file JDN-85-0-s002.xlsx]

## Sheet: circRNA info
circRNA	circAtlasid	CirAltlas link	Relevance
circHIPK3(2).1	hsa-HIPK3_0001	https://ngdc.cncb.ac.cn/circatlas/circ_detail1.php?ID=hsa-HIPK3_0001	Top 30 highly expressed circRNA in human placenta
circZNF91(4).2	hsa-ZNF91_0001	https://ngdc.cncb.ac.cn/circatlas/circ_detail1.php?ID=hsa-ZNF91_0001	Top 30 highly expressed circRNA in human placenta
circRHOBTB3(6,7).1	hsa-RHOBTB3_0011	https://ngdc.cncb.ac.cn/circatlas/circ_detail1.php?ID=hsa-RHOBTB3_0011	Top 30 highly expressed circRNA in human placenta
circMAN1A2(2,3,4,5).1	hsa-MAN1A2_0003	https://ngdc.cncb.ac.cn/circatlas/circ_detail1.php?ID=hsa-MAN1A2_0003	Top 30 highly expressed circRNA in human placenta
circEXOC6B(L3,4,5,6).1	hsa-EXOC6B_0002	https://ngdc.cncb.ac.cn/circatlas/circ_detail1.php?ID=hsa-EXOC6B_0002	Top 30 highly expressed circRNA in human placenta
circCDYL(2).1	hsa-CDYL_0005	https://ngdc.cncb.ac.cn/circatlas/circ_detail1.php?ID=hsa-CDYL_0005	Top 30 highly expressed circRNA in human placenta
circSMARCA5(15,L16).1	hsa-SMARCA5_0005	https://ngdc.cncb.ac.cn/circatlas/circ_detail1.php?ID=hsa-SMARCA5_0005	Top 30 highly expressed circRNA in human placenta
circSETD3(2,3,L4,5S,6).1	hsa-SETD3_0001	https://ngdc.cncb.ac.cn/circatlas/circ_detail1.php?ID=hsa-SETD3_0001	Top 30 highly expressed circRNA in human placenta
circCAMSAP1(2,3).1	hsa-CAMSAP1_0001	https://ngdc.cncb.ac.cn/circatlas/circ_detail1.php?ID=hsa-CAMSAP1_0001	Top 30 highly expressed circRNA in human placenta
hsa-ZNF124_0005	hsa-ZNF124_0005	https://ngdc.cncb.ac.cn/circatlas/circ_detail1.php?ID=hsa-ZNF124_0005	Top 30 highly expressed circRNA in human placenta
circMAN1A2(2,3,4).2	hsa-MAN1A2_0002	https://ngdc.cncb.ac.cn/circatlas/circ_detail1.php?ID=hsa-MAN1A2_0002	Top 30 highly expressed circRNA in human placenta
circFBXW7(3,4).1	hsa-FBXW7_0005	https://ngdc.cncb.ac.cn/circatlas/circ_detail1.php?ID=hsa-FBXW7_0005	Top 30 highly expressed circRNA in human placenta
circXPO1(2,3,4).1	hsa-XPO1_0001	https://ngdc.cncb.ac.cn/circatlas/circ_detail1.php?ID=hsa-XPO1_0001	Top 30 highly expressed circRNA in human placenta
circRELL1(4,5,6).1	hsa-RELL1_0005	https://ngdc.cncb.ac.cn/circatlas/circ_detail1.php?ID=hsa-RELL1_0005	Top 30 highly expressed circRNA in human placenta
circZKSCAN1(2,3).1	hsa-ZKSCAN1_0001	https://ngdc.cncb.ac.cn/circatlas/circ_detail1.php?ID=hsa-ZKSCAN1_0001	Top 30 highly expressed circRNA in human placenta
circRNF13(2,3,4,5,6,7,8).1	hsa-RNF13_0008	https://ngdc.cncb.ac.cn/circatlas/circ_detail1.php?ID=hsa-RNF13_0008	Top 30 highly expressed circRNA in human placenta
circMAN1A2(2,3,4,5,6).1	hsa-MAN1A2_0008	https://ngdc.cncb.ac.cn/circatlas/circ_detail1.php?ID=hsa-MAN1A2_0008	Top 30 highly expressed circRNA in human placenta
circFAM13B(8,9,10).1	hsa-FAM13B_0019	https://ngdc.cncb.ac.cn/circatlas/circ_detail1.php?ID=hsa-FAM13B_0019	Top 30 highly expressed circRNA in human placenta
circESYT2(9,10,11,12,13).1	hsa-ESYT2_0009	https://ngdc.cncb.ac.cn/circatlas/circ_detail1.php?ID=hsa-ESYT2_0009	Top 30 highly expressed circRNA in human placenta
circUSP25(2,3).1	hsa-USP25_0001	https://ngdc.cncb.ac.cn/circatlas/circ_detail1.php?ID=hsa-USP25_0001	Top 30 highly expressed circRNA in human placenta
circUBE3A(2,3,4).1	hsa-UBE3A_0005	https://ngdc.cncb.ac.cn/circatlas/circ_detail1.php?ID=hsa-UBE3A_0005	Top 30 highly expressed circRNA in human placenta
circPSG2(L2).1	hsa-CTC-490G23_0002	https://ngdc.cncb.ac.cn/circatlas/circ_detail1.php?ID=hsa-CTC-490G23_0002	Top 30 highly expressed circRNA in human placenta
circN4BP2L2(3,4,5S,S6).2	hsa-N4BP2L2_0001	https://ngdc.cncb.ac.cn/circatlas/circ_detail1.php?ID=hsa-N4BP2L2_0001	Top 30 highly expressed circRNA in human placenta
circFNDC3B(5,6).1	hsa-FNDC3B_0004	https://ngdc.cncb.ac.cn/circatlas/circ_detail1.php?ID=hsa-FNDC3B_0004	Top 30 highly expressed circRNA in human placenta
circPAPPA2(2).1	hsa-PAPPA2_0005	https://ngdc.cncb.ac.cn/circatlas/circ_detail1.php?ID=hsa-PAPPA2_0005	Top 30 highly expressed circRNA in human placenta
circPSG5(L4).1	hsa-PSG5_0001	https://ngdc.cncb.ac.cn/circatlas/circ_detail1.php?ID=hsa-PSG5_0001	Top 30 highly expressed circRNA in human placenta
circZNF609(2).1	hsa-ZNF609_0001	https://ngdc.cncb.ac.cn/circatlas/circ_detail1.php?ID=hsa-ZNF609_0001	Top 30 highly expressed circRNA in human placenta
circARHGAP5(S2).1	hsa-ARHGAP5_0003	https://ngdc.cncb.ac.cn/circatlas/circ_detail1.php?ID=hsa-ARHGAP5_0003	Top 30 highly expressed circRNA in human placenta
circSLC38A1(2,3,4,5).1	hsa-SLC38A1_0009	https://ngdc.cncb.ac.cn/circatlas/circ_detail1.php?ID=hsa-SLC38A1_0009	Top 30 highly expressed circRNA in human placenta
circXPO1(L3,4).1	hsa-XPO1_0002	https://ngdc.cncb.ac.cn/circatlas/circ_detail1.php?ID=hsa-XPO1_0002	Top 30 highly expressed circRNA in human placenta

## Sheet: ORIGINAL
	Source	Category set	Category	Node type	Covered network entities	count
0	GeneTrail 3.0	Reactome	SMAD2/3 MH2 Domain Mutants in Cancer	target	SMAD4	1
811	GeneTrail 3.0	Reactome	Agmatine biosynthesis	target	AGMAT	1
812	GeneTrail 3.0	Reactome	RUNX1 regulates transcription of genes involved in WNT signaling	target	RUNX1	1
287	GeneTrail 3.0	Reactome	Chylomicron remodeling	target	APOB	1
285	GeneTrail 3.0	Reactome	PKA-mediated phosphorylation of key metabolic factors	target	MLXIPL	1
817	GeneTrail 3.0	Reactome	Defective SLC11A2 causes hypochromic microcytic anemia, with iron overload 1 (AHMIO1)	target	SLC11A2	1
819	GeneTrail 3.0	Reactome	RUNX3 regulates RUNX1-mediated transcription	target	RUNX3	1
281	GeneTrail 3.0	Reactome	Vitamins	target	CYP27B1	1
823	GeneTrail 3.0	Reactome	Effects of PIP2 hydrolysis	target	DGKD	1
825	GeneTrail 3.0	Reactome	HuR (ELAVL1) binds and stabilizes mRNA	target	SET	1
826	GeneTrail 3.0	Reactome	IKBKB deficiency causes SCID	target	IKBKG	1
829	GeneTrail 3.0	Reactome	FGFR1c and Klotho ligand binding and activation	target	FGFR1	1
274	GeneTrail 3.0	Reactome	Defective CYP27B1 causes Rickets vitamin D-dependent 1A (VDDR1A)	target	CYP27B1	1
844	GeneTrail 3.0	Reactome	Regulation of Apoptosis	target	OMA1	1
850	GeneTrail 3.0	Reactome	Lactose synthesis	target	SLC2A1	1
270	GeneTrail 3.0	Reactome	Cysteine formation from homocysteine	target	CBS	1
266	GeneTrail 3.0	Reactome	Synthesis of wybutosine at G37 of tRNA(Phe)	target	TRMT5	1
866	GeneTrail 3.0	Reactome	Defective GCK causes maturity-onset diabetes of the young 2 (MODY2)	target	GCK	1
869	GeneTrail 3.0	Reactome	SMAC, XIAP-regulated apoptotic response	target	XIAP	1
263	GeneTrail 3.0	Reactome	TGFBR1 KD Mutants in Cancer	target	TGFBR1	1
810	GeneTrail 3.0	Reactome	NR1H2 & NR1H3 regulate gene expression linked to triglyceride lipolysis in adipose	target	RXRA	1
262	GeneTrail 3.0	Reactome	Methylation of MeSeH for excretion	target	INMT	1
806	GeneTrail 3.0	Reactome	Defective SLC2A9 causes hypouricemia renal 2 (RHUC2)	target	SLC2A9	1
803	GeneTrail 3.0	Reactome	Sperm Motility And Taxes	target	CATSPER4	1
319	GeneTrail 3.0	Reactome	Mitotic Prophase	target	CCNB1	1
738	GeneTrail 3.0	Reactome	Defective LFNG causes SCDO3	target	NOTCH1	1
740	GeneTrail 3.0	Reactome	Defective ALG1 causes ALG1-CDG (CDG-1k)	target	ALG1	1
745	GeneTrail 3.0	Reactome	Telomere C-strand (Lagging Strand) Synthesis	target	POLD3	1
746	GeneTrail 3.0	Reactome	Toxicity of botulinum toxin type C (BoNT/C)	target	SNAP25	1
747	GeneTrail 3.0	Reactome	Erythrocytes take up carbon dioxide and release oxygen	target	SLC4A1	1
309	GeneTrail 3.0	Reactome	Defective SLC16A1 causes symptomatic deficiency in lactate transport (SDLT)	target	SLC16A1	1
759	GeneTrail 3.0	Reactome	Mtb iron assimilation by chelation	target	LTF	1
307	GeneTrail 3.0	Reactome	Defective TPMT causes Thiopurine S-methyltransferase deficiency (TPMT deficiency)	target	TPMT	1
306	GeneTrail 3.0	Reactome	Signal regulatory protein family interactions	target	PTPN11	1
762	GeneTrail 3.0	Reactome	MET activates PTPN11	target	PTPN11	1
768	GeneTrail 3.0	Reactome	Metabolism of Angiotensinogen to Angiotensins	target	ATP6AP2	1
780	GeneTrail 3.0	Reactome	Loss of MECP2 binding ability to 5hmC-DNA	target	MECP2	1
782	GeneTrail 3.0	Reactome	Antagonism of Activin by Follistatin	target	FSTL3	1
300	GeneTrail 3.0	Reactome	Defective ABCC9 causes dilated cardiomyopathy 10, familial atrial fibrillation 12 and hypertrichotic osteochondrodysplasia	target	KCNJ11	1
793	GeneTrail 3.0	Reactome	PI and PC transport between ER and Golgi membranes	target	PITPNB	1
298	GeneTrail 3.0	Reactome	CREB3 factors activate genes	target	CREBRF	1
297	GeneTrail 3.0	Reactome	Defective SLC12A6 causes agenesis of the corpus callosum, with peripheral neuropathy (ACCPN)	target	SLC12A6	1
295	GeneTrail 3.0	Reactome	Signaling by Erythropoietin	target	LYN	1
805	GeneTrail 3.0	Reactome	Potassium transport channels	target	KCNJ10	1
871	GeneTrail 3.0	Reactome	Acyl chain remodelling of PG	target	PLA2G12A	1
884	GeneTrail 3.0	Reactome	Defective SLCO1B1 causes hyperbilirubinemia, Rotor type (HBLRR)	target	SLCO1B1	1
887	GeneTrail 3.0	Reactome	Reelin signalling pathway	target	VLDLR	1
1005	GeneTrail 3.0	Reactome	ABO blood group biosynthesis	target	FUT2	1
211	GeneTrail 3.0	Reactome	Noncanonical activation of NOTCH3	target	APH1A	1
1015	GeneTrail 3.0	Reactome	MPS IIID - Sanfilippo syndrome D	target	GNS	1
209	GeneTrail 3.0	Reactome	Biosynthesis of E-series 18(S)-resolvins	target	ALOX15	1
1016	GeneTrail 3.0	Reactome	Biosynthesis of maresin conjugates in tissue regeneration (MCTR)	target	GSTM4	1
206	GeneTrail 3.0	Reactome	PKA-mediated phosphorylation of CREB	target	CREB1	1
1026	GeneTrail 3.0	Reactome	Glycogen storage disease type IV (GBE1)	target	GYS2	1
204	GeneTrail 3.0	Reactome	Defective HEXA causes GM2G1	target	HEXA	1
202	GeneTrail 3.0	Reactome	Defective MMADHC causes methylmalonic aciduria and homocystinuria type cblD	target	MMACHC	1
1033	GeneTrail 3.0	Reactome	Erythrocytes take up oxygen and release carbon dioxide	target	SLC4A1	1
1034	GeneTrail 3.0	Reactome	Alanine metabolism	target	GPT2	1
1038	GeneTrail 3.0	Reactome	TWIK-releated acid-sensitive K+ channel (TASK)	target	KCNK3	1
1040	GeneTrail 3.0	Reactome	Inactivation of APC/C via direct inhibition of the APC/C complex	target	CDC23	1
195	GeneTrail 3.0	Reactome	PLC-gamma1 signalling	target	PLCG1	1
1049	GeneTrail 3.0	Reactome	Fc epsilon receptor (FCERI) signaling	target	LYN	1
192	GeneTrail 3.0	Reactome	FGFR2b ligand binding and activation	target	FGF10	1
1055	GeneTrail 3.0	Reactome	Metabolism of ingested H2SeO4 and H2SeO3 into H2Se	target	GSR	1
1059	GeneTrail 3.0	Reactome	Defective Mismatch Repair Associated With MSH6	target	MSH6	1
1065	GeneTrail 3.0	Reactome	Arachidonic acid metabolism	target	FAAH	1
1004	GeneTrail 3.0	Reactome	Defective SLC35A2 causes congenital disorder of glycosylation 2M (CDG2M)	target	SLC35A2	1
996	GeneTrail 3.0	Reactome	VEGF binds to VEGFR leading to receptor dimerization	target	VEGFA	1
217	GeneTrail 3.0	Reactome	NFG and proNGF binds to p75NTR	target	NGFR	1
994	GeneTrail 3.0	Reactome	Regulation of cortical dendrite branching	target	SLIT1	1
256	GeneTrail 3.0	Reactome	Inhibition of PKR	target	EIF2AK2	1
905	GeneTrail 3.0	Reactome	ROBO receptors bind AKAP5	target	PRKAR2A	1
908	GeneTrail 3.0	Reactome	Ceramide signalling	target	NGFR	1
253	GeneTrail 3.0	Reactome	PTEN Loss of Function in Cancer	target	PTEN	1
917	GeneTrail 3.0	Reactome	HDL remodeling	target	LIPG	1
919	GeneTrail 3.0	Reactome	Defective CYP7B1 causes Spastic paraplegia 5A, autosomal recessive (SPG5A) and Congenital bile acid synthesis defect 3 (CBAS3)	target	CYP7B1	1
923	GeneTrail 3.0	Reactome	PLC beta mediated events	target	GNAI3	1
925	GeneTrail 3.0	Reactome	C6 deamination of adenosine	target	ADAR	1
930	GeneTrail 3.0	Reactome	LDL remodeling	target	APOB	1
735	GeneTrail 3.0	Reactome	Sodium/Proton exchangers	target	SLC9A7	1
933	GeneTrail 3.0	Reactome	The fatty acid cycling model	target	UCP2	1
234	GeneTrail 3.0	Reactome	Lipid particle organization	target	HSD17B13	1
231	GeneTrail 3.0	Reactome	Integration of viral DNA into host genomic DNA	target	HMGA1	1
230	GeneTrail 3.0	Reactome	Defective DPM2 causes DPM2-CDG (CDG-1u)	target	DPM2	1
968	GeneTrail 3.0	Reactome	Defective Mismatch Repair Associated With MSH3	target	MSH3	1
225	GeneTrail 3.0	Reactome	Defective CYP1B1 causes Glaucoma	target	CYP1B1	1
978	GeneTrail 3.0	Reactome	Alpha-defensins	target	CD4	1
988	GeneTrail 3.0	Reactome	Intestinal lipid absorption	target	NPC1L1	1
992	GeneTrail 3.0	Reactome	TFAP2 (AP-2) family regulates transcription of other transcription factors	target	TFAP2A	1
219	GeneTrail 3.0	Reactome	MPS II - Hunter syndrome	target	IDS	1
955	GeneTrail 3.0	Reactome	Defective SLC33A1 causes spastic paraplegia 42 (SPG42)	target	SLC33A1	1
1067	GeneTrail 3.0	Reactome	Defective SLC4A1 causes hereditary spherocytosis type 4 (HSP4), distal renal tubular acidosis (dRTA) and dRTA with hemolytic anemia (dRTA-HA)	target	SLC4A1	1
721	GeneTrail 3.0	Reactome	APC/C:Cdc20 mediated degradation of mitotic proteins	target	CDC23	1
714	GeneTrail 3.0	Reactome	Toll Like Receptor 9 (TLR9) Cascade	target	RBSN	1
547	GeneTrail 3.0	Reactome	RUNX1 and FOXP3 control the development of regulatory T lymphocytes (Tregs)	target	RUNX1	1
548	GeneTrail 3.0	Reactome	Toll Like Receptor 10 (TLR10) Cascade	target	TLR10	1
549	GeneTrail 3.0	Reactome	Enzymatic degradation of dopamine by COMT	target	LRTOMT	1
556	GeneTrail 3.0	Reactome	Degradation of cysteine and homocysteine	target	ADO	1
410	GeneTrail 3.0	Reactome	Synthesis of IPs in the nucleus	target	IP6K1	1
564	GeneTrail 3.0	Reactome	Activation and oligomerization of BAK protein	target	BID	1
568	GeneTrail 3.0	Reactome	Interleukin-2 family signaling	target	HAVCR2	1
405	GeneTrail 3.0	Reactome	Inhibition of Host mRNA Processing and RNA Silencing	target	PABPN1	1
403	GeneTrail 3.0	Reactome	Switching of origins to a post-replicative state	target	MCM5	1
401	GeneTrail 3.0	Reactome	NrCAM interactions	target	ANK1	1
572	GeneTrail 3.0	Reactome	Beta oxidation of lauroyl-CoA to decanoyl-CoA-CoA	target	ACADL	1
578	GeneTrail 3.0	Reactome	Defective BTD causes biotidinase deficiency	target	BTD	1
580	GeneTrail 3.0	Reactome	Defective SLC26A2 causes chondrodysplasias	target	SLC26A2	1
397	GeneTrail 3.0	Reactome	Defective SLC2A1 causes GLUT1 deficiency syndrome 1 (GLUT1DS1)	target	SLC2A1	1
396	GeneTrail 3.0	Reactome	Interconversion of 2-oxoglutarate and 2-hydroxyglutarate	target	L2HGDH	1
583	GeneTrail 3.0	Reactome	Interleukin-17 signaling	target	IL17RB	1
585	GeneTrail 3.0	Reactome	Insulin-like Growth Factor-2 mRNA Binding Proteins (IGF2BPs/IMPs/VICKZs) bind RNA	target	IGF2BP1	1
586	GeneTrail 3.0	Reactome	Defective SLC36A2 causes iminoglycinuria (IG) and hyperglycinuria (HG)	target	SLC36A2	1
392	GeneTrail 3.0	Reactome	Removal of the Flap Intermediate from the C-strand	target	POLD3	1
417	GeneTrail 3.0	Reactome	VEGF ligand-receptor interactions	target	VEGFA	1
391	GeneTrail 3.0	Reactome	MET Receptor Activation	target	HGFAC	1
544	GeneTrail 3.0	Reactome	Defective AHCY causes Hypermethioninemia with S-adenosylhomocysteine hydrolase deficiency (HMAHCHD)	target	AHCY	1
421	GeneTrail 3.0	Reactome	NTRK2 activates RAC1	target	RAC1	1
458	GeneTrail 3.0	Reactome	HCN channels	target	HCN4	1
462	GeneTrail 3.0	Reactome	Defective SLC27A4 causes ichthyosis prematurity syndrome (IPS)	target	SLC27A4	1
464	GeneTrail 3.0	Reactome	Negative regulation of TCF-dependent signaling by DVL-interacting proteins	target	DVL1	1
476	GeneTrail 3.0	Reactome	Cholesterol biosynthesis via lathosterol	target	SC5D	1
444	GeneTrail 3.0	Reactome	Heme biosynthesis	target	UROS	1
477	GeneTrail 3.0	Reactome	Release of apoptotic factors from the mitochondria	target	CYCS	1
486	GeneTrail 3.0	Reactome	Intestinal hexose absorption	target	SLC2A5	1
488	GeneTrail 3.0	Reactome	Acyl chain remodelling of PE	target	PLA2G12A	1
492	GeneTrail 3.0	Reactome	Toll Like Receptor 7/8 (TLR7/8) Cascade	target	TLR7	1
500	GeneTrail 3.0	Reactome	Proton-coupled neutral amino acid transporters	target	SLC36A2	1
502	GeneTrail 3.0	Reactome	Dissolution of Fibrin Clot	target	SERPINF2	1
508	GeneTrail 3.0	Reactome	Digestion	target	ALPI	1
517	GeneTrail 3.0	Reactome	Misspliced LRP5 mutants have enhanced beta-catenin-dependent signaling	target	KREMEN1	1
521	GeneTrail 3.0	Reactome	Synthesis and processing of ENV and VPU	target	FURIN	1
429	GeneTrail 3.0	Reactome	Regulation of PAK-2p34 activity by PS-GAP/RHG10	target	PAK2	1
525	GeneTrail 3.0	Reactome	Stimulation of the cell death response by PAK-2p34	target	PAK2	1
526	GeneTrail 3.0	Reactome	Resolution of Abasic Sites (AP sites)	target	APEX1	1
534	GeneTrail 3.0	Reactome	Evasion of Oxidative Stress Induced Senescence Due to Defective p16INK4A binding to CDK4 and CDK6	target	CDK6	1
538	GeneTrail 3.0	Reactome	Beta oxidation of myristoyl-CoA to lauroyl-CoA	target	ACADL	1
542	GeneTrail 3.0	Reactome	Hormone ligand-binding receptors	target	GPHA2	1
587	GeneTrail 3.0	Reactome	rRNA modification in the mitochondrion	target	MRM3	1
389	GeneTrail 3.0	Reactome	Synthesis of PIPs in the nucleus	target	PIP4K2B	1
591	GeneTrail 3.0	Reactome	Heme degradation	target	HMOX1	1
669	GeneTrail 3.0	Reactome	Platelet homeostasis	target	P2RX7	1
351	GeneTrail 3.0	Reactome	Autointegration results in viral DNA circles	target	HMGA1	1
350	GeneTrail 3.0	Reactome	Extrinsic Pathway of Fibrin Clot Formation	target	F9	1
674	GeneTrail 3.0	Reactome	Hydroxycarboxylic acid-binding receptors	target	HCAR2	1
676	GeneTrail 3.0	Reactome	Defective SLC1A1 is implicated in schizophrenia 18 (SCZD18) and dicarboxylic aminoaciduria (DCBXA)	target	SLC1A1	1
677	GeneTrail 3.0	Reactome	Evasion of Oncogene Induced Senescence Due to Defective p16INK4A binding to CDK4 and CDK6	target	CDK6	1
684	GeneTrail 3.0	Reactome	Regulation of cytoskeletal remodeling and cell spreading by IPP complex components	target	PARVB	1
685	GeneTrail 3.0	Reactome	MyD88-independent TLR4 cascade	target	TLR4	1
342	GeneTrail 3.0	Reactome	Variant SLC6A20 contributes towards hyperglycinuria (HG) and iminoglycinuria (IG)	target	SLC6A20	1
686	GeneTrail 3.0	Reactome	Inhibition of TSC complex formation by PKB	target	TSC1	1
340	GeneTrail 3.0	Reactome	RUNX2 regulates genes involved in differentiation of myeloid cells	target	RUNX1	1
689	GeneTrail 3.0	Reactome	Interconversion of polyamines	target	PAOX	1
694	GeneTrail 3.0	Reactome	Toxicity of botulinum toxin type B (BoNT/B)	target	SYT2	1
701	GeneTrail 3.0	Reactome	PTK6 Regulates Proteins Involved in RNA Processing	target	PTK6	1
702	GeneTrail 3.0	Reactome	Toll Like Receptor TLR6:TLR2 Cascade	target	TLR6	1
333	GeneTrail 3.0	Reactome	Synthesis of PIPs at the ER membrane	target	SBF1	1
705	GeneTrail 3.0	Reactome	COX reactions	target	PTGS1	1
329	GeneTrail 3.0	Reactome	Metal sequestration by antimicrobial proteins	target	LTF	1
327	GeneTrail 3.0	Reactome	RUNX1 regulates expression of components of tight junctions	target	RUNX1	1
666	GeneTrail 3.0	Reactome	Early Phase of HIV Life Cycle	target	PPIA	1
663	GeneTrail 3.0	Reactome	Defective SLC5A5 causes thyroid dyshormonogenesis 1 (TDH1)	target	SLC5A5	1
657	GeneTrail 3.0	Reactome	Choline catabolism	target	CHDH	1
649	GeneTrail 3.0	Reactome	Defective SLC12A3 causes Gitelman syndrome (GS)	target	SLC12A3	1
387	GeneTrail 3.0	Reactome	Defective RFT1 causes RFT1-CDG (CDG-1n)	target	RFT1	1
386	GeneTrail 3.0	Reactome	HDL clearance	target	HDLBP	1
601	GeneTrail 3.0	Reactome	TGFBR2 Kinase Domain Mutants in Cancer	target	TGFBR1	1
382	GeneTrail 3.0	Reactome	Uncoating of the HIV Virion	target	PPIA	1
380	GeneTrail 3.0	Reactome	Defective CYP11B2 causes Corticosterone methyloxidase 1 deficiency (CMO-1 deficiency)	target	CYP11B2	1
611	GeneTrail 3.0	Reactome	Vitamin B2 (riboflavin) metabolism	target	RFK	1
612	GeneTrail 3.0	Reactome	Defective MMACHC causes methylmalonic aciduria and homocystinuria type cblC	target	MMACHC	1
376	GeneTrail 3.0	Reactome	TCF7L2 mutants don't bind CTBP	target	TCF7L2	1
374	GeneTrail 3.0	Reactome	Defective DPM3 causes DPM3-CDG (CDG-1o)	target	DPM2	1
719	GeneTrail 3.0	Reactome	Scavenging by Class H Receptors	target	APOB	1
620	GeneTrail 3.0	Reactome	Acyl chain remodelling of PI	target	PLA2G12A	1
370	GeneTrail 3.0	Reactome	Activation of C3 and C5	target	C3	1
623	GeneTrail 3.0	Reactome	TLR3-mediated TICAM1-dependent programmed cell death	target	CASP8	1
625	GeneTrail 3.0	Reactome	Glycogen storage disease type XV (GYG1)	target	GYS1	1
366	GeneTrail 3.0	Reactome	Nucleobase catabolism	target	SAMHD1	1
628	GeneTrail 3.0	Reactome	Rhesus glycoproteins mediate ammonium transport.	target	RHCG	1
642	GeneTrail 3.0	Reactome	Cross-presentation of particulate exogenous antigens (phagosomes)	target	CYBB	1
361	GeneTrail 3.0	Reactome	Proton/oligopeptide cotransporters	target	SLC15A1	1
360	GeneTrail 3.0	Reactome	Melanin biosynthesis	target	TYRP1	1
646	GeneTrail 3.0	Reactome	Synthesis of Dolichyl-phosphate	target	DHDDS	1
371	GeneTrail 3.0	Reactome	Processive synthesis on the C-strand of the telomere	target	POLD3	1
1071	GeneTrail 3.0	Reactome	Cholesterol biosynthesis via desmosterol	target	SC5D	1
973	GeneTrail 3.0	Reactome	SMAD4 MH2 Domain Mutants in Cancer	target	SMAD4	1
94	GeneTrail 3.0	Reactome	Vitamin B1 (thiamin) metabolism	target	SLC19A3	1
1290	GeneTrail 3.0	Reactome	Activated NTRK2 signals through CDK5	target	RAC1	1
1294	GeneTrail 3.0	Reactome	MECP2 regulates transcription of genes involved in GABA signaling	target	MECP2	1
1300	GeneTrail 3.0	Reactome	Free fatty acid receptors	target	FFAR4	1
85	GeneTrail 3.0	Reactome	Propionyl-CoA catabolism	target	PCCB	1
1304	GeneTrail 3.0	Reactome	Classical antibody-mediated complement activation	target	C1R	1
1305	GeneTrail 3.0	Reactome	Alpha-oxidation of phytanate	target	SLC27A2	1
1317	GeneTrail 3.0	Reactome	ARL13B-mediated ciliary trafficking of INPP5E	target	PDE6D	1
1327	GeneTrail 3.0	Reactome	Defective GCLC causes Hemolytic anemia due to gamma-glutamylcysteine synthetase deficiency (HAGGSD)	target	GCLM	1
1338	GeneTrail 3.0	Reactome	TWIK related potassium channel (TREK)	target	KCNK2	1
1339	GeneTrail 3.0	Reactome	Defective ALG9 causes ALG9-CDG (CDG-1l)	target	ALG9	1
1342	GeneTrail 3.0	Reactome	Synthesis, secretion, and inactivation of Glucose-dependent Insulinotropic Polypeptide (GIP)	target	SPCS3	1
1349	GeneTrail 3.0	Reactome	rRNA processing in the mitochondrion	target	TRMT10C	1
70	GeneTrail 3.0	Reactome	Synthesis of dolichyl-phosphate mannose	target	DPM2	1
68	GeneTrail 3.0	Reactome	Biosynthesis of DPAn-6 SPMs	target	ALOX15	1
1352	GeneTrail 3.0	Reactome	Loss of MECP2 binding ability to 5mC-DNA	target	MECP2	1
64	GeneTrail 3.0	Reactome	Activated NTRK3 signals through PLCG1	target	PLCG1	1
63	GeneTrail 3.0	Reactome	Interleukin-23 signaling	target	STAT3	1
1373	GeneTrail 3.0	Reactome	Activation, translocation and oligomerization of BAX	target	BID	1
1376	GeneTrail 3.0	Reactome	Synthesis of 5-eicosatetraenoic acids	target	GPX1	1
1283	GeneTrail 3.0	Reactome	PAOs oxidise polyamines to amines	target	PAOX	1
1380	GeneTrail 3.0	Reactome	Signalling to STAT3	target	STAT3	1
91	GeneTrail 3.0	Reactome	Intracellular metabolism of fatty acids regulates insulin secretion	target	ACSL3	1
184	GeneTrail 3.0	Reactome	Defective SLCO1B1 causes hyperbilirubinemia, Rotor type (HBLRR)	target	SLCO1B1	1
121	GeneTrail 3.0	Reactome	Activated NTRK2 signals through PLCG1	target	PLCG1	1
120	GeneTrail 3.0	Reactome	Adenosine P1 receptors	target	ADORA3	1
1218	GeneTrail 3.0	Reactome	RUNX1 regulates estrogen receptor mediated transcription	target	RUNX1	1
1220	GeneTrail 3.0	Reactome	O-linked glycosylation	target	B3GALNT2	1
1221	GeneTrail 3.0	Reactome	Entry of Influenza Virion into Host Cell via Endocytosis	target	CLTC	1
1224	GeneTrail 3.0	Reactome	Abasic sugar-phosphate removal via the single-nucleotide replacement pathway	target	APEX1	1
1228	GeneTrail 3.0	Reactome	Mitochondrial ABC transporters	target	ABCB7	1
1231	GeneTrail 3.0	Reactome	Defective ABCC6 causes pseudoxanthoma elasticum (PXE)	target	ABCC6	1
111	GeneTrail 3.0	Reactome	CaM pathway	target	CALM1	1
1232	GeneTrail 3.0	Reactome	Defective MMAB causes methylmalonic aciduria type cblB	target	MMAB	1
1237	GeneTrail 3.0	Reactome	Nuclear Envelope Breakdown	target	LEMD2	1
1241	GeneTrail 3.0	Reactome	Formation of editosomes by ADAR proteins	target	ADAR	1
105	GeneTrail 3.0	Reactome	Beta-oxidation of very long chain fatty acids	target	ACOX1	1
103	GeneTrail 3.0	Reactome	Organic anion transport	target	SLC22A6	1
1248	GeneTrail 3.0	Reactome	DAG and IP3 signaling	target	PLCG1	1
1251	GeneTrail 3.0	Reactome	POU5F1 (OCT4), SOX2, NANOG repress genes related to differentiation	target	NANOG	1
1262	GeneTrail 3.0	Reactome	Adrenaline signalling through Alpha-2 adrenergic receptor	target	ADRA2B	1
1274	GeneTrail 3.0	Reactome	RUNX1 regulates transcription of genes involved in differentiation of keratinocytes	target	RUNX1	1
95	GeneTrail 3.0	Reactome	Aspartate and asparagine metabolism	target	ASPA	1
1282	GeneTrail 3.0	Reactome	Biosynthesis of maresins	target	EPHX2	1
1383	GeneTrail 3.0	Reactome	RNA Polymerase I Promoter Opening	target	UBTF	1
57	GeneTrail 3.0	Reactome	SMAD2/3 Phosphorylation Motif Mutants in Cancer	target	TGFBR1	1
56	GeneTrail 3.0	Reactome	5-Phosphoribose 1-diphosphate biosynthesis	target	PRPS1	1
1443	GeneTrail 3.0	Reactome	Folding of actin by CCT/TriC	target	ACTB	1
1444	GeneTrail 3.0	Reactome	ATP sensitive Potassium channels	target	KCNJ11	1
1446	GeneTrail 3.0	Reactome	Activated NTRK2 signals through FYN	target	GRIN2B	1
21	GeneTrail 3.0	Reactome	Reactions specific to the complex N-glycan synthesis pathway	target	MAN2A2	1
20	GeneTrail 3.0	Reactome	OAS antiviral response	target	OAS3	1
1450	GeneTrail 3.0	Reactome	Toxicity of botulinum toxin type F (BoNT/F)	target	SV2B	1
17	GeneTrail 3.0	Reactome	Glycogen storage disease type 0 (liver GYS2)	target	GYS2	1
1453	GeneTrail 3.0	Reactome	Defective CYP11A1 causes Adrenal insufficiency, congenital, with 46,XY sex reversal (AICSR)	target	CYP11A1	1
1455	GeneTrail 3.0	Reactome	Transport of connexins along the secretory pathway	target	GJB1	1
1460	GeneTrail 3.0	Reactome	Defective DPM1 causes DPM1-CDG (CDG-1e)	target	DPM2	1
1471	GeneTrail 3.0	Reactome	Caspase activation via Dependence Receptors in the absence of ligand	target	UNC5B	1
1475	GeneTrail 3.0	Reactome	Defective Mismatch Repair Associated With PMS2	target	MLH1	1
1477	GeneTrail 3.0	Reactome	Defective ABCC8 can cause hypoglycemias and hyperglycemias	target	KCNJ11	1
1484	GeneTrail 3.0	Reactome	Defective Mismatch Repair Associated With MLH1	target	MLH1	1
1487	GeneTrail 3.0	Reactome	Hyaluronan biosynthesis and export	target	HAS2	1
1488	GeneTrail 3.0	Reactome	Toxicity of botulinum toxin type D (BoNT/D)	target	SV2B	1
1491	GeneTrail 3.0	Reactome	Defective GFPT1 causes CMSTA1	target	GFPT1	1
1494	GeneTrail 3.0	Reactome	Resolution of AP sites via the multiple-nucleotide patch replacement pathway	target	APEX1	1
1501	GeneTrail 3.0	Reactome	Plus-strand DNA synthesis	target	PPIA	1
1440	GeneTrail 3.0	Reactome	Leukotriene receptors	target	CYSLTR2	1
1438	GeneTrail 3.0	Reactome	The NLRP1 inflammasome	target	BCL2L1	1
27	GeneTrail 3.0	Reactome	Defective SLC24A4 causes hypomineralized amelogenesis imperfecta (AI)	target	SLC24A4	1
1435	GeneTrail 3.0	Reactome	ALKBH3 mediated reversal of alkylation damage	target	ALKBH3	1
55	GeneTrail 3.0	Reactome	Tachykinin receptors bind tachykinins	target	TACR2	1
1386	GeneTrail 3.0	Reactome	RUNX2 regulates chondrocyte maturation	target	IHH	1
1388	GeneTrail 3.0	Reactome	Defective MAT1A causes Methionine adenosyltransferase deficiency (MATD)	target	MAT1A	1
1389	GeneTrail 3.0	Reactome	Fibronectin matrix formation	target	ITGB1	1
1393	GeneTrail 3.0	Reactome	Retinoid cycle disease events	target	LRAT	1
1394	GeneTrail 3.0	Reactome	Triglyceride biosynthesis	target	MOGAT1	1
1395	GeneTrail 3.0	Reactome	Biosynthesis of DHA-derived SPMs	target	ALOX15	1
1398	GeneTrail 3.0	Reactome	Fructose biosynthesis	target	SORD	1
47	GeneTrail 3.0	Reactome	Conjugation of phenylacetate with glutamine	target	ACSM2B	1
1208	GeneTrail 3.0	Reactome	The proton buffering model	target	UCP2	1
42	GeneTrail 3.0	Reactome	SLIT2:ROBO1 increases RHOA activity	target	RHOA	1
1417	GeneTrail 3.0	Reactome	Scavenging of heme from plasma	target	HPR	1
37	GeneTrail 3.0	Reactome	Phenylalanine metabolism	target	QDPR	1
36	GeneTrail 3.0	Reactome	TYSND1 cleaves peroxisomal proteins	target	ACOX1	1
1420	GeneTrail 3.0	Reactome	TET1,2,3 and TDG demethylate DNA	target	TET3	1
34	GeneTrail 3.0	Reactome	Response to elevated platelet cytosolic Ca2+	target	PRKCB	1
1423	GeneTrail 3.0	Reactome	Degradation of GABA	target	ALDH5A1	1
1429	GeneTrail 3.0	Reactome	Signaling by FGFR1 amplification mutants	target	FGFR1	1
1432	GeneTrail 3.0	Reactome	IKBKG deficiency causes anhidrotic ectodermal dysplasia with immunodeficiency (EDA-ID) (via TLR)	target	IKBKG	1
29	GeneTrail 3.0	Reactome	Glucocorticoid biosynthesis	target	CYP11B2	1
1410	GeneTrail 3.0	Reactome	Glycogen storage disease type 0 (muscle GYS1)	target	GYS1	1
124	GeneTrail 3.0	Reactome	Synthesis of GDP-mannose	target	GMPPB	1
452	GeneTrail 3.0	Reactome	Minus-strand DNA synthesis	target	PPIA	1
1162	GeneTrail 3.0	Reactome	Defective DHDDS causes retinitis pigmentosa 59	target	DHDDS	1
1107	GeneTrail 3.0	Reactome	Variant SLC6A20 contributes towards hyperglycinuria (HG) and iminoglycinuria (IG)	target	SLC6A20	1
1191	GeneTrail 3.0	Reactome	Arachidonate production from DAG	target	ABHD12	1
1124	GeneTrail 3.0	Reactome	phospho-PLA2 pathway	target	MAPK1	1
136	GeneTrail 3.0	Reactome	Regulation of gene expression in endocrine-committed (NEUROG3+) progenitor cells	target	NEUROD1	1
1092	GeneTrail 3.0	Reactome	FGFR3b ligand binding and activation	target	FGF9	1
175	GeneTrail 3.0	Reactome	NGF processing	target	FURIN	1
1112	GeneTrail 3.0	Reactome	Transport to the Golgi and subsequent modification	target	LMAN1	1
1093	GeneTrail 3.0	Reactome	Lysosomal oligosaccharide catabolism	target	MAN2B2	1
167	GeneTrail 3.0	Reactome	VLDL assembly	target	APOB	1
1115	GeneTrail 3.0	Reactome	Organic anion transporters	target	SLC5A5	1
173	GeneTrail 3.0	Reactome	Defective ACTH causes Obesity and Pro-opiomelanocortinin deficiency (POMCD)	target	MC2R	1
1105	GeneTrail 3.0	Reactome	tRNA processing in the mitochondrion	target	TRMT10C	1
1121	GeneTrail 3.0	Reactome	Acyl chain remodelling of PC	target	PLA2G12A	1
1169	GeneTrail 3.0	Reactome	Defective GNE causes sialuria, Nonaka myopathy and inclusion body myopathy 2	target	GNE	1
1180	GeneTrail 3.0	Reactome	Mineralocorticoid biosynthesis	target	CYP11B2	1
141	GeneTrail 3.0	Reactome	Ubiquinol biosynthesis	target	COQ7	1
1172	GeneTrail 3.0	Reactome	Calmodulin induced events	target	CALM1	1
1097	GeneTrail 3.0	Reactome	Galactose catabolism	target	PGM2L1	1
1144	GeneTrail 3.0	Reactome	Organic cation transport	target	RUNX1	1
166	GeneTrail 3.0	Reactome	Reversible hydration of carbon dioxide	target	CA12	1
1154	GeneTrail 3.0	Reactome	MET activates STAT3	target	STAT3	1
1199	GeneTrail 3.0	Reactome	NGF-independant TRKA activation	target	ADCYAP1R1	1
1204	GeneTrail 3.0	Reactome	Intracellular oxygen transport	target	CYGB	1
1080	GeneTrail 3.0	Reactome	CLEC7A/inflammasome pathway	target	CASP8	1
1145	GeneTrail 3.0	Reactome	Opsins	target	OPN5	1
1081	GeneTrail 3.0	Reactome	Oligomerization of connexins into connexons	target	GJB1	1
1147	GeneTrail 3.0	Reactome	Biosynthesis of DPAn-3-derived protectins and resolvins	target	ALOX15	1
146	GeneTrail 3.0	Reactome	Biosynthesis of E-series 18(R)-resolvins	target	ALOX15	1
1110	GeneTrail 3.0	Reactome	Chylomicron assembly	target	APOB	1
1084	GeneTrail 3.0	Reactome	The retinoid cycle in cones (daylight vision)	target	DHRS3	1
1099	GeneTrail 3.0	Reactome	RUNX3 Regulates Immune Response and Cell Migration	target	RUNX3	1
1117	GeneTrail 3.0	Reactome	Essential pentosuria	target	DCXR	1
151	GeneTrail 3.0	Reactome	Serotonin receptors	target	HTR1F	1
1196	GeneTrail 3.0	Reactome	Apoptotic execution phase	target	CASP8	1
1138	GeneTrail 3.0	Reactome	Serotonin clearance from the synaptic cleft	target	SLC6A4	1
1163	GeneTrail 3.0	Reactome	Histidine catabolism	target	CARNMT1	1
1206	GeneTrail 3.0	Reactome	Signal attenuation	target	MAPK1	1
1166	GeneTrail 3.0	Reactome	TGFBR1 LBD Mutants in Cancer	target	TGFBR1	1
1091	GeneTrail 3.0	Reactome	RUNX2 regulates genes involved in cell migration	target	AKT1	1
132	GeneTrail 3.0	Reactome	CD22 mediated BCR regulation	target	LYN	1
130	GeneTrail 3.0	Reactome	Formation of the active cofactor, UDP-glucuronate	target	UGDH	1
1421	GeneTrail 3.0	Reactome	Cristae formation	target	CHCHD3,TMEM11	2
998	GeneTrail 3.0	Reactome	FGFR2c ligand binding and activation	target	FGF5,FGF9	2
1207	GeneTrail 3.0	Reactome	Scavenging by Class B Receptors	target	SAA1,APOB	2
1415	GeneTrail 3.0	Reactome	Molybdenum cofactor biosynthesis	target	MOCS3,NFS1	2
971	GeneTrail 3.0	Reactome	Formation of the Editosome	target	A1CF,APOBEC4	2
453	GeneTrail 3.0	Reactome	Type I hemidesmosome assembly	target	DST,PLEC	2
608	GeneTrail 3.0	Reactome	Signaling by FGFR2 IIIa TM	target	POLR2F,GTF2F1	2
606	GeneTrail 3.0	Reactome	Transport of bile salts and organic acids, metal ions and amine compounds	target	SLC47A1,SLC10A6	2
1135	GeneTrail 3.0	Reactome	Activation of RAC1 downstream of NMDARs	target	CALM1,RAC1	2
602	GeneTrail 3.0	Reactome	Cam-PDE 1 activation	target	PDE1B,CALM1	2
1416	GeneTrail 3.0	Reactome	RAS GTPase cycle mutants	target	KRAS,NRAS	2
984	GeneTrail 3.0	Reactome	Acetylcholine Neurotransmitter Release Cycle	target	PPFIA4,SNAP25	2
985	GeneTrail 3.0	Reactome	Surfactant metabolism	target	ADA2,GATA6	2
571	GeneTrail 3.0	Reactome	Mitochondrial tRNA aminoacylation	target	MARS2,DARS2	2
1402	GeneTrail 3.0	Reactome	Histamine receptors	target	HRH1,HRH4	2
1403	GeneTrail 3.0	Reactome	Linoleic acid (LA) metabolism	target	FADS1,ELOVL5	2
1407	GeneTrail 3.0	Reactome	Nef mediated downregulation of CD28 cell surface expression	target	AP2M1,CD28	2
1119	GeneTrail 3.0	Reactome	Activation, myristolyation of BID and translocation to mitochondria	target	BID,CASP8	2
600	GeneTrail 3.0	Reactome	Erythropoietin activates Phosphoinositide-3-kinase (PI3K)	target	PIK3CB,LYN	2
1401	GeneTrail 3.0	Reactome	Creatine metabolism	target	GATM,SLC6A8	2
1018	GeneTrail 3.0	Reactome	TRIF-mediated programmed cell death	target	TLR4,CASP8	2
569	GeneTrail 3.0	Reactome	RUNX1 regulates transcription of genes involved in interleukin signaling	target	RUNX1,LIFR	2
1066	GeneTrail 3.0	Reactome	N-Glycan antennae elongation	target	MGAT5,ST8SIA3	2
463	GeneTrail 3.0	Reactome	Activated PKN1 stimulates transcription of AR (androgen receptor) regulated genes KLK2 and KLK3	target	KLK2,AR	2
473	GeneTrail 3.0	Reactome	Nef Mediated CD8 Down-regulation	target	AP2B1,AP2M1	2
1082	GeneTrail 3.0	Reactome	Invadopodia formation	target	SH3PXD2A,ADAM19	2
1052	GeneTrail 3.0	Reactome	Phosphorylation of proteins involved in G1/S transition by active Cyclin E:Cdk2 complexes	target	CDK2,RB1	2
478	GeneTrail 3.0	Reactome	NOTCH4 Activation and Transmission of Signal to the Nucleus	target	YWHAZ,APH1A	2
480	GeneTrail 3.0	Reactome	Purine salvage	target	DCK,GMPR	2
1479	GeneTrail 3.0	Reactome	Muscarinic acetylcholine receptors	target	CHRM2,CHRM3	2
1050	GeneTrail 3.0	Reactome	Dopamine Neurotransmitter Release Cycle	target	PPFIA4,SNAP25	2
1088	GeneTrail 3.0	Reactome	VLDL clearance	target	VLDLR,APOB	2
1469	GeneTrail 3.0	Reactome	mitochondrial fatty acid beta-oxidation of unsaturated fatty acids	target	ACADL,DECR1	2
505	GeneTrail 3.0	Reactome	Na+/Cl- dependent neurotransmitter transporters	target	SLC6A20,SLC6A6	2
1468	GeneTrail 3.0	Reactome	PTK6 Down-Regulation	target	PTK6,PTPN1	2
514	GeneTrail 3.0	Reactome	Prostanoid ligand receptors	target	PTGDR2,TBXA2R	2
1046	GeneTrail 3.0	Reactome	Adrenoceptors	target	ADRA2B,ADRB1	2
519	GeneTrail 3.0	Reactome	FGFR3 mutant receptor activation	target	FGF5,FGF9	2
1451	GeneTrail 3.0	Reactome	APOBEC3G mediated resistance to HIV-1 infection	target	PPIA,HMGA1	2
1012	GeneTrail 3.0	Reactome	Transport of vitamins, nucleosides, and related molecules	target	PDZD11,SLC33A1	2
1108	GeneTrail 3.0	Reactome	Pre-NOTCH Processing in the Endoplasmic Reticulum	target	POFUT1,NOTCH1	2
566	GeneTrail 3.0	Reactome	Insulin receptor signalling cascade	target	KRAS,NRAS	2
565	GeneTrail 3.0	Reactome	Transcriptional activation of cell cycle inhibitor p21	target	CDKN1A,ZNF385A	2
552	GeneTrail 3.0	Reactome	Butyrophilin (BTN) family interactions	target	BTN3A2,CD209	2
551	GeneTrail 3.0	Reactome	Peroxisomal lipid metabolism	target	NUDT7,NUDT19	2
1109	GeneTrail 3.0	Reactome	Acyl chain remodeling of DAG and TAG	target	DGAT2L6,PNPLA3	2
1098	GeneTrail 3.0	Reactome	Downregulation of ERBB4 signaling	target	UBC,RPS27A	2
541	GeneTrail 3.0	Reactome	Activated NTRK2 signals through RAS	target	KRAS,NRAS	2
1031	GeneTrail 3.0	Reactome	Abacavir metabolism	target	GUK1,NT5C2	2
540	GeneTrail 3.0	Reactome	Orexin and neuropeptides FF and QRFP bind to their respective receptors	target	QRFPR,NPFFR1	2
1448	GeneTrail 3.0	Reactome	Nef and signal transduction	target	PAK2,RAC1	2
533	GeneTrail 3.0	Reactome	Passive transport by Aquaporins	target	AQP3,AQP6	2
527	GeneTrail 3.0	Reactome	Synthesis of PS	target	PTDSS1,PTDSS2	2
1027	GeneTrail 3.0	Reactome	p75NTR negatively regulates cell cycle via SC1	target	PRDM4,NGFR	2
970	GeneTrail 3.0	Reactome	Constitutive Signaling by NOTCH1 t(7;9)(NOTCH1:M1580 K2555) Translocation Mutant	target	JAG2,NOTCH1	2
1362	GeneTrail 3.0	Reactome	Regulation of innate immune responses to cytosolic DNA	target	UBC,RPS27A	2
619	GeneTrail 3.0	Reactome	Acetylcholine regulates insulin secretion	target	MARCKS,CHRM3	2
1244	GeneTrail 3.0	Reactome	Synthesis of PG	target	CDS2,PLD6	2
1246	GeneTrail 3.0	Reactome	MyD88 deficiency (TLR2/4)	target	TLR4,TLR6	2
1247	GeneTrail 3.0	Reactome	SOS-mediated signalling	target	KRAS,NRAS	2
1183	GeneTrail 3.0	Reactome	Pyrimidine catabolism	target	UPP2,AGXT2	2
758	GeneTrail 3.0	Reactome	TICAM1-dependent activation of IRF3/IRF7	target	UBC,RPS27A	2
750	GeneTrail 3.0	Reactome	Physiological factors	target	NPR1,WWTR1	2
749	GeneTrail 3.0	Reactome	Proton-coupled monocarboxylate transport	target	SLC16A1,SLC16A7	2
873	GeneTrail 3.0	Reactome	Sodium/Calcium exchangers	target	SLC24A4,CALM1	2
1182	GeneTrail 3.0	Reactome	PTK6 Activates STAT3	target	PTK6,STAT3	2
1272	GeneTrail 3.0	Reactome	NR1H2 & NR1H3 regulate gene expression linked to gluconeogenesis	target	RXRA,NRIP1	2
742	GeneTrail 3.0	Reactome	Repression of WNT target genes	target	TCF7L2,TLE1	2
895	GeneTrail 3.0	Reactome	Activation of BMF and translocation to mitochondria	target	DYNLL2,MAPK8	2
1276	GeneTrail 3.0	Reactome	FGFR3c ligand binding and activation	target	FGF5,FGF9	2
732	GeneTrail 3.0	Reactome	Activation of the AP-1 family of transcription factors	target	MAPK1,MAPK8	2
730	GeneTrail 3.0	Reactome	Opioid Signalling	target	PDYN,OPRM1	2
774	GeneTrail 3.0	Reactome	Urea cycle	target	SLC25A15,CPS1	2
724	GeneTrail 3.0	Reactome	Unwinding of DNA	target	MCM5,MCM8	2
1192	GeneTrail 3.0	Reactome	Toxicity of botulinum toxin type A (BoNT/A)	target	SV2B,SNAP25	2
1193	GeneTrail 3.0	Reactome	Sterols are 12-hydroxylated by CYP8B1	target	PTGIS,CYP8B1	2
836	GeneTrail 3.0	Reactome	Metabolism of polyamines	target	SRM,SMS	2
1210	GeneTrail 3.0	Reactome	RAS signaling downstream of NF1 loss-of-function variants	target	KRAS,NRAS	2
818	GeneTrail 3.0	Reactome	Synthesis of 12-eicosatetraenoic acid derivatives	target	GPX1,ALOX15	2
839	GeneTrail 3.0	Reactome	Interleukin-36 pathway	target	IL36B,IL1F10	2
1203	GeneTrail 3.0	Reactome	Lectin pathway of complement activation	target	COLEC10,MBL2	2
815	GeneTrail 3.0	Reactome	Defective CHSY1 causes TPBS	target	BCAN,VCAN	2
1211	GeneTrail 3.0	Reactome	Serotonin Neurotransmitter Release Cycle	target	PPFIA4,SNAP25	2
840	GeneTrail 3.0	Reactome	NR1H2 & NR1H3 regulate gene expression to limit cholesterol uptake	target	MYLIP,RXRA	2
1223	GeneTrail 3.0	Reactome	IkBA variant leads to EDA-ID	target	NFKBIA,IKBKG	2
852	GeneTrail 3.0	Reactome	Regulation of gene expression in early pancreatic precursor cells	target	ONECUT3,FGF10	2
799	GeneTrail 3.0	Reactome	Norepinephrine Neurotransmitter Release Cycle	target	PPFIA4,SNAP25	2
858	GeneTrail 3.0	Reactome	Pre-NOTCH Processing in Golgi	target	NOTCH1,FURIN	2
794	GeneTrail 3.0	Reactome	MECP2 regulates transcription of neuronal ligands	target	MECP2,CREB1	2
864	GeneTrail 3.0	Reactome	Pentose phosphate pathway	target	SHPK,PGD	2
1235	GeneTrail 3.0	Reactome	Ion influx/efflux at host-pathogen interface	target	PDZD11,SLC11A1	2
1238	GeneTrail 3.0	Reactome	SLBP Dependent Processing of Replication-Dependent Histone Pre-mRNAs	target	LSM10,SNRPD3	2
1167	GeneTrail 3.0	Reactome	PI5P Regulates TP53 Acetylation	target	PIN1,PIP4K2B	2
909	GeneTrail 3.0	Reactome	TNF signaling	target	BAG4,TRAF2	2
713	GeneTrail 3.0	Reactome	Acyl chain remodeling of CL	target	LCLAT1,TAZ	2
937	GeneTrail 3.0	Reactome	Neurofascin interactions	target	NFASC,ANK1	2
941	GeneTrail 3.0	Reactome	Transport of organic anions	target	SLCO3A1,SLCO1B1	2
1350	GeneTrail 3.0	Reactome	Phase 3 - rapid repolarisation	target	KCNH2,KCNE4	2
659	GeneTrail 3.0	Reactome	L1CAM interactions	target	EPHB2,LYPLA2	2
944	GeneTrail 3.0	Reactome	Inactivation of CDC42 and RAC1	target	ARHGAP39,RAC1	2
945	GeneTrail 3.0	Reactome	Defective B4GALT1 causes B4GALT1-CDG (CDG-2d)	target	PRELP,OMD	2
1359	GeneTrail 3.0	Reactome	Conversion from APC/C:Cdc20 to APC/C:Cdh1 in late anaphase	target	FZR1,CDC23	2
1360	GeneTrail 3.0	Reactome	Disinhibition of SNARE formation	target	PRKCB,STX4	2
950	GeneTrail 3.0	Reactome	Transport of gamma-carboxylated protein precursors from the endoplasmic reticulum to the Golgi apparatus	target	F9,F2	2
638	GeneTrail 3.0	Reactome	PI3K events in ERBB4 signaling	target	EREG,HBEGF	2
631	GeneTrail 3.0	Reactome	Integration of energy metabolism	target	PPP2CB,PPP2R1A	2
958	GeneTrail 3.0	Reactome	Activation of PPARGC1A (PGC-1alpha) by phosphorylation	target	PRKAB1,PRKAA2	2
626	GeneTrail 3.0	Reactome	Defective Mismatch Repair Associated With MSH2	target	MSH3,MSH6	2
959	GeneTrail 3.0	Reactome	Nectin/Necl trans heterodimerization	target	NECTIN4,NECTIN1	2
965	GeneTrail 3.0	Reactome	Cohesin Loading onto Chromatin	target	WAPL,NIPBL	2
673	GeneTrail 3.0	Reactome	HSF1 activation	target	YWHAE,HSP90AB1	2
1344	GeneTrail 3.0	Reactome	Synthesis of 15-eicosatetraenoic acid derivatives	target	GPX1,ALOX15	2
1158	GeneTrail 3.0	Reactome	Synthesis of PE	target	PISD,CEPT1	2
1340	GeneTrail 3.0	Reactome	Transcriptional regulation by the AP-2 (TFAP2) family of transcription factors	target	DEK,TFAP2A	2
913	GeneTrail 3.0	Reactome	RUNX1 regulates transcription of genes involved in BCR signaling	target	PAX5,RUNX1	2
711	GeneTrail 3.0	Reactome	SUMO is conjugated to E1 (UBA2:SAE1)	target	SUMO1,SAE1	2
706	GeneTrail 3.0	Reactome	Signalling to RAS	target	KRAS,NRAS	2
1297	GeneTrail 3.0	Reactome	Signaling by plasma membrane FGFR1 fusions	target	BAG4,FGFR1	2
915	GeneTrail 3.0	Reactome	mRNA Editing: C to U Conversion	target	A1CF,APOBEC4	2
695	GeneTrail 3.0	Reactome	Transport and synthesis of PAPS	target	SLC35B3,SLC26A2	2
1307	GeneTrail 3.0	Reactome	ATF6 (ATF6-alpha) activates chaperones	target	ATF6,HSPA5	2
613	GeneTrail 3.0	Reactome	FasL/ CD95L signaling	target	CASP10,CASP8	2
687	GeneTrail 3.0	Reactome	Establishment of Sister Chromatid Cohesion	target	ESCO2,WAPL	2
1312	GeneTrail 3.0	Reactome	SUMO is transferred from E1 to E2 (UBE2I, UBC9)	target	SUMO1,SAE1	2
1325	GeneTrail 3.0	Reactome	Electric Transmission Across Gap Junctions	target	GJC1,GJD2	2
926	GeneTrail 3.0	Reactome	IRE1alpha activates chaperones	target	ERN1,HSPA5	2
683	GeneTrail 3.0	Reactome	IRAK4 deficiency (TLR5)	target	TLR10,IRAK4	2
681	GeneTrail 3.0	Reactome	Activated NTRK3 signals through RAS	target	KRAS,NRAS	2
1160	GeneTrail 3.0	Reactome	Phosphorylation of Emi1	target	FZR1,CCNB1	2
932	GeneTrail 3.0	Reactome	Assembly of Viral Components at the Budding Site	target	CANX,CALR	2
1311	GeneTrail 3.0	Reactome	IRS-mediated signalling	target	PIK3CB,PIK3R2	2
1077	GeneTrail 3.0	Reactome	FGFR1b ligand binding and activation	target	FGFR1,FGF10	2
1505	GeneTrail 3.0	Reactome	Signaling by activated point mutants of FGFR3	target	FGF5,FGF9	2
150	GeneTrail 3.0	Reactome	Biosynthesis of protectins	target	CYP1A1,ALOX15	2
186	GeneTrail 3.0	Reactome	Apoptotic cleavage of cell adhesion proteins	target	PKP1,CTNNB1	2
187	GeneTrail 3.0	Reactome	Calnexin/calreticulin cycle	target	CANX,CALR	2
426	GeneTrail 3.0	Reactome	Defective ABCG5 causes sitosterolemia	target	ABCG8,ABCG5	2
305	GeneTrail 3.0	Reactome	Transport of fatty acids	target	SLC27A1,SLC27A4	2
207	GeneTrail 3.0	Reactome	Androgen biosynthesis	target	HSD17B12,SRD5A1	2
59	GeneTrail 3.0	Reactome	Tandem of pore domain in a weak inwardly rectifying K+ channels (TWIK)	target	KCNK6,KCNK1	2
185	GeneTrail 3.0	Reactome	Reversal of alkylation damage by DNA dioxygenases	target	ALKBH5,FTO	2
212	GeneTrail 3.0	Reactome	Hypusine synthesis from eIF5A-lysine	target	EIF5A,EIF5A2	2
46	GeneTrail 3.0	Reactome	NOSTRIN mediated eNOS trafficking	target	CAV1,WASL	2
223	GeneTrail 3.0	Reactome	Regulation of TP53 Activity through Association with Co-factors	target	AKT1,ZNF385A	2
228	GeneTrail 3.0	Reactome	Assembly of the ORC complex at the origin of replication	target	ORC4,ORC5	2
32	GeneTrail 3.0	Reactome	betaKlotho-mediated ligand binding	target	KLB,FGF19	2
30	GeneTrail 3.0	Reactome	Defective ABCG8 causes gallbladder disease 4 and sitosterolemia	target	ABCG8,ABCG5	2
232	GeneTrail 3.0	Reactome	Terminal pathway of complement	target	CLU,C8A	2
214	GeneTrail 3.0	Reactome	Chromatin modifying enzymes	target	PADI2,PADI3	2
415	GeneTrail 3.0	Reactome	Formation of tubulin folding intermediates by CCT/TriC	target	TUBB2A,TUBB4A	2
323	GeneTrail 3.0	Reactome	Activation of BIM and translocation to mitochondria	target	BCL2L11,MAPK8	2
413	GeneTrail 3.0	Reactome	RUNX2 regulates bone development	target	SMAD6,SMAD4	2
118	GeneTrail 3.0	Reactome	Phosphate bond hydrolysis by NUDT proteins	target	NUDT5,NUDT16	2
109	GeneTrail 3.0	Reactome	Thyroxine biosynthesis	target	SLC5A5,IYD	2
368	GeneTrail 3.0	Reactome	Defective CHST14 causes EDS, musculocontractural type	target	BCAN,VCAN	2
101	GeneTrail 3.0	Reactome	Trafficking of myristoylated proteins to the cilium	target	ARL3,NPHP3	2
99	GeneTrail 3.0	Reactome	Interactions of Tat with host cellular proteins	target	CCNT1,CDK9	2
137	GeneTrail 3.0	Reactome	FGFR4 ligand binding and activation	target	FGF9,FGF19	2
358	GeneTrail 3.0	Reactome	GABA synthesis, release, reuptake and degradation	target	HSPA8,SNAP25	2
148	GeneTrail 3.0	Reactome	SIRT1 negatively regulates rRNA expression	target	TAF1B,TAF1D	2
153	GeneTrail 3.0	Reactome	Localization of the PINCH-ILK-PARVIN complex to focal adhesions	target	ITGB1,ILK	2
353	GeneTrail 3.0	Reactome	Calcitonin-like ligand receptors	target	ADM2,ADM	2
347	GeneTrail 3.0	Reactome	InlB-mediated entry of Listeria monocytogenes into host cell	target	UBC,RPS27A	2
337	GeneTrail 3.0	Reactome	Conjugation of benzoate with glycine	target	GLYAT,ACSM2B	2
407	GeneTrail 3.0	Reactome	Transport of nucleotide sugars	target	SLC35B3,SLC35A2	2
176	GeneTrail 3.0	Reactome	Gamma carboxylation, hypusine formation and arylsulfatase activation	target	FN3KRP,ICMT	2
330	GeneTrail 3.0	Reactome	Defective ST3GAL3 causes MCT12 and EIEE15	target	PRELP,OMD	2
233	GeneTrail 3.0	Reactome	SLBP independent Processing of Histone Pre-mRNAs	target	LSM10,SNRPD3	2
22	GeneTrail 3.0	Reactome	Cellular response to hypoxia	target	HIF1AN,HIF1A	2
198	GeneTrail 3.0	Reactome	Synaptic adhesion-like molecules	target	GRIN2B,FLOT2	2
289	GeneTrail 3.0	Reactome	Ethanol oxidation	target	ADH4,ADH5	2
12	GeneTrail 3.0	Reactome	Glutathione synthesis and recycling	target	GCLM,CHAC1	2
280	GeneTrail 3.0	Reactome	GRB7 events in ERBB2 signaling	target	ERBB3,ERBB2	2
239	GeneTrail 3.0	Reactome	Alternative complement activation	target	C3,GZMM	2
284	GeneTrail 3.0	Reactome	Integration of provirus	target	PPIA,HMGA1	2
15	GeneTrail 3.0	Reactome	Phosphorylation of the APC/C	target	CDC23,CCNB1	2
244	GeneTrail 3.0	Reactome	Acyl chain remodelling of PS	target	OSBPL10,PLA2G12A	2
443	GeneTrail 3.0	Reactome	AKT-mediated inactivation of FOXO1A	target	AKT1,FOXO1	2
439	GeneTrail 3.0	Reactome	Toxicity of botulinum toxin type E (BoNT/E)	target	SV2B,SNAP25	2
19	GeneTrail 3.0	Reactome	Synthesis of PI	target	PITPNM3,CDIPT	2
247	GeneTrail 3.0	Reactome	Activation of caspases through apoptosome-mediated cleavage	target	CYCS,XIAP,APAF1	3
155	GeneTrail 3.0	Reactome	Synthesis, secretion, and deacylation of Ghrelin	target	SPCS3,PLA2G7,IGF1	3
179	GeneTrail 3.0	Reactome	Recognition and association of DNA glycosylase with site containing an affected purine	target	TERF2,POT1,TERF1	3
1137	GeneTrail 3.0	Reactome	NADE modulates death signalling	target	YWHAE,NGFR,CASP2	3
249	GeneTrail 3.0	Reactome	Activation of the TFAP2 (AP-2) family of transcription factors	target	CREBBP,TFAP2B,TFAP2A	3
1132	GeneTrail 3.0	Reactome	Lysine catabolism	target	PHYKPL,OGDH,GCDH	3
273	GeneTrail 3.0	Reactome	RIP-mediated NFkB activation via ZBP1	target	NFKBIA,IKBKG,NKIRAS2	3
344	GeneTrail 3.0	Reactome	Trafficking and processing of endosomal TLR	target	TLR7,CTSB,HSP90B1	3
1128	GeneTrail 3.0	Reactome	Common Pathway of Fibrin Clot Formation	target	F2,FGG,SERPINC1	3
1127	GeneTrail 3.0	Reactome	MET activates RAS signaling	target	KRAS,NRAS,MUC20	3
1116	GeneTrail 3.0	Reactome	Packaging Of Telomere Ends	target	TERF2,POT1,TERF1	3
163	GeneTrail 3.0	Reactome	HHAT G278V abrogates palmitoylation of Hh-Np	target	HHAT,IHH,SHH	3
918	GeneTrail 3.0	Reactome	Sensing of DNA Double Strand Breaks	target	ATM,RAD50,MRE11	3
1106	GeneTrail 3.0	Reactome	Regulation of commissural axon pathfinding by SLIT and ROBO	target	SLIT1,NTN1,NELL2	3
1103	GeneTrail 3.0	Reactome	P2Y receptors	target	P2RY6,P2RY1,P2RY11	3
1139	GeneTrail 3.0	Reactome	Cation-coupled Chloride cotransporters	target	SLC12A5,SLC12A3,SLC12A6	3
172	GeneTrail 3.0	Reactome	Erythropoietin activates STAT5	target	STAT5A,STAT5B,LYN	3
1096	GeneTrail 3.0	Reactome	TRAF3-dependent IRF activation pathway	target	SIKE1,CREBBP,MAVS	3
174	GeneTrail 3.0	Reactome	Metallothioneins bind metals	target	MT2A,MT1E,MT1A	3
920	GeneTrail 3.0	Reactome	Signaling by FGFR3 fusions in cancer	target	KRAS,NRAS,FRS2	3
178	GeneTrail 3.0	Reactome	SUMO is proteolytically processed	target	SUMO1,SENP1,SENP5	3
704	GeneTrail 3.0	Reactome	Prefoldin mediated transfer of substrate to CCT/TriC	target	TUBB2A,ACTB,TUBB4A	3
332	GeneTrail 3.0	Reactome	Scavenging by Class F Receptors	target	SCARF1,APOB,CALR	3
707	GeneTrail 3.0	Reactome	IRF3-mediated induction of type I IFN	target	XRCC5,XRCC6,MRE11	3
1100	GeneTrail 3.0	Reactome	Metabolism of ingested SeMet, Sec, MeSec into H2Se	target	CBS,MAT1A,AHCY	3
1146	GeneTrail 3.0	Reactome	Tetrahydrobiopterin (BH4) synthesis, recycling, salvage and regulation	target	AKT1,PRKG2,CALM1	3
849	GeneTrail 3.0	Reactome	Lewis blood group biosynthesis	target	B3GALT5,FUT6,FUT2	3
260	GeneTrail 3.0	Reactome	Activation of NIMA Kinases NEK9, NEK6, NEK7	target	NEK7,NEK9,CCNB1	3
886	GeneTrail 3.0	Reactome	Methionine salvage pathway	target	MRI1,APIP,MTAP	3
369	GeneTrail 3.0	Reactome	p53-Dependent G1 DNA Damage Response	target	CDKN1B,CDKN1A,CDK2	3
889	GeneTrail 3.0	Reactome	Defective CHST6 causes MCDC1	target	CHST6,OMD,PRELP	3
1212	GeneTrail 3.0	Reactome	PERK regulates gene expression	target	EIF2S1,HSPA5,EIF2S3	3
1201	GeneTrail 3.0	Reactome	Defective CHST3 causes SEDCJD	target	CHST3,BCAN,VCAN	3
1200	GeneTrail 3.0	Reactome	Protein repair	target	TXN,MSRB3,MSRB2	3
1198	GeneTrail 3.0	Reactome	Microtubule-dependent trafficking of connexons from Golgi to the plasma membrane	target	TUBB2A,TUBB4A,TUBB8	3
131	GeneTrail 3.0	Reactome	Activation of the phototransduction cascade	target	PDE6A,GNB1,CNGB1	3
1194	GeneTrail 3.0	Reactome	Synthesis of epoxy (EET) and dihydroxyeicosatrienoic acids (DHET)	target	EPHX2,CYP1B1,CYP1A1	3
897	GeneTrail 3.0	Reactome	Activation of RAS in B cells	target	KRAS,RASGRP3,NRAS	3
1187	GeneTrail 3.0	Reactome	Activation of Matrix Metalloproteinases	target	MMP2,KLK2,FURIN	3
916	GeneTrail 3.0	Reactome	TNFs bind their physiological receptors	target	TNFRSF1B,TNFSF15,EDARADD	3
268	GeneTrail 3.0	Reactome	Zinc influx into cells by the SLC39 gene family	target	SLC39A1,SLC39A6,SLC39A10	3
899	GeneTrail 3.0	Reactome	Reduction of cytosolic Ca++ levels	target	ATP2B1,CALM1,ATP2B3	3
1175	GeneTrail 3.0	Reactome	Signaling by Type 1 Insulin-like Growth Factor 1 Receptor (IGF1R)	target	IGF2,IGF1R,IGF1	3
855	GeneTrail 3.0	Reactome	POU5F1 (OCT4), SOX2, NANOG activate genes related to proliferation	target	NANOG,DPPA4,STAT3	3
1161	GeneTrail 3.0	Reactome	PI Metabolism	target	TNFAIP8L1,TNFAIP8L3,TNFAIP8L2	3
653	GeneTrail 3.0	Reactome	Phospholipase C-mediated cascade; FGFR3	target	FGF5,FGF9,PLCG1	3
254	GeneTrail 3.0	Reactome	Role of ABL in ROBO-SLIT signaling	target	ABL1,ABL2,CLASP1	3
356	GeneTrail 3.0	Reactome	ARMS-mediated activation	target	RAP1A,YWHAB,CRK	3
264	GeneTrail 3.0	Reactome	Endosomal/Vacuolar pathway	target	HLA-B,HLA-A,HLA-C	3
355	GeneTrail 3.0	Reactome	ABC transporters in lipid homeostasis	target	ABCG8,ABCA2,ABCG5	3
664	GeneTrail 3.0	Reactome	Gamma-carboxylation of protein precursors	target	F9,F2,GGCX	3
152	GeneTrail 3.0	Reactome	Myoclonic epilepsy of Lafora	target	GYS1,UBC,RPS27A	3
326	GeneTrail 3.0	Reactome	Receptor Mediated Mitophagy	target	ULK1,PGAM5,CSNK2A1	3
362	GeneTrail 3.0	Reactome	Release of Hh-Np from the secreting cell	target	SHH,GPC5,IHH	3
180	GeneTrail 3.0	Reactome	Formation of Senescence-Associated Heterochromatin Foci (SAHF)	target	HMGA1,RB1,HMGA2	3
723	GeneTrail 3.0	Reactome	YAP1- and WWTR1 (TAZ)-stimulated gene expression	target	TEAD1,WWTR1,TEAD3	3
181	GeneTrail 3.0	Reactome	RHO GTPases Activate Rhotekin and Rhophilins	target	RHOC,RHOA,RHOB	3
1010	GeneTrail 3.0	Reactome	Meiotic synapsis	target	TERF2,POT1,TERF1	3
1008	GeneTrail 3.0	Reactome	Synthesis of PIPs at the late endosome membrane	target	MTMR7,MTMR9,FIG4	3
822	GeneTrail 3.0	Reactome	Pyruvate metabolism	target	SLC16A1,GLO1,PDHB	3
772	GeneTrail 3.0	Reactome	Recycling of bile acids and salts	target	NCOA1,SLCO1B1,RXRA	3
773	GeneTrail 3.0	Reactome	STAT5 Activation	target	PTPN11,STAT5A,STAT5B	3
997	GeneTrail 3.0	Reactome	Trafficking of GluR2-containing AMPA receptors	target	AP2B1,AP2M1,PRKCB	3
995	GeneTrail 3.0	Reactome	Asparagine N-linked glycosylation	target	RPN2,ASGR2,ASGR1	3
221	GeneTrail 3.0	Reactome	TFAP2 (AP-2) family regulates transcription of cell cycle factors	target	CDKN1A,MYC,TFAP2A	3
302	GeneTrail 3.0	Reactome	Bicarbonate transporters	target	AHCYL2,SLC4A1,SLC4A2	3
783	GeneTrail 3.0	Reactome	Vitamin B5 (pantothenate) metabolism	target	PDZD11,AASDHPPT,FASN	3
238	GeneTrail 3.0	Reactome	Initial triggering of complement	target	C1R,COLEC10,MBL2	3
788	GeneTrail 3.0	Reactome	G2 Phase	target	CDK2,E2F1,E2F3	3
790	GeneTrail 3.0	Reactome	PP2A-mediated dephosphorylation of key metabolic factors	target	PPP2CB,PPP2R1A,MLXIPL	3
791	GeneTrail 3.0	Reactome	Regulated proteolysis of p75NTR	target	TRAF6,NGFR,APH1A	3
792	GeneTrail 3.0	Reactome	CREB phosphorylation	target	RPS6KA3,RPS6KA5,CREB1	3
975	GeneTrail 3.0	Reactome	p38MAPK events	target	KRAS,MAPK13,NRAS	3
967	GeneTrail 3.0	Reactome	Regulation of signaling by NODAL	target	ACVR2B,NODAL,ACVR1B	3
966	GeneTrail 3.0	Reactome	Regulation of glycolysis by fructose 2,6-bisphosphate metabolism	target	PPP2CB,PPP2R1A,PFKFB3	3
800	GeneTrail 3.0	Reactome	Apoptotic cleavage of cellular proteins	target	CLSPN,ACIN1,CASP8	3
814	GeneTrail 3.0	Reactome	PTK6 promotes HIF1A stabilization	target	PTK6,HIF1A,HBEGF	3
813	GeneTrail 3.0	Reactome	CREB1 phosphorylation through NMDA receptor-mediated activation of RAS signaling	target	RPS6KA3,CREB1,RPS6KA6	3
957	GeneTrail 3.0	Reactome	Synthesis of PIPs at the Golgi membrane	target	ARF1,PI4K2A,FIG4	3
956	GeneTrail 3.0	Reactome	Negative feedback regulation of MAPK pathway	target	MAP2K2,MAPK1,RAF1	3
952	GeneTrail 3.0	Reactome	Apoptosis induced DNA fragmentation	target	HMGB2,DFFA,HMGB1	3
809	GeneTrail 3.0	Reactome	2-LTR circle formation	target	XRCC5,HMGA1,XRCC6	3
765	GeneTrail 3.0	Reactome	IRAK4 deficiency (TLR2/4)	target	IRAK4,TLR6,TLR4	3
718	GeneTrail 3.0	Reactome	Activation of Ca-permeable Kainate Receptor	target	NCALD,CALM1,GRIK3	3
764	GeneTrail 3.0	Reactome	Defective GALNT12 causes colorectal cancer 1 (CRCS1)	target	MUC4,MUC20,MUC17	3
278	GeneTrail 3.0	Reactome	Activated point mutants of FGFR2	target	FGF5,FGF10,FGF9	3
182	GeneTrail 3.0	Reactome	Interleukin-38 signaling	target	IL1RAPL1,MAPK8,IL1F10	3
722	GeneTrail 3.0	Reactome	Negative regulation of TCF-dependent signaling by WNT ligand antagonists	target	KREMEN1,WNT4,LRP6	3
245	GeneTrail 3.0	Reactome	TNF receptor superfamily (TNFSF) members mediating non-canonical NF-kB pathway	target	TNFRSF13C,TRAF2,CD40LG	3
927	GeneTrail 3.0	Reactome	Attenuation phase	target	CREBBP,HSPA8,HSP90AB1	3
728	GeneTrail 3.0	Reactome	Elevation of cytosolic Ca2+ levels	target	ORAI2,P2RX7,STIM1	3
1073	GeneTrail 3.0	Reactome	SMAC (DIABLO) binds to IAPs	target	CYCS,XIAP,APAF1	3
935	GeneTrail 3.0	Reactome	G2/M DNA replication checkpoint	target	CCNB1,PKMYT1,WEE1	3
1070	GeneTrail 3.0	Reactome	FLT3 Signaling	target	KRAS,PTPN11,NRAS	3
1068	GeneTrail 3.0	Reactome	Defective HLCS causes multiple carboxylase deficiency	target	HLCS,ACACA,PCCB	3
936	GeneTrail 3.0	Reactome	Abortive elongation of HIV-1 transcript in the absence of Tat	target	POLR2F,SUPT4H1,GTF2F1	3
827	GeneTrail 3.0	Reactome	Signaling by Activin	target	ACVR2B,ACVR1B,SMAD4	3
189	GeneTrail 3.0	Reactome	MAPK3 (ERK1) activation	target	PTPN11,IL6ST,IL6R	3
1051	GeneTrail 3.0	Reactome	Pyrimidine biosynthesis	target	DHODH,CAD,UMPS	3
193	GeneTrail 3.0	Reactome	Signaling by activated point mutants of FGFR1	target	FGF5,FGFR1,FGF9	3
316	GeneTrail 3.0	Reactome	Mismatch repair (MMR) directed by MSH2:MSH6 (MutSalpha)	target	POLD3,MSH6,MLH1	3
194	GeneTrail 3.0	Reactome	Conjugation of salicylate with glycine	target	GLYAT,ACSM2B,ACSM2A	3
1044	GeneTrail 3.0	Reactome	Carnitine synthesis	target	SHMT1,ALDH9A1,TMLHE	3
313	GeneTrail 3.0	Reactome	LGI-ADAM interactions	target	CACNG2,LGI3,CACNG8	3
1041	GeneTrail 3.0	Reactome	Astrocytic Glutamate-Glutamine Uptake And Metabolism	target	SLC1A2,GLUL,SLC38A1	3
373	GeneTrail 3.0	Reactome	Nef mediated downregulation of MHC class I complex cell surface expression	target	AP1S2,AP1G1,AP1S3	3
1036	GeneTrail 3.0	Reactome	Interleukin-35 Signalling	target	CANX,IL6ST,STAT3	3
1035	GeneTrail 3.0	Reactome	Activation of PUMA and translocation to mitochondria	target	TFDP2,TFDP1,E2F1	3
199	GeneTrail 3.0	Reactome	Nicotinamide salvaging	target	PTGIS,NAXD,CYP8B1	3
760	GeneTrail 3.0	Reactome	Post-chaperonin tubulin folding pathway	target	TBCA,TUBB2A,TUBB4A	3
1019	GeneTrail 3.0	Reactome	Nicotinate metabolism	target	QPRT,NMNAT2,NMNAT1	3
279	GeneTrail 3.0	Reactome	Lysosphingolipid and LPA receptors	target	S1PR1,S1PR2,LPAR2	3
114	GeneTrail 3.0	Reactome	Glutathione conjugation	target	GSTM4,GSTO2,AKR1A1	3
870	GeneTrail 3.0	Reactome	POLB-Dependent Long Patch Base Excision Repair	target	PARP2,PARG,APEX1	3
1358	GeneTrail 3.0	Reactome	Loss of phosphorylation of MECP2 at T308	target	MECP2,CAMK4,CALM1	3
43	GeneTrail 3.0	Reactome	The canonical retinoid cycle in rods (twilight vision)	target	RDH11,LRAT,RDH10	3
400	GeneTrail 3.0	Reactome	TGF-beta receptor signaling activates SMADs	target	TGFBR1,FURIN,SMAD4	3
82	GeneTrail 3.0	Reactome	LRR FLII-interacting protein 1 (LRRFIP1) activates type I IFN production	target	LRRFIP1,CREBBP,CTNNB1	3
1408	GeneTrail 3.0	Reactome	Binding and entry of HIV virion	target	PPIA,CCR5,CD4	3
1412	GeneTrail 3.0	Reactome	Erythropoietin activates Phospholipase C gamma (PLCG)	target	PLCG2,PLCG1,LYN	3
1414	GeneTrail 3.0	Reactome	Sulfur amino acid metabolism	target	BHMT2,MAT1A,AHCY	3
1293	GeneTrail 3.0	Reactome	APC-Cdc20 mediated degradation of Nek2A	target	CDC23,UBC,RPS27A	3
1292	GeneTrail 3.0	Reactome	Fatty acids	target	CYP4A22,CYP4A11,CYP4F11	3
506	GeneTrail 3.0	Reactome	Formation of xylulose-5-phosphate	target	SORD,AKR1A1,DCXR	3
1418	GeneTrail 3.0	Reactome	Gastrin-CREB signalling pathway via PKC and MAPK	target	RPS6KA3,MAPK1,CREB1	3
1426	GeneTrail 3.0	Reactome	Initiation of Nuclear Envelope Reformation	target	PPP2R2A,PPP2R1A,LEMD2	3
89	GeneTrail 3.0	Reactome	Cleavage of the damaged purine	target	TERF2,POT1,TERF1	3
493	GeneTrail 3.0	Reactome	Purine catabolism	target	GPX1,NT5C2,ITPA	3
16	GeneTrail 3.0	Reactome	Serine biosynthesis	target	PSAT1,SERINC1,SERINC3	3
1452	GeneTrail 3.0	Reactome	Cytosolic sulfonation of small molecules	target	SULT1C4,SULT1B1,BPNT1	3
390	GeneTrail 3.0	Reactome	NR1H2 & NR1H3 regulate gene expression to control bile acid homeostasis	target	NCOA1,NCOR2,RXRA	3
484	GeneTrail 3.0	Reactome	Assembly Of The HIV Virion	target	PPIA,UBC,RPS27A	3
1406	GeneTrail 3.0	Reactome	DDX58/IFIH1-mediated induction of interferon-alpha/beta	target	UBC,MAVS,RPS27A	3
1463	GeneTrail 3.0	Reactome	MECP2 regulates transcription factors	target	MECP2,RBFOX1,CREB1	3
516	GeneTrail 3.0	Reactome	Retrograde neurotrophin signalling	target	AP2B1,AP2M1,CLTC	3
1387	GeneTrail 3.0	Reactome	WNT mediated activation of DVL	target	CSNK1E,DVL1,CSNK2A1	3
66	GeneTrail 3.0	Reactome	Cobalamin (Cbl, vitamin B12) transport and metabolism	target	MMAB,MMACHC,ABCC1	3
65	GeneTrail 3.0	Reactome	alpha-linolenic acid (ALA) metabolism	target	FADS1,ELOVL5,ACOX1	3
546	GeneTrail 3.0	Reactome	Removal of aminoterminal propeptides from gamma-carboxylated proteins	target	F9,F2,FURIN	3
1363	GeneTrail 3.0	Reactome	Defective GALNT3 causes familial hyperphosphatemic tumoral calcinosis (HFTC)	target	MUC4,MUC20,MUC17	3
532	GeneTrail 3.0	Reactome	TP53 Regulates Transcription of Death Receptors and Ligands	target	TNFRSF10A,TNFRSF10B,TNFRSF10D	3
1341	GeneTrail 3.0	Reactome	Vitamin D (calciferol) metabolism	target	VDR,CYP27B1,PIAS4	3
553	GeneTrail 3.0	Reactome	Activation of AKT2	target	TRIB3,PDPK1,THEM4	3
75	GeneTrail 3.0	Reactome	Glutamate and glutamine metabolism	target	GLUL,PYCR1,RIMKLB	3
1365	GeneTrail 3.0	Reactome	NOTCH2 intracellular domain regulates transcription	target	RBPJ,MAML1,CREB1	3
1337	GeneTrail 3.0	Reactome	Ca2+ activated K+ channels	target	KCNN3,KCNMB1,KCNMB4	3
1335	GeneTrail 3.0	Reactome	Uptake and function of diphtheria toxin	target	EEF2,HSP90AB1,HBEGF	3
1370	GeneTrail 3.0	Reactome	Axonal growth stimulation	target	ARHGDIA,NGFR,RHOA	3
1375	GeneTrail 3.0	Reactome	PLCG1 events in ERBB2 signaling	target	EGF,ERBB2,PLCG1	3
77	GeneTrail 3.0	Reactome	FCGR activation	target	YES1,CD3G,LYN	3
563	GeneTrail 3.0	Reactome	Loss of Function of FBXW7 in Cancer and NOTCH1 Signaling	target	NOTCH1,RBX1,FBXW7	3
1320	GeneTrail 3.0	Reactome	Synthesis of diphthamide-EEF2	target	DPH2,EEF2,DNAJC24	3
1318	GeneTrail 3.0	Reactome	Condensation of Prometaphase Chromosomes	target	CCNB1,SMC4,CSNK2A1	3
52	GeneTrail 3.0	Reactome	SMAC(DIABLO)-mediated dissociation of IAP:caspase complexes	target	CYCS,XIAP,APAF1	3
10	GeneTrail 3.0	Reactome	PI3K/AKT activation	target	PIK3CB,RHOA,PIK3R2	3
581	GeneTrail 3.0	Reactome	FGFR1c ligand binding and activation	target	FGF5,FGFR1,FGF9	3
475	GeneTrail 3.0	Reactome	CREB1 phosphorylation through the activation of Adenylate Cyclase	target	CALM1,PRKAR2A,CREB1	3
1266	GeneTrail 3.0	Reactome	Synthesis of IP2, IP, and Ins in the cytosol	target	MIOX,MTMR9,MTMR7	3
1245	GeneTrail 3.0	Reactome	EGFR Transactivation by Gastrin	target	KRAS,NRAS,HBEGF	3
448	GeneTrail 3.0	Reactome	Mismatch repair (MMR) directed by MSH2:MSH3 (MutSbeta)	target	POLD3,MSH3,MLH1	3
1498	GeneTrail 3.0	Reactome	IRS-related events triggered by IGF1R	target	IGF2,IGF1R,IGF1	3
108	GeneTrail 3.0	Reactome	Chylomicron clearance	target	LDLR,APOB,LIPC	3
459	GeneTrail 3.0	Reactome	InlA-mediated entry of Listeria monocytogenes into host cells	target	CTNNB1,UBC,RPS27A	3
470	GeneTrail 3.0	Reactome	Mitochondrial calcium ion transport	target	LETM1,MCU,VDAC2	3
471	GeneTrail 3.0	Reactome	Formation of annular gap junctions	target	ACTB,AP2M1,CLTC	3
1	GeneTrail 3.0	Reactome	Interleukin-27 signaling	target	CANX,IL6ST,STAT3	3
7	GeneTrail 3.0	Reactome	Interleukin-2 signaling	target	JAK3,STAT5A,STAT5B	3
379	GeneTrail 3.0	Reactome	Phase 1 - inactivation of fast Na+ channels	target	KCND1,KCNIP3,KCND3	3
456	GeneTrail 3.0	Reactome	Aflatoxin activation and detoxification	target	AKR7L,AKR7A2,CYP3A5	3
1236	GeneTrail 3.0	Reactome	tRNA modification in the mitochondrion	target	TRMU,MTO1,TRMT10C	3
1256	GeneTrail 3.0	Reactome	Anchoring fibril formation	target	COL1A1,COL4A1,COL4A4	3
1243	GeneTrail 3.0	Reactome	Cilium Assembly	target	TUBB2A,TUBB4A,TUBB8	3
1233	GeneTrail 3.0	Reactome	MET interacts with TNS proteins	target	ITGB1,TNS3,TNS4	3
1503	GeneTrail 3.0	Reactome	Synthesis of (16-20)-hydroxyeicosatetraenoic acids (HETE)	target	CYP1A1,CYP4A11,CYP1B1	3
1263	GeneTrail 3.0	Reactome	RUNX1 regulates transcription of genes involved in differentiation of myeloid cells	target	RUNX1,CREBBP,PRKCB	3
1234	GeneTrail 3.0	Reactome	FGFRL1 modulation of FGFR1 signaling	target	FGF5,SPRED1,FGF10	3
911	GeneTrail 3.0	Reactome	Unblocking of NMDA receptors, glutamate binding and activation	target	GRIN2B,CALM1,CAMK2G,ACTN2	4
113	GeneTrail 3.0	Reactome	CLEC7A (Dectin-1) induces NFAT activation	target	NFATC3,CALM1,NFATC1,PPP3R1	4
261	GeneTrail 3.0	Reactome	Activation of NOXA and translocation to mitochondria	target	TFDP2,PMAIP1,TFDP1,E2F1	4
1047	GeneTrail 3.0	Reactome	HDMs demethylate histones	target	KDM5A,PHF8,KDM7A,KDM6B	4
907	GeneTrail 3.0	Reactome	Dermatan sulfate biosynthesis	target	BCAN,DSEL,UST,VCAN	4
906	GeneTrail 3.0	Reactome	TP53 Regulates Transcription of Caspase Activators and Caspases	target	CASP2,ATM,CASP10,APAF1	4
208	GeneTrail 3.0	Reactome	Coenzyme A biosynthesis	target	SLC25A16,PANK3,PANK1,PANK2	4
1379	GeneTrail 3.0	Reactome	Miscellaneous transport and binding events	target	ADD2,NIPA1,ADD1,NIPA2	4
1043	GeneTrail 3.0	Reactome	CHL1 interactions	target	ITGB1,HSPA8,ITGA1,ANK1	4
1378	GeneTrail 3.0	Reactome	AKT phosphorylates targets in the nucleus	target	AKT1,FOXO1,FOXO3,CREB1	4
883	GeneTrail 3.0	Reactome	Transport of inorganic cations/anions and amino acids/oligopeptides	target	SLC1A2,SLC1A1,SLC1A7,SLC25A26	4
748	GeneTrail 3.0	Reactome	Binding of TCF/LEF:CTNNB1 to target gene promoters	target	TCF7L2,CTNNB1,MYC,RUNX3	4
896	GeneTrail 3.0	Reactome	Synthesis of bile acids and bile salts	target	RXRA,NCOA1,OSBPL2,CYP7B1	4
312	GeneTrail 3.0	Reactome	Negative regulation of activity of TFAP2 (AP-2) family transcription factors	target	SUMO1,TFAP2B,KCTD15,TFAP2A	4
1025	GeneTrail 3.0	Reactome	PTK6 Regulates RTKs and Their Effectors AKT1 and DOK1	target	AKT1,PTK6,UBC,RPS27A	4
201	GeneTrail 3.0	Reactome	Recycling of eIF2:GDP	target	EIF2B5,EIF2B2,EIF2S1,EIF2S3	4
311	GeneTrail 3.0	Reactome	E2F-enabled inhibition of pre-replication complex formation	target	CCNB1,ORC4,MCM8,ORC5	4
48	GeneTrail 3.0	Reactome	Displacement of DNA glycosylase by APEX1	target	UNG,SMUG1,APEX1,MBD4	4
757	GeneTrail 3.0	Reactome	Platelet Aggregation (Plug Formation)	target	COL1A1,F2,GP5,MPL	4
424	GeneTrail 3.0	Reactome	Translesion synthesis by POLI	target	RPS27A,RFC2,UBC,RFC5	4
530	GeneTrail 3.0	Reactome	TP53 regulates transcription of several additional cell death genes whose specific roles in p53-dependent apoptosis remain uncertain	target	BCL2L14,BIRC5,PERP,NDRG1	4
882	GeneTrail 3.0	Reactome	Ligand-receptor interactions	target	SHH,HHIP,CDON,IHH	4
427	GeneTrail 3.0	Reactome	CD28 dependent Vav1 pathway	target	PAK2,CD86,RAC1,CD28	4
875	GeneTrail 3.0	Reactome	Phospholipase C-mediated cascade; FGFR4	target	KLB,FGF9,FGF19,PLCG1	4
250	GeneTrail 3.0	Reactome	Formation of apoptosome	target	CYCS,APIP,CARD8,APAF1	4
303	GeneTrail 3.0	Reactome	Protein methylation	target	EEF2,CALM1,HSPA8,PRMT3	4
292	GeneTrail 3.0	Reactome	SHC-mediated cascade:FGFR3	target	FGF5,FGF9,NRAS,KRAS	4
1474	GeneTrail 3.0	Reactome	trans-Golgi Network Vesicle Budding	target	ARF1,STX4,VAMP8,SNAP23	4
241	GeneTrail 3.0	Reactome	WNT5A-dependent internalization of FZD2, FZD5 and ROR2	target	AP2B1,AP2M1,CLTC,FZD2	4
949	GeneTrail 3.0	Reactome	Depolymerisation of the Nuclear Lamina	target	CCNB1,PRKCB,LEMD2,CTDNEP1	4
831	GeneTrail 3.0	Reactome	RUNX3 regulates CDKN1A transcription	target	ZFHX3,RUNX3,CDKN1A,SMAD4	4
440	GeneTrail 3.0	Reactome	Receptor-type tyrosine-protein phosphatases	target	IL1RAPL1,PPFIBP1,SLITRK4,PPFIA4	4
25	GeneTrail 3.0	Reactome	Class I peroxisomal membrane protein import	target	PEX26,PEX2,PEX11B,PXMP4	4
830	GeneTrail 3.0	Reactome	TRAF6 mediated induction of NFkB and MAP kinases upon TLR7/8 or 9 activation	target	IRAK2,TRAF6,IRAK4,TLR7	4
946	GeneTrail 3.0	Reactome	Formyl peptide receptors bind formyl peptides and many other ligands	target	FPR2,SAA1,APP,FPR1	4
483	GeneTrail 3.0	Reactome	RUNX3 regulates p14-ARF	target	RUNX1,KRAS,CCND1,RUNX3	4
942	GeneTrail 3.0	Reactome	Biosynthesis of the N-glycan precursor (dolichol lipid-linked oligosaccharide, LLO) and transfer to a nascent protein	target	ALG1,ALG9,ALG10B,RFT1	4
938	GeneTrail 3.0	Reactome	Long-term potentiation	target	GRIN2B,CALM1,CAMK2G,ACTN2	4
1466	GeneTrail 3.0	Reactome	Toll Like Receptor 4 (TLR4) Cascade	target	PLCG2,CD180,PTPN4,TLR4	4
11	GeneTrail 3.0	Reactome	Aryl hydrocarbon receptor signalling	target	ARNT,AIP,HSP90AB1,AHR	4
948	GeneTrail 3.0	Reactome	DSCAM interactions	target	MAPK13,RAC1,MAPK8,NTN1	4
961	GeneTrail 3.0	Reactome	HSF1-dependent transactivation	target	HSPA8,HSP90AB1,CAMK2G,AKT1S1	4
1437	GeneTrail 3.0	Reactome	Regulation of IFNG signaling	target	SUMO1,SOCS1,PTPN11,PTPN1	4
1353	GeneTrail 3.0	Reactome	Keratan sulfate degradation	target	PRELP,OMD,HEXA,GNS	4
1492	GeneTrail 3.0	Reactome	HDR through MMEJ (alt-NHEJ)	target	MRE11,RAD50,PARP2,POLQ	4
845	GeneTrail 3.0	Reactome	Translesion synthesis by POLK	target	RPS27A,RFC2,UBC,RFC5	4
986	GeneTrail 3.0	Reactome	MAP3K8 (TPL2)-dependent MAPK1/3 activation	target	BTRC,IKBKG,UBC,RPS27A	4
222	GeneTrail 3.0	Reactome	GRB2:SOS provides linkage to MAPK signaling for Integrins	target	RAP1A,FGG,ITGB3,TLN1	4
465	GeneTrail 3.0	Reactome	mRNA decay by 3' to 5' exoribonuclease	target	DCPS,HBS1L,EXOSC6,EXOSC2	4
1411	GeneTrail 3.0	Reactome	Lipophagy	target	PRKAA2,PRKAB1,HSPA8,PLIN3	4
785	GeneTrail 3.0	Reactome	Regulation of PTEN localization	target	XIAP,PTEN,UBC,RPS27A	4
981	GeneTrail 3.0	Reactome	Tryptophan catabolism	target	KYAT3,SLC7A5,AFMID,HAAO	4
1483	GeneTrail 3.0	Reactome	Synthesis of UDP-N-acetyl-glucosamine	target	GNPNAT1,GFPT1,GFPT2,NAGK	4
838	GeneTrail 3.0	Reactome	Interleukin-6 signaling	target	PTPN11,IL6ST,STAT3,IL6R	4
276	GeneTrail 3.0	Reactome	PI-3K cascade:FGFR3	target	FGF5,PTPN11,FGF9,FRS2	4
299	GeneTrail 3.0	Reactome	mRNA Capping	target	GTF2H3,GTF2H2,POLR2F,GTF2F1	4
976	GeneTrail 3.0	Reactome	NF-kB activation through FADD/RIP-1 pathway mediated by caspase-8 and -10	target	CASP10,CASP8,IKBKG,MAVS	4
39	GeneTrail 3.0	Reactome	Interleukin-9 signaling	target	JAK3,STAT5A,STAT3,STAT5B	4
8	GeneTrail 3.0	Reactome	SHC1 events in ERBB4 signaling	target	KRAS,NRAS,EREG,HBEGF	4
515	GeneTrail 3.0	Reactome	APC/C:Cdc20 mediated degradation of Cyclin B	target	CDC23,CCNB1,UBC,RPS27A	4
1054	GeneTrail 3.0	Reactome	Glycerophospholipid catabolism	target	PNPLA6,PNPLA7,GDE1,GDPD5	4
1225	GeneTrail 3.0	Reactome	GP1b-IX-V activation signalling	target	COL1A1,YWHAZ,RAF1,GP5	4
67	GeneTrail 3.0	Reactome	Costimulation by the CD28 family	target	PTPN11,BTLA,ICOSLG,PIK3R2	4
1268	GeneTrail 3.0	Reactome	SUMOylation of immune response proteins	target	SUMO1,NFKBIA,PIAS4,IKBKG	4
660	GeneTrail 3.0	Reactome	Signaling by Leptin	target	PTPN11,STAT5A,STAT3,STAT5B	4
661	GeneTrail 3.0	Reactome	CS/DS degradation	target	IDS,BCAN,HEXA,VCAN	4
1273	GeneTrail 3.0	Reactome	Axonal growth inhibition (RHOA activation)	target	ARHGDIA,NGFR,RHOA,MAG	4
1275	GeneTrail 3.0	Reactome	TRP channels	target	TRPC5,TRPV2,TRPM7,TRPM3	4
1281	GeneTrail 3.0	Reactome	Role of second messengers in netrin-1 signaling	target	PITPNA,TRPC5,NTN1,PLCG1	4
670	GeneTrail 3.0	Reactome	Signaling by FGFR4 in disease	target	KRAS,NRAS,FRS2,PLCG1	4
1142	GeneTrail 3.0	Reactome	ESR-mediated signaling	target	ESR2,FKBP5,MAPK1,HSP90AB1	4
1155	GeneTrail 3.0	Reactome	Regulation by c-FLIP	target	TNFRSF10A,CASP8,TNFRSF10B,TRAF2	4
1057	GeneTrail 3.0	Reactome	CREB1 phosphorylation through the activation of CaMKII/CaMKK/CaMKIV cascasde	target	CAMK2G,CAMK4,CALM1,CREB1	4
1287	GeneTrail 3.0	Reactome	Multifunctional anion exchangers	target	SLC26A9,SLC5A12,SLC26A7,SLC26A2	4
156	GeneTrail 3.0	Reactome	RUNX3 regulates YAP1-mediated transcription	target	TEAD3,TEAD1,WWTR1,RUNX3	4
579	GeneTrail 3.0	Reactome	MyD88 cascade initiated on plasma membrane	target	IRAK2,TRAF6,IRAK4,TLR10	4
346	GeneTrail 3.0	Reactome	Netrin-1 signaling	target	SIAH2,SLIT1,UNC5B,NTN1	4
682	GeneTrail 3.0	Reactome	CASP8 activity is inhibited	target	TNFRSF10A,CASP8,TNFRSF10B,TRAF2	4
1130	GeneTrail 3.0	Reactome	Estrogen-stimulated signaling through PRKCZ	target	KRAS,MAPK1,NRAS,PDPK1	4
1122	GeneTrail 3.0	Reactome	Assembly of the pre-replicative complex	target	ORC5,MCM5,ORC4,MCM8	4
1299	GeneTrail 3.0	Reactome	Phospholipase C-mediated cascade; FGFR2	target	FGF5,FGF10,FGF9,PLCG1	4
395	GeneTrail 3.0	Reactome	Interleukin-37 signaling	target	PTPN14,PTPN11,STAT3,PTPN4	4
1114	GeneTrail 3.0	Reactome	Hyaluronan uptake and degradation	target	LYVE1,CD44,CHP1,HEXA	4
655	GeneTrail 3.0	Reactome	IL-6-type cytokine receptor ligand interactions	target	OSMR,LIF,IL6ST,LIFR	4
1261	GeneTrail 3.0	Reactome	Extracellular matrix organization	target	COL1A1,COL5A1,COL4A1,COL4A4	4
616	GeneTrail 3.0	Reactome	CaMK IV-mediated phosphorylation of CREB	target	CAMK2G,CAMK4,CALM1,CREB1	4
1230	GeneTrail 3.0	Reactome	N-glycan trimming in the ER and Calnexin/Calreticulin cycle	target	MLEC,AMFR,UBC,RPS27A	4
117	GeneTrail 3.0	Reactome	Miscellaneous substrates	target	CYP4A22,CYP2W1,CYP4F11,CYP4A11	4
1217	GeneTrail 3.0	Reactome	Dimerization of procaspase-8	target	TNFRSF10A,CASP8,TNFRSF10B,TRAF2	4
1216	GeneTrail 3.0	Reactome	Activated NTRK2 signals through FRS2 and FRS3	target	KRAS,PTPN11,NRAS,FRS2	4
1213	GeneTrail 3.0	Reactome	Assembly of active LPL and LIPC lipase complexes	target	ANGPTL3,ANGPTL4,LIPC,FURIN	4
365	GeneTrail 3.0	Reactome	RNF mutants show enhanced WNT signaling and proliferation	target	FZD6,FZD4,FZD8,LRP6	4
119	GeneTrail 3.0	Reactome	Netrin mediated repulsion signals	target	PTPN11,UNC5B,NTN1,UNC5C	4
654	GeneTrail 3.0	Reactome	Glucuronidation	target	UGT2A1,UGT2B4,UGT2B28,UGT2A2	4
1240	GeneTrail 3.0	Reactome	Regulation of APC/C activators between G1/S and early anaphase	target	FZR1,CDC23,CCNB1,CDK2	4
102	GeneTrail 3.0	Reactome	CD28 co-stimulation	target	YES1,CD86,CD28,LYN	4
134	GeneTrail 3.0	Reactome	Pyrimidine salvage	target	UCK2,UPP2,DCK,UCK1	4
640	GeneTrail 3.0	Reactome	TICAM1,TRAF6-dependent induction of TAK1 complex	target	TRAF6,TAB1,UBC,RPS27A	4
1254	GeneTrail 3.0	Reactome	Translesion synthesis by REV1	target	RPS27A,RFC2,UBC,RFC5	4
1184	GeneTrail 3.0	Reactome	Activation of IRF3/IRF7 mediated by TBK1/IKK epsilon	target	PTPN11,TLR4,UBC,RPS27A	4
140	GeneTrail 3.0	Reactome	Synthesis of PIPs at the early endosome membrane	target	MTMR10,PI4K2A,MTMR12,FIG4	4
1259	GeneTrail 3.0	Reactome	MyD88 dependent cascade initiated on endosome	target	IRAK2,TRAF6,IRAK4,TLR7	4
145	GeneTrail 3.0	Reactome	Gap junction degradation	target	ACTB,AP2M1,MYO6,CLTC	4
1197	GeneTrail 3.0	Reactome	TNFR1-induced proapoptotic signaling	target	TNFAIP3,CASP8,CYLD,TRAF2	4
1303	GeneTrail 3.0	Reactome	RNA Pol II CTD phosphorylation and interaction with CE	target	GTF2H3,GTF2H2,POLR2F,GTF2F1	4
1140	GeneTrail 3.0	Reactome	p75NTR recruits signalling complexes	target	TRAF6,NGFR,UBC,RPS27A	4
752	GeneTrail 3.0	Reactome	PTK6 Regulates Cell Cycle	target	CDKN1B,PTK6,CDK2,CCND1	4
720	GeneTrail 3.0	Reactome	NOTCH4 Intracellular Domain Regulates Transcription	target	NOTCH1,CREBBP,MAML1,RBPJ	4
414	GeneTrail 3.0	Reactome	Cholesterol biosynthesis	target	HMGCS1,LBR,CYP51A1,MSMO1	4
727	GeneTrail 3.0	Reactome	PTK6 Expression	target	NR3C1,PELP1,PTK6,HIF1A	4
1324	GeneTrail 3.0	Reactome	Pregnenolone biosynthesis	target	STAR,STARD3,CYP11A1,STARD3NL	4
177	GeneTrail 3.0	Reactome	Nef Mediated CD4 Down-regulation	target	AP2B1,ARF1,AP2M1,CD4	4
1079	GeneTrail 3.0	Reactome	Small interfering RNA (siRNA) biogenesis	target	AGO2,AGO4,AGO1,AGO3	4
1345	GeneTrail 3.0	Reactome	Regulation of KIT signaling	target	YES1,SH2B3,SOCS1,LYN	4
710	GeneTrail 3.0	Reactome	Class A/1 (Rhodopsin-like receptors)	target	GPR55,CMKLR1,PTAFR,HCAR2	4
1334	GeneTrail 3.0	Reactome	Regulation of cholesterol biosynthesis by SREBP (SREBF)	target	SREBF2,INSIG1,SEC24D,SEC24A	4
1085	GeneTrail 3.0	Reactome	Phosphate bond hydrolysis by NTPDase proteins	target	ENTPD4,ENTPD7,ENTPD5,ENTPD1	4
164	GeneTrail 3.0	Reactome	Downstream signaling of activated FGFR1	target	FGF5,FGFR1,FGF10,FGF9	4
559	GeneTrail 3.0	Reactome	Defective C1GALT1C1 causes Tn polyagglutination syndrome (TNPS)	target	MUC4,MUC20,C1GALT1C1,MUC17	4
715	GeneTrail 3.0	Reactome	RUNX3 regulates BCL2L11 (BIM) transcription	target	RUNX3,BCL2L11,FOXO3,SMAD4	4
557	GeneTrail 3.0	Reactome	Processing of SMDT1	target	PMPCA,MCU,PHB2,YME1L1	4
717	GeneTrail 3.0	Reactome	TFAP2A acts as a transcriptional repressor during retinoic acid induced cell differentiation	target	HSPD1,NPM1,MYBL2,TFAP2A	4
71	GeneTrail 3.0	Reactome	Transport of nucleosides and free purine and pyrimidine bases across the plasma membrane	target	SLC29A2,SLC29A4,SLC28A1,SLC29A1	4
1314	GeneTrail 3.0	Reactome	Cellular hexose transport	target	SLC2A4,MFSD4B,SLC2A9,SLC2A1	4
1315	GeneTrail 3.0	Reactome	Class C/3 (Metabotropic glutamate/pheromone receptors)	target	TAS2R30,GRM6,GRM8,TAS2R4	4
555	GeneTrail 3.0	Reactome	Presynaptic depolarization and calcium channel opening	target	CACNG2,CACNA2D1,CACNB2,CACNA1A	4
1062	GeneTrail 3.0	Reactome	Nuclear signaling by ERBB4	target	HBEGF,STAT5A,EREG,APH1A	4
1064	GeneTrail 3.0	Reactome	Synthesis, secretion, and inactivation of Glucagon-like Peptide-1 (GLP-1)	target	FFAR4,TCF7L2,SPCS3,CTNNB1	4
81	GeneTrail 3.0	Reactome	Loss of MECP2 binding ability to the NCoR/SMRT complex	target	MECP2,NCOR2,TBL1XR1,TBL1X	4
543	GeneTrail 3.0	Reactome	RSK activation	target	RPS6KA3,MAPK1,PDPK1,RPS6KA6	4
1101	GeneTrail 3.0	Reactome	Synthesis of pyrophosphates in the cytosol	target	NUDT4,NUDT3,PPIP5K2,IP6K1	4
418	GeneTrail 3.0	Reactome	RNA Pol II CTD phosphorylation and interaction with CE during HIV infection	target	GTF2H3,GTF2H2,POLR2F,GTF2F1	4
1355	GeneTrail 3.0	Reactome	Negative regulation of the PI3K/AKT network	target	PTEN,THEM4,AKT1,TRIB3,PHLPP1	5
116	GeneTrail 3.0	Reactome	AMPK inhibits chREBP transcriptional activation activity	target	ADIPOQ,ADIPOR2,MLXIPL,PRKAA2,STK11	5
1177	GeneTrail 3.0	Reactome	NF-kB is activated and signals survival	target	TRAF6,NFKBIA,RPS27A,UBC,NGFR	5
879	GeneTrail 3.0	Reactome	RUNX3 regulates NOTCH signaling	target	RUNX3,NOTCH1,RBPJ,CREBBP,MAML1	5
139	GeneTrail 3.0	Reactome	PCNA-Dependent Long Patch Base Excision Repair	target	POLD3,RFC2,POLE3,APEX1,RFC5	5
1255	GeneTrail 3.0	Reactome	Adenylate cyclase activating pathway	target	ADCY9,GNAL,ADCY5,ADCY2,ADCY6	5
1351	GeneTrail 3.0	Reactome	BH3-only proteins associate with and inactivate anti-apoptotic BCL-2 members	target	BID,BCL2L11,BCL2L1,PMAIP1,STAT3	5
1215	GeneTrail 3.0	Reactome	Negative regulation of MET activity	target	RPS27A,PTPN1,LRIG1,UBC,PTPRJ	5
1499	GeneTrail 3.0	Reactome	PKA activation in glucagon signalling	target	ADCY9,PRKAR2A,ADCY5,ADCY2,ADCY6	5
904	GeneTrail 3.0	Reactome	Constitutive Signaling by EGFRvIII	target	KRAS,PLCG1,EGF,NRAS,CDC37	5
125	GeneTrail 3.0	Reactome	PI-3K cascade:FGFR2	target	PTPN11,FGF10,FGF9,FRS2,FGF5	5
1485	GeneTrail 3.0	Reactome	Formation of the HIV-1 Early Elongation Complex	target	GTF2F1,GTF2H2,POLR2F,GTF2H3,SUPT4H1	5
1486	GeneTrail 3.0	Reactome	Erythropoietin activates RAS	target	KRAS,CRKL,RAPGEF1,LYN,NRAS	5
5	GeneTrail 3.0	Reactome	Defective EXT1 causes exostoses 1, TRPS2 and CHDS	target	HSPG2,GPC4,GPC5,SDC4,EXT1	5
1039	GeneTrail 3.0	Reactome	RNA Polymerase II Transcription Pre-Initiation And Promoter Opening	target	GTF2F1,TAF6,GTF2H2,POLR2F,GTF2H3	5
183	GeneTrail 3.0	Reactome	Regulation of gene expression by Hypoxia-inducible Factor	target	HIF3A,VEGFA,ARNT,HIF1A,CREBBP	5
62	GeneTrail 3.0	Reactome	Branched-chain amino acid catabolism	target	BCKDK,HIBADH,IVD,ALDH6A1,PPM1K	5
901	GeneTrail 3.0	Reactome	Downregulation of ERBB2:ERBB3 signaling	target	ERBB2,RPS27A,UBC,ERBB3,AKT1	5
1496	GeneTrail 3.0	Reactome	Termination of O-glycan biosynthesis	target	ST3GAL2,MUC17,ST3GAL1,MUC4,MUC20	5
1239	GeneTrail 3.0	Reactome	Phase 4 - resting membrane potential	target	KCNK5,KCNK6,KCNK1,KCNK2,KCNK3	5
252	GeneTrail 3.0	Reactome	Role of LAT2/NTAL/LAB on calcium mobilization	target	PIK3R2,PDPK1,LAT2,LYN,PIK3CB	5
1495	GeneTrail 3.0	Reactome	Inhibition of Signaling by Overexpressed EGFR	target	TGFA,EGF,HBEGF,EREG,EPGN	5
1202	GeneTrail 3.0	Reactome	Sialic acid metabolism	target	ST3GAL2,NANP,GNE,ST3GAL1,ST8SIA3	5
100	GeneTrail 3.0	Reactome	Interleukin receptor SHC signaling	target	IL5,IL5RA,PIK3R2,JAK3,PIK3CB	5
69	GeneTrail 3.0	Reactome	The activation of arylsulfatases	target	ARSD,ARSK,SUMF2,STS,ARSA	5
1113	GeneTrail 3.0	Reactome	IRAK2 mediated activation of TAK1 complex	target	TRAF6,TAB1,RPS27A,IRAK2,UBC	5
939	GeneTrail 3.0	Reactome	Caspase activation via Death Receptors in the presence of ligand	target	TNFRSF10A,CASP8,TLR4,TNFRSF10B,TRAF2	5
1424	GeneTrail 3.0	Reactome	Stabilization of p53	target	RPS27A,MDM2,UBC,MDM4,ATM	5
33	GeneTrail 3.0	Reactome	Cell-extracellular matrix interactions	target	ACTB,FBLIM1,VASP,PARVB,ILK	5
229	GeneTrail 3.0	Reactome	SHC-mediated cascade:FGFR4	target	KRAS,FGF19,KLB,FGF9,NRAS	5
1002	GeneTrail 3.0	Reactome	DAP12 interactions	target	TREM1,CD300E,SIGLEC14,KLRD1,SIGLEC15	5
1001	GeneTrail 3.0	Reactome	cGMP effects	target	KCNMB4,PRKG2,KCNMB1,PDE1B,MRVI1	5
40	GeneTrail 3.0	Reactome	TRAIL signaling	target	TNFRSF10D,TNFRSF10A,CASP10,CASP8,TNFRSF10B	5
1136	GeneTrail 3.0	Reactome	RNA Polymerase II Promoter Escape	target	GTF2F1,TAF6,GTF2H2,POLR2F,GTF2H3	5
44	GeneTrail 3.0	Reactome	Removal of the Flap Intermediate	target	POLD3,POLA1,PRIM1,POLA2,PRIM2	5
451	GeneTrail 3.0	Reactome	Processive synthesis on the lagging strand	target	POLD3,POLA1,POLA2,PRIM1,PRIM2	5
1125	GeneTrail 3.0	Reactome	DNA replication initiation	target	POLA1,POLA2,PRIM1,POLE3,PRIM2	5
980	GeneTrail 3.0	Reactome	Glyoxylate metabolism and glycine degradation	target	LIAS,AGXT2,DHTKD1,PDHB,OGDH	5
1404	GeneTrail 3.0	Reactome	mTOR signalling	target	AKT1S1,RRAGC,SLC38A9,AKT1,YWHAB	5
1310	GeneTrail 3.0	Reactome	TRAF6 mediated IRF7 activation	target	TRAF6,MAVS,SIKE1,CREBBP,TRAF2	5
169	GeneTrail 3.0	Reactome	Fatty acyl-CoA biosynthesis	target	SCD5,SCD,OLAH,FASN,ACACA	5
1296	GeneTrail 3.0	Reactome	Transcriptional regulation by RUNX2	target	TWIST1,PPM1D,CCNB1,CCND1,CDKN1A	5
80	GeneTrail 3.0	Reactome	ChREBP activates metabolic gene expression	target	MLX,MLXIPL,AGPAT1,FASN,ACACA	5
26	GeneTrail 3.0	Reactome	RUNX3 regulates WNT signaling	target	RUNX3,MYC,TCF7L2,CTNNB1,CCND1	5
1094	GeneTrail 3.0	Reactome	NR1H2 & NR1H3 regulate gene expression linked to lipogenesis	target	NRIP1,ANGPTL3,SCD,FASN,RXRA	5
1372	GeneTrail 3.0	Reactome	Eicosanoids	target	CYP8B1,CYP4A11,CYP4F11,CYP4A22,PTGIS	5
240	GeneTrail 3.0	Reactome	Purine ribonucleoside monophosphate biosynthesis	target	PFAS,PAICS,ATIC,LHPP,GMPS	5
943	GeneTrail 3.0	Reactome	RNA Polymerase II Transcription Initiation And Promoter Clearance	target	GTF2F1,TAF6,GTF2H2,POLR2F,GTF2H3	5
1459	GeneTrail 3.0	Reactome	MASTL Facilitates Mitotic Progression	target	PPP2CB,ARPP19,PPP2R1A,CCNB1,ENSA	5
1269	GeneTrail 3.0	Reactome	PIWI-interacting RNA (piRNA) biogenesis	target	PIWIL2,PLD6,POLR2F,TDRD6,TDRD1	5
1017	GeneTrail 3.0	Reactome	Intrinsic Pathway of Fibrin Clot Formation	target	PRCP,F9,SERPINC1,F2,GP5	5
1149	GeneTrail 3.0	Reactome	Phospholipase C-mediated cascade: FGFR1	target	FGFR1,PLCG1,FGF10,FGF9,FGF5	5
1284	GeneTrail 3.0	Reactome	PRC2 methylates histones and DNA	target	EED,MTF2,RBBP4,PHF19,SUZ12	5
1286	GeneTrail 3.0	Reactome	Golgi Cisternae Pericentriolar Stack Reorganization	target	RAB1B,MAPK1,GOLGA2,CCNB1,RAB2A	5
1385	GeneTrail 3.0	Reactome	RNA Polymerase II HIV Promoter Escape	target	GTF2F1,TAF6,GTF2H2,POLR2F,GTF2H3	5
951	GeneTrail 3.0	Reactome	mRNA decay by 5' to 3' exoribonuclease	target	DCP2,LSM3,LSM4,PATL1,DDX6	5
1445	GeneTrail 3.0	Reactome	Telomere C-strand synthesis initiation	target	POLA1,POLA2,PRIM1,POLE3,PRIM2	5
953	GeneTrail 3.0	Reactome	Regulation of IFNA signaling	target	IFNAR2,PTPN1,PTPN11,SOCS1,STAT2	5
1441	GeneTrail 3.0	Reactome	Formation of the Early Elongation Complex	target	GTF2F1,GTF2H2,POLR2F,GTF2H3,SUPT4H1	5
1141	GeneTrail 3.0	Reactome	Molecules associated with elastic fibres	target	LTBP2,TGFB2,BMP7,ITGB3,ITGB1	5
144	GeneTrail 3.0	Reactome	Dectin-2 family	target	MUC17,LYN,MUC4,PLCG2,MUC20	5
1157	GeneTrail 3.0	Reactome	Translocation of ZAP-70 to Immunological synapse	target	CD3D,HLA-DRB1,CD3G,HLA-DRB5,CD4	5
979	GeneTrail 3.0	Reactome	Alpha-protein kinase 1 signaling pathway	target	TRAF6,TIFA,TAB1,RPS27A,UBC	5
590	GeneTrail 3.0	Reactome	MAPK1 (ERK2) activation	target	PTPN11,MAPK1,MAP2K2,IL6ST,IL6R	5
381	GeneTrail 3.0	Reactome	Regulation of TLR by endogenous ligand	target	FGG,TLR6,APOB,HMGB1,TLR4	5
644	GeneTrail 3.0	Reactome	Elastic fibre formation	target	FURIN,LOXL2,ITGB3,LOX,ITGB1	5
377	GeneTrail 3.0	Reactome	Synthesis of Prostaglandins (PG) and Thromboxanes (TX)	target	CYP8B1,PTGES2,PTGR2,PTGIS,PTGS1	5
808	GeneTrail 3.0	Reactome	HIV Transcription Initiation	target	GTF2F1,TAF6,GTF2H2,POLR2F,GTF2H3	5
271	GeneTrail 3.0	Reactome	PI3K events in ERBB2 signaling	target	ERBB2,EGF,HBEGF,ERBB3,EREG	5
787	GeneTrail 3.0	Reactome	SUMOylation of DNA methylation proteins	target	PHC1,CBX8,CBX2,SUMO1,PHC2	5
423	GeneTrail 3.0	Reactome	Calcineurin activates NFAT	target	PPIA,PPP3R1,NFATC3,CALM1,NFATC1	5
868	GeneTrail 3.0	Reactome	RIPK1-mediated regulated necrosis	target	TNFRSF10A,XIAP,CASP8,TNFRSF10B,TRAF2	5
668	GeneTrail 3.0	Reactome	Interleukin-21 signaling	target	IL21R,STAT5B,STAT5A,JAK3,STAT3	5
847	GeneTrail 3.0	Reactome	Platelet Adhesion to exposed collagen	target	COL1A1,ITGA1,ITGB1,LYN,GP5	5
770	GeneTrail 3.0	Reactome	MET activates PTK2 signaling	target	ITGA3,COL1A1,ITGB1,COL5A1,COL27A1	5
372	GeneTrail 3.0	Reactome	Sema4D mediated inhibition of cell attachment and migration	target	RHOA,PLXNB1,RAC1,ARHGAP35,SEMA4D	5
561	GeneTrail 3.0	Reactome	Josephin domain DUBs	target	RPS27A,ATXN3,JOSD1,UBC,ATXN3L	5
301	GeneTrail 3.0	Reactome	Role of phospholipids in phagocytosis	target	PIK3R2,PLCG1,CD3G,PLCG2,PIK3CB	5
282	GeneTrail 3.0	Reactome	Mitochondrial Fatty Acid Beta-Oxidation	target	ACAA2,PCTP,ACOT2,ACOT9,THEM4	5
627	GeneTrail 3.0	Reactome	Glycogen breakdown (glycogenolysis)	target	PGM2L1,CALM1,PHKG1,PHKB,PHKG2	5
629	GeneTrail 3.0	Reactome	ERK/MAPK targets	target	PPP2CB,RPS6KA3,MAPK1,PPP2R1A,RPS6KA5	5
345	GeneTrail 3.0	Reactome	Chondroitin sulfate biosynthesis	target	BCAN,VCAN,CSGALNACT1,CHST11,CHST3	5
469	GeneTrail 3.0	Reactome	RNA Polymerase II Transcription Initiation	target	GTF2F1,TAF6,GTF2H2,POLR2F,GTF2H3	5
837	GeneTrail 3.0	Reactome	SHC-related events triggered by IGF1R	target	IGF2,KRAS,IGF1,IGF1R,NRAS	5
639	GeneTrail 3.0	Reactome	Triglyceride catabolism	target	PPP1CB,PLIN3,CAV1,PPP1CC,ABHD5	5
675	GeneTrail 3.0	Reactome	TP53 regulates transcription of additional cell cycle genes whose exact role in the p53 pathway remain uncertain	target	BTG2,CNOT6,NPM1,CNOT6L,CENPJ	5
828	GeneTrail 3.0	Reactome	Regulation of pyruvate dehydrogenase (PDH) complex	target	PDP2,PDPR,PDK1,RXRA,PDHB	5
352	GeneTrail 3.0	Reactome	MET receptor recycling	target	ARF6,GGA3,CRKL,CRK,RAB4A	5
672	GeneTrail 3.0	Reactome	RHO GTPases Activate NADPH Oxidases	target	PIN1,MAPK1,RAC1,CYBB,PRKCB	5
671	GeneTrail 3.0	Reactome	Regulation of gene expression in beta cells	target	HNF4A,FOXO1,GCK,FOXA2,NEUROD1	5
422	GeneTrail 3.0	Reactome	Synthesis of Leukotrienes (LT) and Eoxins (EX)	target	CYP4A11,CYP4F11,ABCC1,CYP4A22,ALOX15	5
398	GeneTrail 3.0	Reactome	Defective EXT2 causes exostoses 2	target	HSPG2,GPC4,GPC5,SDC4,EXT1	5
854	GeneTrail 3.0	Reactome	Regulation of necroptotic cell death	target	RPS27A,UBC,XIAP,CASP8,TRAF2	5
658	GeneTrail 3.0	Reactome	PECAM1 interactions	target	PLCG1,YES1,PTPN11,ITGB3,LYN	5
322	GeneTrail 3.0	Reactome	Vitamin C (ascorbate) metabolism	target	GSTO2,SLC23A1,SLC2A1,CYB5R3,CYB5A	5
461	GeneTrail 3.0	Reactome	Platelet sensitization by LDL	target	PPP2CB,PTPN11,PPP2R5C,PPP2R1A,APOB	5
507	GeneTrail 3.0	Reactome	DCC mediated attractive signaling	target	WASL,NCK1,NTN1,ABLIM1,RAC1	5
481	GeneTrail 3.0	Reactome	p130Cas linkage to MAPK signaling for integrins	target	FGG,RAP1A,ITGB3,CRK,TLN1	5
725	GeneTrail 3.0	Reactome	PI-3K cascade:FGFR4	target	PTPN11,FGF19,KLB,FGF9,FRS2	5
336	GeneTrail 3.0	Reactome	Transcription of the HIV genome	target	GTF2F1,TAF6,GTF2H2,POLR2F,GTF2H3	5
751	GeneTrail 3.0	Reactome	Metalloprotease DUBs	target	RPS27A,STAMBP,UBC,BRCC3,ABRAXAS1	5
801	GeneTrail 3.0	Reactome	MicroRNA (miRNA) biogenesis	target	AGO1,AGO4,POLR2F,AGO2,AGO3	5
325	GeneTrail 3.0	Reactome	Cytosolic iron-sulfur cluster assembly	target	NDOR1,CIAPIN1,NUBP1,BRIP1,ABCB7	5
512	GeneTrail 3.0	Reactome	Scavenging by Class A Receptors	target	HSP90B1,COL1A1,COL4A1,APOB,CALR	5
437	GeneTrail 3.0	Reactome	Signaling by ROBO receptors	target	PFN2,ENAH,VASP,SLIT1,PFN1	5
320	GeneTrail 3.0	Reactome	Xenobiotics	target	CYP3A5,CYP1A1,ARNT,AHR,CYP2W1	5
804	GeneTrail 3.0	Reactome	Gluconeogenesis	target	PGAM1,SLC37A2,ALDOA,TPI1,PGK1	5
708	GeneTrail 3.0	Reactome	Myogenesis	target	CDH4,CDON,CTNNB1,ABL1,MEF2D	5
331	GeneTrail 3.0	Reactome	Synthesis of bile acids and bile salts via 24-hydroxycholesterol	target	CYP8B1,SLC27A2,AKR1D1,PTGIS,HSD3B7	5
584	GeneTrail 3.0	Reactome	Regulation of gene expression in late stage (branching morphogenesis) pancreatic bud precursor cells	target	ONECUT3,NOTCH1,RBPJ,CREBBP,MAML1	5
359	GeneTrail 3.0	Reactome	Zinc efflux and compartmentalization by the SLC30 family	target	SLC30A2,SLC30A1,SLC30A7,SLC30A6,SLC30A5	5
697	GeneTrail 3.0	Reactome	SHC-mediated cascade:FGFR2	target	KRAS,FGF10,FGF9,FGF5,NRAS	5
867	GeneTrail 3.0	Reactome	Glycogen synthesis	target	GYS2,RPS27A,PGM2L1,UBC,GYS1	5
328	GeneTrail 3.0	Reactome	Biotin transport and metabolism	target	PCCB,PDZD11,HLCS,BTD,ACACA	5
865	GeneTrail 3.0	Reactome	Metal ion SLC transporters	target	SLC41A2,SLC11A2,SLC11A1,SLC41A1,SLC30A10	5
18	GeneTrail 3.0	Reactome	Antigen activates B Cell Receptor (BCR) leading to generation of second messengers	target	NCK1,CALM1,ORAI2,STIM1,LYN,PLCG2	6
149	GeneTrail 3.0	Reactome	ERBB2 Activates PTK6 Signaling	target	ERBB2,PTK6,EGF,HBEGF,ERBB3,EREG	6
779	GeneTrail 3.0	Reactome	Adenylate cyclase inhibitory pathway	target	ADCY9,GNAL,ADCY5,ADCY2,GNAI3,ADCY6	6
1150	GeneTrail 3.0	Reactome	Truncations of AMER1 destabilize the destruction complex	target	PPP2CB,PPP2R5C,PPP2R1A,AMER1,CSNK1A1,GSK3B	6
972	GeneTrail 3.0	Reactome	Synthesis of glycosylphosphatidylinositol (GPI)	target	PIGO,PIGW,DPM2,PIGP,PIGG,PIGA	6
226	GeneTrail 3.0	Reactome	Uptake and function of anthrax toxins	target	ANTXR2,FURIN,ANTXR1,MAP2K7,CALM1,MAP2K2	6
1354	GeneTrail 3.0	Reactome	IRAK2 mediated activation of TAK1 complex upon TLR7/8 or 9 stimulation	target	TRAF6,TAB1,RPS27A,IRAK2,UBC,TLR4	6
154	GeneTrail 3.0	Reactome	Negative regulation of NMDA receptor-mediated neuronal transmission	target	PPM1F,CAMK2G,ACTN2,CAMK4,CALM1,GRIN2B	6
1151	GeneTrail 3.0	Reactome	TFAP2 (AP-2) family regulates transcription of growth factors and their receptors	target	YY1,ERBB2,TFAP2A,TGFA,VEGFA,TFAP2B	6
786	GeneTrail 3.0	Reactome	Regulation of insulin secretion	target	KCNJ11,SNAP25,CACNB2,CACNA1C,SLC2A1,CACNA1A	6
487	GeneTrail 3.0	Reactome	GRB2 events in ERBB2 signaling	target	ERBB2,KRAS,EGF,HBEGF,EREG,NRAS	6
789	GeneTrail 3.0	Reactome	Membrane binding and targetting of GAG proteins	target	MVB12B,RPS27A,VPS37D,UBC,VPS37B,VPS37A	6
489	GeneTrail 3.0	Reactome	NRIF signals cell death from the nucleus	target	TRAF6,RPS27A,MAPK8,UBC,APH1A,NGFR	6
989	GeneTrail 3.0	Reactome	Tight junction interactions	target	CLDN4,PARD6B,CLDN16,PARD3,PARD6G,CLDN12	6
1368	GeneTrail 3.0	Reactome	AXIN missense mutants destabilize the destruction complex	target	PPP2CB,PPP2R5C,PPP2R1A,AMER1,CSNK1A1,GSK3B	6
491	GeneTrail 3.0	Reactome	Interaction between L1 and Ankyrins	target	ACTB,SPTBN2,NFASC,SCN2B,ANK1,SPTA1	6
739	GeneTrail 3.0	Reactome	SUMOylation of transcription factors	target	MTA1,TFAP2A,PIAS4,MDM2,SUMO1,TFAP2B	6
45	GeneTrail 3.0	Reactome	Fanconi Anemia Pathway	target	RPS27A,UBC,USP1,FANCA,FAAP24,ERCC1	6
35	GeneTrail 3.0	Reactome	Synthesis of PC	target	MFSD2A,CSNK2A1,PCTP,STARD7,PCYT1A,CEPT1	6
1072	GeneTrail 3.0	Reactome	Gap-filling DNA repair synthesis and ligation in GG-NER	target	POLD3,RPS27A,RFC2,UBC,POLE3,RFC5	6
729	GeneTrail 3.0	Reactome	Signaling by FGFR3 point mutants in cancer	target	KRAS,PLCG1,FGF9,FRS2,FGF5,NRAS	6
314	GeneTrail 3.0	Reactome	Rap1 signalling	target	RAP1A,RAF1,SIPA1,YWHAZ,RAP1GAP2,YWHAB	6
1042	GeneTrail 3.0	Reactome	Glutamate Neurotransmitter Release Cycle	target	SLC1A1,SNAP25,PPFIA4,SLC38A2,SLC1A2,SLC1A7	6
518	GeneTrail 3.0	Reactome	VLDLR internalisation and degradation	target	VLDLR,MYLIP,CLTC,PCSK9,AP2M1,AP2B1	6
1396	GeneTrail 3.0	Reactome	Tristetraprolin (TTP, ZFP36) binds and destabilizes mRNA	target	EXOSC2,DCP2,TNPO1,EXOSC6,ZFP36,YWHAB	6
756	GeneTrail 3.0	Reactome	Metabolism of folate and pterines	target	SLC46A1,SHMT2,MTHFR,SHMT1,SLC25A32,MTHFD1	6
170	GeneTrail 3.0	Reactome	RAF-independent MAPK1/3 activation	target	DUSP4,PEA15,MAPK1,DUSP10,DUSP7,DUSP2	6
1427	GeneTrail 3.0	Reactome	BBSome-mediated cargo-targeting to cilium	target	BBS9,RAB3IP,BBS1,BBS5,SSTR3,BBS10	6
1384	GeneTrail 3.0	Reactome	RHO GTPases activate KTN1	target	RHOA,KIF5A,KLC2,RHOG,RAC1,KLC3	6
1020	GeneTrail 3.0	Reactome	Laminin interactions	target	HSPG2,ITGA3,COL4A4,ITGA1,ITGB1,COL4A1	6
761	GeneTrail 3.0	Reactome	Constitutive Signaling by NOTCH1 HD Domain Mutants	target	RPS27A,UBC,NOTCH1,NEURL1B,NEURL1,JAG2	6
498	GeneTrail 3.0	Reactome	Spry regulation of FGF signaling	target	PPP2CB,RPS27A,PTPN11,MAPK1,UBC,PPP2R1A	6
522	GeneTrail 3.0	Reactome	HS-GAG degradation	target	HSPG2,IDS,GPC4,GPC5,HPSE,SDC4	6
1014	GeneTrail 3.0	Reactome	Termination of translesion DNA synthesis	target	POLD3,RPS27A,RFC2,UBC,POLE3,RFC5	6
1013	GeneTrail 3.0	Reactome	ERKs are inactivated	target	PPP2CB,DUSP3,DUSP4,MAPK1,PPP2R1A,DUSP7	6
160	GeneTrail 3.0	Reactome	Chk1/Chk2(Cds1) mediated inactivation of Cyclin B:Cdk1 complex	target	WEE1,SFN,YWHAZ,CCNB1,YWHAE,YWHAB	6
523	GeneTrail 3.0	Reactome	Recognition and association of DNA glycosylase with site containing an affected pyrimidine	target	MBD4,SMUG1,TERF2,UNG,POT1,TERF1	6
1006	GeneTrail 3.0	Reactome	Association of TriC/CCT with target proteins during biosynthesis	target	FBXW7,DCAF7,ARFGEF2,FBXW2,FKBP9,STAT3	6
1367	GeneTrail 3.0	Reactome	PI-3K cascade:FGFR1	target	FGFR1,PTPN11,FGF10,FGF9,FRS2,FGF5	6
1133	GeneTrail 3.0	Reactome	Assembly and cell surface presentation of NMDA receptors	target	CAMK2G,ACTN2,TUBB8,GRIN2B,TUBB4A,TUBB2A	6
1364	GeneTrail 3.0	Reactome	FRS-mediated FGFR3 signaling	target	KRAS,PTPN11,FGF9,FRS2,FGF5,NRAS	6
679	GeneTrail 3.0	Reactome	APC truncation mutants have impaired AXIN binding	target	PPP2CB,PPP2R5C,PPP2R1A,AMER1,CSNK1A1,GSK3B	6
777	GeneTrail 3.0	Reactome	Interleukin-15 signaling	target	STAT5B,IL15,STAT5A,SOS2,JAK3,STAT3	6
990	GeneTrail 3.0	Reactome	AKT phosphorylates targets in the cytosol	target	AKT1S1,MDM2,CDKN1B,AKT1,CDKN1A,GSK3B	6
1348	GeneTrail 3.0	Reactome	Methylation	target	TPMT,MAT2A,MAT1A,TRMT112,AS3MT,AHCY	6
737	GeneTrail 3.0	Reactome	EGFR interacts with phospholipase C-gamma	target	PLCG1,TGFA,EGF,HBEGF,EREG,EPGN	6
1343	GeneTrail 3.0	Reactome	Trafficking of AMPA receptors	target	EPB41L1,CAMK2G,CACNG2,MDM2,MYO6,CACNG8	6
842	GeneTrail 3.0	Reactome	Regulation of the apoptosome activity	target	APAF1,MAPK1,APIP,XIAP,CYCS,CARD8	6
248	GeneTrail 3.0	Reactome	NOTCH2 Activation and Transmission of Signal to the Nucleus	target	RPS27A,APH1A,UBC,NEURL1B,NEURL1,JAG2	6
467	GeneTrail 3.0	Reactome	Insertion of tail-anchored proteins into the endoplasmic reticulum membrane	target	VAPA,CAMLG,HMOX1,CYB5A,SGTA,APP	6
914	GeneTrail 3.0	Reactome	RA biosynthesis pathway	target	RDH11,RDH13,RDH10,DHRS3,ALDH1A2,ADH4	6
1458	GeneTrail 3.0	Reactome	Syndecan interactions	target	COL1A1,ITGB3,ITGB1,SDC4,COL5A1,THBS1	6
848	GeneTrail 3.0	Reactome	Crosslinking of collagen fibrils	target	COL1A1,COL4A4,PXDN,LOXL2,LOX,COL4A1	6
378	GeneTrail 3.0	Reactome	Processing of Intronless Pre-mRNAs	target	CSTF1,PAPOLA,PABPN1,CSTF2,CPSF2,CPSF7	6
903	GeneTrail 3.0	Reactome	Pausing and recovery of Tat-mediated HIV elongation	target	GTF2F1,CCNT1,POLR2F,ELOC,CDK9,SUPT4H1	6
603	GeneTrail 3.0	Reactome	Ras activation upon Ca2+ influx through NMDA receptor	target	KRAS,CAMK2G,ACTN2,CALM1,GRIN2B,NRAS	6
582	GeneTrail 3.0	Reactome	Prolactin receptor signaling	target	STAT5B,PTPN11,RBX1,STAT5A,BTRC,PRLR	6
3	GeneTrail 3.0	Reactome	SHC-mediated cascade:FGFR1	target	FGFR1,KRAS,FGF10,FGF9,FGF5,NRAS	6
1285	GeneTrail 3.0	Reactome	ATF6 (ATF6-alpha) activates chaperone genes	target	DDIT3,NFYA,HSP90B1,ATF6,HSPA5,CALR	6
894	GeneTrail 3.0	Reactome	SEMA3A-Plexin repulsion signaling by inhibiting Integrin adhesion	target	PLXNA4,PIP5K1C,PLXNA2,PLXNA3,RAC1,TLN1	6
598	GeneTrail 3.0	Reactome	Activation of RAC1	target	PAK4,NCK1,PAK2,SOS2,PAK6,RAC1	6
890	GeneTrail 3.0	Reactome	Insulin receptor recycling	target	ATP6V1G3,ATP6V0B,ATP6V1C1,ATP6V0E1,ATP6V1A,ATP6V0A2	6
92	GeneTrail 3.0	Reactome	Activation of the mRNA upon binding of the cap-binding complex and eIFs, and subsequent binding to 43S	target	EIF4G1,EIF4A1,EIF4A2,EIF4EBP1,EIF4E,EIF4H	6
596	GeneTrail 3.0	Reactome	Signaling by NODAL	target	FURIN,SMAD4,ACVR2B,FOXO3,NODAL,ACVR1B	6
258	GeneTrail 3.0	Reactome	Defective B3GALT6 causes EDSP2 and SEMDJL1	target	BCAN,HSPG2,GPC4,VCAN,GPC5,SDC4	6
449	GeneTrail 3.0	Reactome	Regulation of FOXO transcriptional activity by acetylation	target	TXN,TXNIP,SIRT3,FOXO1,FOXO3,CREBBP	6
588	GeneTrail 3.0	Reactome	The NLRP3 inflammasome	target	TXN,TXNIP,P2RX7,SUGT1,HSP90AB1,APP	6
1502	GeneTrail 3.0	Reactome	Transcriptional regulation of pluripotent stem cells	target	SMAD4,HIF3A,NANOG,FOXP1,PBX1,STAT3	6
878	GeneTrail 3.0	Reactome	Defective B3GAT3 causes JDSSDHD	target	BCAN,HSPG2,GPC4,VCAN,GPC5,SDC4	6
97	GeneTrail 3.0	Reactome	Signaling by Retinoic Acid	target	RARA,CPT1A,PDK1,RXRA,PDHB,CPT1B	6
455	GeneTrail 3.0	Reactome	Advanced glycosylation endproduct receptor signaling	target	CAPZA1,MAPK1,SAA1,HMGB1,CAPZA2,APP	6
874	GeneTrail 3.0	Reactome	CDC6 association with the ORC:origin complex	target	ORC4,E2F1,ORC5,MCM8,E2F3,E2F2	6
924	GeneTrail 3.0	Reactome	VxPx cargo-targeting to cilium	target	RAB3IP,EXOC8,EXOC5,EXOC7,RAB8A,CNGB1	6
1480	GeneTrail 3.0	Reactome	WNT5A-dependent internalization of FZD4	target	FZD4,ARRB2,CLTC,AP2M1,AP2B1,PRKCB	6
251	GeneTrail 3.0	Reactome	TRAF6-mediated induction of TAK1 complex within TLR4 complex	target	TRAF6,TAB1,RPS27A,IRAK2,UBC,TLR4	6
472	GeneTrail 3.0	Reactome	Translesion Synthesis by POLH	target	RPS27A,RFC2,UBC,RFC5,UFD1,NPLOC4	6
13	GeneTrail 3.0	Reactome	Tie2 Signaling	target	KRAS,PIK3R2,ANGPT4,PTPN11,NRAS,PIK3CB	6
41	GeneTrail 3.0	Reactome	MET activates RAP1 and RAC1	target	RAP1A,RAPGEF1,CRKL,CRK,DOCK7,RAC1	6
1462	GeneTrail 3.0	Reactome	TP53 Regulates Transcription of Genes Involved in G2 Cell Cycle Arrest	target	TFDP2,TFDP1,ZNF385A,SFN,CCNB1,RBL1	6
1171	GeneTrail 3.0	Reactome	PKA activation	target	ADCY9,CALM1,PRKAR2A,ADCY5,ADCY2,ADCY6	6
1176	GeneTrail 3.0	Reactome	Import of palmitoyl-CoA into the mitochondrial matrix	target	MID1IP1,CPT1A,RXRA,ACACA,PRKAA2,CPT1B	6
1464	GeneTrail 3.0	Reactome	Cleavage of the damaged pyrimidine	target	MBD4,SMUG1,TERF2,UNG,POT1,TERF1	6
138	GeneTrail 3.0	Reactome	KSRP (KHSRP) binds and destabilizes mRNA	target	EXOSC2,DCP2,KHSRP,YWHAZ,EXOSC6,AKT1	6
641	GeneTrail 3.0	Reactome	eNOS activation	target	DDAH1,CALM1,CAV1,ZDHHC21,AKT1,CYGB	6
1473	GeneTrail 3.0	Reactome	Signaling by EGFR	target	LRIG1,TGFA,EGF,HBEGF,EREG,EPGN	6
9	GeneTrail 3.0	Reactome	Caspase-mediated cleavage of cytoskeletal proteins	target	VIM,ADD1,CASP8,PLEC,MAPT,GSN	6
122	GeneTrail 3.0	Reactome	Phase 2 - plateau phase	target	CACNG2,CACNB2,CACNA1C,KCNE4,CACNG8,CACNA2D1	6
363	GeneTrail 3.0	Reactome	Ion channel transport	target	ATP6V1G3,ATP6V0B,ATP6V0E1,ATP6V1C1,ATP6V1A,ATP6V0A2	6
637	GeneTrail 3.0	Reactome	Regulation of localization of FOXO transcription factors	target	FOXO1,SFN,FOXO3,YWHAZ,AKT1,YWHAB	6
1476	GeneTrail 3.0	Reactome	Tat-mediated HIV elongation arrest and recovery	target	GTF2F1,CCNT1,POLR2F,ELOC,CDK9,SUPT4H1	6
127	GeneTrail 3.0	Reactome	Pink/Parkin Mediated Mitophagy	target	MFN1,RPS27A,TOMM20,UBC,TOMM22,TOMM40	6
1209	GeneTrail 3.0	Reactome	Butyrate Response Factor 1 (BRF1) binds and destabilizes mRNA	target	EXOSC2,DCP2,ZFP36L1,EXOSC6,AKT1,YWHAB	6
83	GeneTrail 3.0	Reactome	Signaling by ERBB2	target	ERBB2,YES1,EGF,HBEGF,ERBB3,EREG,CDC37	7
1331	GeneTrail 3.0	Reactome	Defective B4GALT7 causes EDS, progeroid type	target	BCAN,HSPG2,GPC4,VCAN,GPC5,SDC4,B4GALT7	7
1185	GeneTrail 3.0	Reactome	Frs2-mediated activation	target	RAP1A,RAPGEF1,MAPK1,CRKL,FRS2,MAP2K2,YWHAB	7
324	GeneTrail 3.0	Reactome	FOXO-mediated transcription of cell death genes	target	DDIT3,FOXO1,NFYA,BCL2L11,FOXO3,CREBBP,STK11	7
406	GeneTrail 3.0	Reactome	Sema3A PAK dependent Axon repulsion	target	PLXNA4,PLXNA2,PLXNA3,CFL1,PAK2,RAC1,HSP90AB1	7
411	GeneTrail 3.0	Reactome	FRS-mediated FGFR2 signaling	target	KRAS,PTPN11,FGF10,FGF9,FRS2,FGF5,NRAS	7
393	GeneTrail 3.0	Reactome	ER Quality Control Compartment (ERQC)	target	SYVN1,RPS27A,EDEM3,UBC,UGGT1,AMFR,TRIM13	7
1258	GeneTrail 3.0	Reactome	Voltage gated Potassium channels	target	KCNC3,KCNA5,KCNA7,KCND3,KCNB1,KCND1,KCNH2	7
1277	GeneTrail 3.0	Reactome	Endosomal Sorting Complex Required For Transport (ESCRT)	target	MVB12B,RPS27A,VPS4B,VPS37D,UBC,VPS37B,VPS37A	7
341	GeneTrail 3.0	Reactome	Condensation of Prophase Chromosomes	target	SET,PHF8,SMC4,RB1,KMT5A,CCNB1,NCAPG2	7
1173	GeneTrail 3.0	Reactome	Activation of AMPK downstream of NMDARs	target	TUBB8,PRKAB1,CALM1,TUBB4A,TUBB2A,MAPT,PRKAA2	7
402	GeneTrail 3.0	Reactome	MyD88:MAL(TIRAP) cascade initiated on plasma membrane	target	TRAF6,IRAK2,IRAK4,SOCS1,TLR6,IRAK3,TLR4	7
1264	GeneTrail 3.0	Reactome	RET signaling	target	PLCG1,PIK3R2,PTPN11,SHANK3,FRS2,GFRA1,PIK3CB	7
535	GeneTrail 3.0	Reactome	Citric acid cycle (TCA cycle)	target	FAHD1,CS,SUCLG2,SDHD,NNT,OGDH,IDH3B	7
511	GeneTrail 3.0	Reactome	S33 mutants of beta-catenin aren't phosphorylated	target	PPP2CB,PPP2R5C,PPP2R1A,AMER1,CSNK1A1,CTNNB1,GSK3B	7
531	GeneTrail 3.0	Reactome	PD-1 signaling	target	CD274,CD3D,HLA-DRB1,PTPN11,CD3G,HLA-DRB5,CD4	7
630	GeneTrail 3.0	Reactome	Signaling by FGFR2 in disease	target	KRAS,PLCG1,FGF10,FGF9,FRS2,FGF5,NRAS	7
1061	GeneTrail 3.0	Reactome	Regulation of FZD by ubiquitination	target	FZD4,RPS27A,FZD8,UBC,LRP6,ZNRF3,FZD6	7
61	GeneTrail 3.0	Reactome	Glycolysis	target	PGAM1,GCK,PGM2L1,PKM,ALDOA,TPI1,PGK1	7
90	GeneTrail 3.0	Reactome	CRMPs in Sema3A signaling	target	PLXNA4,PLXNA2,PLXNA3,DPYSL2,CRMP1,DPYSL5,GSK3B	7
394	GeneTrail 3.0	Reactome	TP53 Regulates Transcription of Genes Involved in G1 Cell Cycle Arrest	target	E2F1,ZNF385A,CDKN1B,CDK2,E2F8,ARID3A,CDKN1A	7
1306	GeneTrail 3.0	Reactome	SHC1 events in ERBB2 signaling	target	ERBB2,KRAS,EGF,HBEGF,ERBB3,EREG,NRAS	7
1381	GeneTrail 3.0	Reactome	Meiotic recombination	target	RAD50,MSH5,MLH1,RAD51,CDK2,MRE11,ATM	7
87	GeneTrail 3.0	Reactome	Interconversion of nucleotide di- and triphosphates	target	TXN,GUK1,RRM2,NME2,GSR,NME1-NME2,AK2	7
691	GeneTrail 3.0	Reactome	Constitutive Signaling by Ligand-Responsive EGFR Cancer Variants	target	KRAS,RPS27A,PLCG1,EGF,UBC,NRAS,CDC37	7
576	GeneTrail 3.0	Reactome	Phase I - Functionalization of compounds	target	CES2,CES3,ARNT,AHR,CYB5R3,CYB5B,CMBL	7
1195	GeneTrail 3.0	Reactome	VEGFR2 mediated cell proliferation	target	KRAS,PLCG1,VEGFA,CALM1,PDPK1,NRAS,PRKCB	7
1382	GeneTrail 3.0	Reactome	Signal transduction by L1	target	FGFR1,CSNK2A1,MAPK1,ITGB3,ITGB1,RAC1,MAP2K2	7
567	GeneTrail 3.0	Reactome	RMTs methylate histone arginines	target	ARID1A,SMARCE1,ARID2,SMARCD1,PRMT3,CCND1,WDR77	7
135	GeneTrail 3.0	Reactome	GAB1 signalosome	target	TGFA,EGF,PTPN11,PAG1,HBEGF,EREG,EPGN	7
128	GeneTrail 3.0	Reactome	Antimicrobial peptides	target	LEAP2,DCD,EPPIN-WFDC6,EPPIN,CLU,REG3A,LTF	7
383	GeneTrail 3.0	Reactome	G0 and Early G1	target	TFDP2,TFDP1,LIN52,CDK2,LIN54,RBBP4,RBL1	7
1288	GeneTrail 3.0	Reactome	GABA receptor activation	target	GABRA1,GABRR2,GABRB1,GABRA5,GABRB2,GABRG2,ARHGEF9	7
699	GeneTrail 3.0	Reactome	Chaperone Mediated Autophagy	target	VIM,HSPA8,PLIN3,RPS27A,UBC,HSP90AB1,PCNT	7
159	GeneTrail 3.0	Reactome	Synthesis of very long-chain fatty acyl-CoAs	target	HACD2,HACD4,ACSL6,ACSL3,ELOVL5,ACSBG1,HSD17B12	7
431	GeneTrail 3.0	Reactome	FOXO-mediated transcription of cell cycle genes	target	BTG1,FOXO1,SMAD4,FOXO3,CAV1,CDKN1B,CDKN1A	7
1390	GeneTrail 3.0	Reactome	Integrin alphaIIb beta3 signaling	target	FGG,PTPN1,RAP1A,ITGB3,PDPK1,TLN1,AKT1	7
1391	GeneTrail 3.0	Reactome	SHC1 events in EGFR signaling	target	KRAS,TGFA,EGF,HBEGF,EREG,EPGN,NRAS	7
60	GeneTrail 3.0	Reactome	Deregulated CDK5 triggers multiple neurodegenerative pathways in Alzheimer's disease models	target	CAPNS1,BCL2L11,FOXO3,GOLGA2,SOD2,YWHAE,APP	7
1189	GeneTrail 3.0	Reactome	Competing endogenous RNAs (ceRNAs) regulate PTEN translation	target	TNRC6A,AGO1,TNRC6C,AGO4,AGO2,AGO3,TNRC6B	7
696	GeneTrail 3.0	Reactome	HIV elongation arrest and recovery	target	CCNT2,GTF2F1,CCNT1,POLR2F,ELOC,CDK9,SUPT4H1	7
1168	GeneTrail 3.0	Reactome	Cargo concentration in the ER	target	LMAN2,TGFA,SEC24A,TMED10,GOSR2,SEC24D,LMAN1	7
454	GeneTrail 3.0	Reactome	RNA Polymerase III Chain Elongation	target	POLR3G,POLR3D,CRCP,POLR2F,POLR3A,POLR3F,POLR3K	7
969	GeneTrail 3.0	Reactome	Polymerase switching on the C-strand of the telomere	target	POLD3,POLA1,PRIM1,POLA2,RFC2,PRIM2,RFC5	7
203	GeneTrail 3.0	Reactome	Post-transcriptional silencing by small RNAs	target	TNRC6A,AGO1,TNRC6C,AGO4,AGO2,AGO3,TNRC6B	7
205	GeneTrail 3.0	Reactome	Interleukin-7 signaling	target	IL7R,STAT5B,PIK3R2,STAT5A,SOCS1,JAK3,STAT3	7
763	GeneTrail 3.0	Reactome	Other interleukin signaling	target	SNAP25,STX4,STXBP2,TXLNA,IFNLR1,CD4,STX3	7
767	GeneTrail 3.0	Reactome	ERBB2 Regulates Cell Motility	target	ERBB2,RHOA,EGF,DIAPH1,HBEGF,ERBB3,EREG	7
1434	GeneTrail 3.0	Reactome	Synthesis of bile acids and bile salts via 27-hydroxycholesterol	target	CYP8B1,NCOA1,CYP7B1,AKR1D1,RXRA,PTGIS,HSD3B7	7
1436	GeneTrail 3.0	Reactome	GRB2 events in EGFR signaling	target	KRAS,TGFA,EGF,HBEGF,EREG,EPGN,NRAS	7
213	GeneTrail 3.0	Reactome	S45 mutants of beta-catenin aren't phosphorylated	target	PPP2CB,PPP2R5C,PPP2R1A,AMER1,CSNK1A1,CTNNB1,GSK3B	7
1490	GeneTrail 3.0	Reactome	Mitochondrial iron-sulfur cluster biogenesis	target	FXN,LYRM4,ISCA2,NFS1,SLC25A28,SLC25A37,ISCU	7
983	GeneTrail 3.0	Reactome	Pausing and recovery of HIV elongation	target	CCNT2,GTF2F1,CCNT1,POLR2F,ELOC,CDK9,SUPT4H1	7
1454	GeneTrail 3.0	Reactome	Polymerase switching	target	POLD3,POLA1,PRIM1,POLA2,RFC2,PRIM2,RFC5	7
227	GeneTrail 3.0	Reactome	Nephrin family interactions	target	WASL,PIK3R2,ACTN2,MAGI2,NCK1,ACTN4,PIK3CB	7
499	GeneTrail 3.0	Reactome	PTK6 Regulates RHO GTPases, RAS GTPase and MAP kinases	target	KRAS,PTK6,RHOA,CRK,RAC1,ARHGAP35,NRAS	7
796	GeneTrail 3.0	Reactome	Keratan sulfate biosynthesis	target	B3GNT7,ST3GAL2,CHST6,PRELP,OMD,ST3GAL1,CHST1	7
255	GeneTrail 3.0	Reactome	Misspliced GSK3beta mutants stabilize beta-catenin	target	PPP2CB,PPP2R5C,PPP2R1A,AMER1,CSNK1A1,CTNNB1,GSK3B	7
960	GeneTrail 3.0	Reactome	TP53 Regulates Transcription of Genes Involved in Cytochrome C Release	target	PRELID1,AIFM2,BID,TP53INP1,ATM,PMAIP1,CREBBP	7
269	GeneTrail 3.0	Reactome	Negative regulation of FGFR3 signaling	target	RPS27A,PTPN11,MAPK1,UBC,FGF9,FRS2,FGF5	7
442	GeneTrail 3.0	Reactome	CD28 dependent PI3K/Akt signaling	target	PIK3R2,CD28,PDPK1,CD86,THEM4,AKT1,TRIB3	7
288	GeneTrail 3.0	Reactome	T41 mutants of beta-catenin aren't phosphorylated	target	PPP2CB,PPP2R5C,PPP2R1A,AMER1,CSNK1A1,CTNNB1,GSK3B	7
816	GeneTrail 3.0	Reactome	Synthesis of active ubiquitin: roles of E1 and E2 enzymes	target	UBE2K,RPS27A,UBE2W,UBE2B,UBC,UBE2H,UCHL3	7
833	GeneTrail 3.0	Reactome	FRS-mediated FGFR4 signaling	target	KRAS,PTPN11,FGF19,KLB,FGF9,FRS2,NRAS	7
834	GeneTrail 3.0	Reactome	S37 mutants of beta-catenin aren't phosphorylated	target	PPP2CB,PPP2R5C,PPP2R1A,AMER1,CSNK1A1,CTNNB1,GSK3B	7
931	GeneTrail 3.0	Reactome	Deposition of new CENPA-containing nucleosomes at the centromere	target	KNL1,MIS18A,CENPM,SMARCA5,NPM1,CENPN,RBBP4	7
468	GeneTrail 3.0	Reactome	MECP2 regulates neuronal receptors and channels	target	FKBP5,PTPN1,PTPN4,CREB1,MECP2,GRIN2B,OPRM1	7
921	GeneTrail 3.0	Reactome	Beta-catenin phosphorylation cascade	target	PPP2CB,PPP2R5C,PPP2R1A,AMER1,CSNK1A1,CTNNB1,GSK3B	7
798	GeneTrail 3.0	Reactome	WNT ligand biogenesis and trafficking	target	WNT16,WNT3,WNT8B,VPS35,WNT7B,WNT9B,WNT4	7
877	GeneTrail 3.0	Reactome	NCAM1 interactions	target	CACNA1G,COL4A4,CACNB2,CACNA1C,COL4A1,GFRA1,COL5A1	7
900	GeneTrail 3.0	Reactome	ERCC6 (CSB) and EHMT2 (G9a) positively regulate rRNA expression	target	MBD3,MTA1,GATAD2B,MTA3,CHD4,RBBP4,GATAD2A	7
1037	GeneTrail 3.0	Reactome	TGF-beta receptor signaling in EMT (epithelial to mesenchymal transition)	target	RHOA,RPS27A,UBC,CGN,ARHGEF18,TGFBR1,PARD3	7
573	GeneTrail 3.0	Reactome	Energy dependent regulation of mTOR by LKB1-AMPK	target	PPM1A,TSC1,CAB39,PRKAB1,RRAGC,SLC38A9,PRKAA2,STK11	8
1159	GeneTrail 3.0	Reactome	Cyclin A/B1/B2 associated events during G2/M transition	target	PPP2R2A,PPP2CB,WEE1,FOXM1,PPP2R1A,CCNB1,CDK2,PKMYT1	8
1322	GeneTrail 3.0	Reactome	TRAF6 mediated IRF7 activation in TLR7/8 or 9 signaling	target	TRAF6,RPS27A,TMEM189-UBE2V1,IRAK4,UBE2N,UBC,TLR7,UBE2V1	8
1156	GeneTrail 3.0	Reactome	CD209 (DC-SIGN) signaling	target	KRAS,PAK2,RAF1,LYN,CD209,RPS6KA5,CREBBP,NRAS	8
1399	GeneTrail 3.0	Reactome	Synthesis of IP3 and IP4 in the cytosol	target	PLCD3,PLCG1,PLCD1,PLCE1,CALM1,PTEN,ITPKC,PLCG2	8
296	GeneTrail 3.0	Reactome	FRS-mediated FGFR1 signaling	target	FGFR1,KRAS,PTPN11,FGF10,FGF9,FRS2,FGF5,NRAS	8
604	GeneTrail 3.0	Reactome	Transcription of E2F targets under negative control by DREAM complex	target	TFDP2,TFDP1,E2F1,LIN52,MYC,LIN54,RBBP4,RBL1	8
665	GeneTrail 3.0	Reactome	Phase 0 - rapid depolarisation	target	CAMK2G,CACNG2,CACNB2,CACNA1C,CACNG8,CALM1,SCN2B,CACNA2D1	8
934	GeneTrail 3.0	Reactome	Inhibition of voltage gated Ca2+ channels via Gbeta/gamma subunits	target	GNB2,GNG4,GNG3,KCNJ6,GNG2,GNB1,GNG12,KCNJ10	8
409	GeneTrail 3.0	Reactome	Regulation of lipid metabolism by Peroxisome proliferator-activated receptor alpha (PPARalpha)	target	TBL1X,NCOA1,TGS1,NCOR2,TBL1XR1,CHD9,RXRA,CREBBP	8
821	GeneTrail 3.0	Reactome	G beta:gamma signalling through PLC beta	target	GNB2,GNB4,GNG3,GNG4,GNB5,GNG2,GNB1,GNG12	8
778	GeneTrail 3.0	Reactome	Regulation of TP53 Activity through Acetylation	target	MBD3,BRD7,GATAD2B,CHD4,MEAF6,RBBP4,GATAD2A,AKT1	8
1076	GeneTrail 3.0	Reactome	Activation of G protein gated Potassium channels	target	GNB2,GNG4,GNG3,KCNJ6,GNG2,GNB1,GNG12,KCNJ10	8
859	GeneTrail 3.0	Reactome	FGFR2 alternative splicing	target	ESRP1,HNRNPA1,TIAL1,GTF2F1,POLR2F,PTBP1,RBFOX2,HNRNPF	8
1409	GeneTrail 3.0	Reactome	DARPP-32 events	target	PPP2CB,PPP3CC,PDE4C,PPP3R1,PDE4A,CALM1,PRKAR2A,PPP2R1A	8
856	GeneTrail 3.0	Reactome	Synthesis of bile acids and bile salts via 7alpha-hydroxycholesterol	target	CYP8B1,NCOA1,CYP7B1,SLC27A2,AKR1D1,RXRA,PTGIS,HSD3B7	8
196	GeneTrail 3.0	Reactome	CTLA4 inhibitory signaling	target	PPP2CB,YES1,PTPN11,PPP2R5C,PPP2R1A,CD86,LYN,AKT1	8
1326	GeneTrail 3.0	Reactome	Deadenylation of mRNA	target	EIF4G1,EIF4A1,CNOT6,EIF4A2,PAN2,EIF4E,CNOT6L,EIF4A3	8
1347	GeneTrail 3.0	Reactome	Ephrin signaling	target	EPHB3,PAK2,EFNB1,EFNB2,EPHB2,EPHB4,RAC1,MYL12A	8
1190	GeneTrail 3.0	Reactome	Polo-like kinase mediated events	target	WEE1,LIN52,FOXM1,CCNB1,LIN54,RBBP4,MYBL2,PKMYT1	8
188	GeneTrail 3.0	Reactome	Olfactory Signaling Pathway	target	OR2A4,REEP2,GNAL,REEP3,REEP4,GNB1,OR7D2,OR6A2	8
509	GeneTrail 3.0	Reactome	IRAK1 recruits IKK complex	target	TRAF6,PELI1,RPS27A,TMEM189-UBE2V1,UBE2N,IKBKG,UBC,UBE2V1	8
851	GeneTrail 3.0	Reactome	Growth hormone receptor signaling	target	PTPN1,STAT5B,MAPK1,STAT5A,SOCS1,LYN,PRLR,STAT3	8
1413	GeneTrail 3.0	Reactome	Antigen Presentation: Folding, assembly and peptide loading of class I MHC	target	HLA-C,HLA-B,SEC24A,CANX,HSPA5,HLA-A,SEC24D,CALR	8
1336	GeneTrail 3.0	Reactome	Formation of HIV-1 elongation complex containing HIV-1 Tat	target	GTF2F1,GTF2H2,CCNT1,POLR2F,ELOC,CDK9,GTF2H3,SUPT4H1	8
645	GeneTrail 3.0	Reactome	Transcription of E2F targets under negative control by p107 (RBL1) and p130 (RBL2) in complex with HDAC1	target	TFDP2,TFDP1,E2F1,LIN52,LIN54,RBBP4,MYBL2,RBL1	8
4	GeneTrail 3.0	Reactome	Phosphorylation of CD3 and TCR zeta chains	target	CD3D,HLA-DRB1,PAG1,PTPRC,CD3G,HLA-DRB5,CD4,PTPRJ	8
133	GeneTrail 3.0	Reactome	ROS and RNS production in phagocytes	target	ATP6V1G3,ATP6V0B,ATP6V1C1,ATP6V0E1,CYBB,SLC11A1,ATP6V1A,ATP6V0A2	8
1465	GeneTrail 3.0	Reactome	Collagen chain trimerization	target	COL19A1,COL1A1,COL22A1,COL4A4,COL8A1,COL4A1,COL5A1,COL27A1	8
1298	GeneTrail 3.0	Reactome	TICAM1, RIP1-mediated IKK complex recruitment	target	TRAF6,UBE2D3,RPS27A,TMEM189-UBE2V1,UBE2N,IKBKG,UBC,UBE2V1	8
741	GeneTrail 3.0	Reactome	Negative regulation of FGFR4 signaling	target	RPS27A,PTPN11,MAPK1,FGF19,UBC,KLB,FGF9,FRS2	8
88	GeneTrail 3.0	Reactome	mTORC1-mediated signalling	target	EIF4G1,AKT1S1,EIF4EBP1,RRAGC,EEF2K,EIF4E,SLC38A9,YWHAB	8
446	GeneTrail 3.0	Reactome	Transcription-Coupled Nucleotide Excision Repair (TC-NER)	target	ISY1-RAB43,RPS27A,RBX1,GTF2H2,POLR2F,UBC,ISY1,GTF2H3	8
635	GeneTrail 3.0	Reactome	G beta:gamma signalling through CDC42	target	GNB2,GNB4,GNG3,GNG4,GNB5,GNG2,GNB1,GNG12	8
929	GeneTrail 3.0	Reactome	Regulation of PTEN mRNA translation	target	TNRC6A,AGO1,TNRC6C,AGO4,PTEN,AGO2,AGO3,TNRC6B	8
1250	GeneTrail 3.0	Reactome	Interleukin-3, Interleukin-5 and GM-CSF signaling	target	IL5,IL5RA,PIK3R2,STAT5B,PTPN11,STAT5A,YWHAZ,PIK3CB	8
1361	GeneTrail 3.0	Reactome	Negative regulation of FGFR2 signaling	target	RPS27A,PTPN11,MAPK1,FGF10,UBC,FGF9,FRS2,FGF5	8
824	GeneTrail 3.0	Reactome	Prostacyclin signalling through prostacyclin receptor	target	GNB2,GNB4,GNG3,GNG4,GNB5,GNG2,GNB1,GNG12	8
885	GeneTrail 3.0	Reactome	HS-GAG biosynthesis	target	HSPG2,GPC4,NDST3,GPC5,SDC4,HS6ST1,EXT1,HS3ST1	8
888	GeneTrail 3.0	Reactome	Activation of BAD and translocation to mitochondria	target	PPP3CC,PPP3R1,SFN,BID,YWHAZ,AKT1,YWHAE,YWHAB	8
1279	GeneTrail 3.0	Reactome	Interleukin-20 family signaling	target	IL20RB,STAT5B,PTPN11,STAT5A,IFNLR1,JAK3,STAT3,STAT2	8
259	GeneTrail 3.0	Reactome	Tat-mediated elongation of the HIV-1 transcript	target	GTF2F1,GTF2H2,CCNT1,POLR2F,ELOC,CDK9,GTF2H3,SUPT4H1	8
622	GeneTrail 3.0	Reactome	NCAM signaling for neurite out-growth	target	FGFR1,KRAS,MAPK1,SPTBN2,CREB1,RPS6KA5,NRAS,SPTA1	8
171	GeneTrail 3.0	Reactome	G beta:gamma signalling through BTK	target	GNB2,GNB4,GNG3,GNG4,GNB5,GNG2,GNB1,GNG12	8
1029	GeneTrail 3.0	Reactome	ATF4 activates genes in response to endoplasmic reticulum stress	target	EXOSC2,DDIT3,DCP2,KHSRP,NFYA,EXOSC6,ATF6,CEBPB	8
335	GeneTrail 3.0	Reactome	Downregulation of ERBB2 signaling	target	ERBB2,RPS27A,EGF,UBC,HBEGF,ERBB3,EREG,CDC37	8
1428	GeneTrail 3.0	Reactome	Regulation of TP53 Activity through Methylation	target	RPS27A,JMY,MDM2,UBC,KMT5A,MDM4,ATM,SETD9	8
1433	GeneTrail 3.0	Reactome	RHO GTPases activate IQGAPs	target	CLIP1,ACTB,TUBB8,CALM1,RAC1,TUBB4A,CTNNB1,TUBB2A	8
310	GeneTrail 3.0	Reactome	NOTCH3 Intracellular Domain Regulates Transcription	target	PLXND1,HEYL,NOTCH1,PBX1,RBPJ,WWC1,CREBBP,MAML1	8
315	GeneTrail 3.0	Reactome	A tetrasaccharide linker sequence is required for GAG synthesis	target	HSPG2,BCAN,B3GAT2,GPC4,VCAN,GPC5,SDC4,B4GALT7	8
841	GeneTrail 3.0	Reactome	Signaling by ERBB4	target	GABRA1,EGF,GABRB1,HBEGF,ERBB3,GABRB2,GABRG2,EREG	8
891	GeneTrail 3.0	Reactome	NOTCH3 Activation and Transmission of Signal to the Nucleus	target	NEURL1,RPS27A,EGF,UBC,NEURL1B,APH1A,JAG2,WWP2	8
1056	GeneTrail 3.0	Reactome	Activation of SMO	target	SHH,ARRB2,ARRB1,KIF3A,CDON,CSNK1A1,EVC2,IHH	8
1078	GeneTrail 3.0	Reactome	Synthesis of PA	target	ALPI,MIGA2,AGPAT4,PLD6,AGPAT1,GPAT4,LCLAT1,PLA2G12A	8
524	GeneTrail 3.0	Reactome	IRAK1 recruits IKK complex upon TLR7/8 or 9 stimulation	target	TRAF6,PELI1,RPS27A,TMEM189-UBE2V1,UBE2N,IKBKG,UBC,UBE2V1	8
200	GeneTrail 3.0	Reactome	RUNX2 regulates osteoblast differentiation	target	SP7,WWTR1,YES1,COL1A1,MAPK1,RB1,AR,ABL1	8
1009	GeneTrail 3.0	Reactome	Signaling by PDGF	target	FURIN,COL4A4,PDGFRA,PDGFA,COL4A1,THBS2,COL5A1,THBS1	8
545	GeneTrail 3.0	Reactome	EGFR downregulation	target	RPS27A,TGFA,EGF,UBC,HBEGF,EREG,EPGN,EPN1,EPS15L1	9
1058	GeneTrail 3.0	Reactome	IKK complex recruitment mediated by RIP1	target	TRAF6,UBE2D3,RPS27A,TMEM189-UBE2V1,UBE2N,IKBKG,UBC,UBE2V1,TLR4	9
1280	GeneTrail 3.0	Reactome	Regulation of Complement cascade	target	F2,CD46,C3,C8A,CD55,CFHR5,C1R,CLU,C5AR2	9
286	GeneTrail 3.0	Reactome	TRAF6 mediated NF-kB activation	target	TRAF6,NFKBIA,APP,MAVS,SAA1,IKBKG,HMGB1,NKIRAS2,TRAF2	9
436	GeneTrail 3.0	Reactome	RHO GTPases Activate ROCKs	target	PPP1CB,RHOA,PPP1R12B,CFL1,MYH9,RHOB,MYH14,RHOC,MYL12A	9
143	GeneTrail 3.0	Reactome	Signaling by Hippo	target	AMOTL1,WWTR1,MOB1B,STK4,SAV1,WWC1,YWHAE,YWHAB,AMOTL2	9
1090	GeneTrail 3.0	Reactome	Gap junction assembly	target	GJA5,GJC1,TUBB8,GJB1,TUBB4A,TUBB2A,GJD2,GJB7,GJD3	9
1267	GeneTrail 3.0	Reactome	Thromboxane signalling through TP receptor	target	GNB2,GNB4,GNG3,GNG4,GNB5,GNG2,GNB1,TBXA2R,GNG12	9
881	GeneTrail 3.0	Reactome	Negative regulation of FGFR1 signaling	target	FGFR1,RPS27A,PTPN11,MAPK1,FGF10,UBC,FGF9,FRS2,FGF5	9
1295	GeneTrail 3.0	Reactome	ADP signalling through P2Y purinoceptor 1	target	GNB2,GNB4,GNG4,GNG3,GNB5,GNG2,P2RY1,GNB1,GNG12	9
910	GeneTrail 3.0	Reactome	Homologous DNA Pairing and Strand Exchange	target	WRN,RAD50,RMI1,BRIP1,RAD51,RAD51B,MRE11,ATM,XRCC3	9
110	GeneTrail 3.0	Reactome	Formation of TC-NER Pre-Incision Complex	target	ISY1-RAB43,RPS27A,RBX1,GTF2H2,UBC,POLR2F,COPS7B,ISY1,GTF2H3	9
93	GeneTrail 3.0	Reactome	activated TAK1 mediates p38 MAPK activation	target	TRAF6,TAB1,RPS27A,IRAK2,TMEM189-UBE2V1,UBE2N,IKBKG,UBC,UBE2V1	9
1333	GeneTrail 3.0	Reactome	RHO GTPases activate PAKs	target	PPP1CB,PPP1R12B,PAK2,CALM1,MYH9,RAC1,MYH14,MYL12A,NF2	9
1425	GeneTrail 3.0	Reactome	Striated Muscle Contraction	target	VIM,ACTN2,MYBPC1,TPM3,TNNI1,TPM1,ACTC1,DMD,TMOD3	9
1270	GeneTrail 3.0	Reactome	Notch-HLH transcription pathway	target	TBL1X,HDAC5,NOTCH1,NCOR2,TBL1XR1,RBPJ,CREBBP,HDAC7,MAML1	9
912	GeneTrail 3.0	Reactome	Regulation of signaling by CBL	target	RPS27A,PIK3R2,YES1,CRKL,RAPGEF1,UBC,CRK,LYN,PIK3CB	9
529	GeneTrail 3.0	Reactome	Carboxyterminal post-translational modifications of tubulin	target	TTLL12,TTLL1,TUBB8,TTL,TTLL11,TUBB4A,TTLL9,TUBB2A,AGBL5	9
1075	GeneTrail 3.0	Reactome	Intraflagellar transport	target	IFT74,TRIP11,TNPO1,KIF3A,DYNLL2,TUBB4A,TUBB2A,CLUAP1,TTC21B	9
726	GeneTrail 3.0	Reactome	Sema4D induced cell migration and growth-cone collapse	target	ERBB2,RHOA,PLXNB1,MYH9,RHOB,MYH14,SEMA4D,RHOC,MYL12A	9
892	GeneTrail 3.0	Reactome	DNA Damage/Telomere Stress Induced Senescence	target	RAD50,TERF2,CDKN1B,CDK2,MRE11,ATM,POT1,CDKN1A,TERF1	9
497	GeneTrail 3.0	Reactome	Assembly of collagen fibrils and other multimeric structures	target	DST,COL4A4,COL1A1,COL8A1,COL4A1,CTSB,PLEC,COL5A1,COL27A1	9
1131	GeneTrail 3.0	Reactome	RNA Polymerase I Promoter Escape	target	TAF1D,POLR1A,TAF1B,GTF2H2,CD3EAP,POLR2F,UBTF,GTF2H3,POLR1E	9
999	GeneTrail 3.0	Reactome	RORA activates gene expression	target	TBL1X,RORA,NCOA1,TGS1,CPT1A,TBL1XR1,CHD9,RXRA,CREBBP	9
243	GeneTrail 3.0	Reactome	Cross-presentation of soluble exogenous antigens (endosomes)	target	PSME3,PSMD11,PSMD3,PSMC2,PSMC4,PSMD1,PSMB5,PSMB2,PSMD7	9
1319	GeneTrail 3.0	Reactome	Iron uptake and transport	target	FLVCR1,CAND1,RPS27A,SLC46A1,IREB2,UBC,HMOX1,CYBRD1,SLC11A2	9
28	GeneTrail 3.0	Reactome	LDL clearance	target	CES3,LDLR,CLTC,PCSK9,AP2M1,APOB,NCEH1,SOAT1,AP2B1	9
1309	GeneTrail 3.0	Reactome	Transferrin endocytosis and recycling	target	ATP6V1G3,HFE,TFRC,ATP6V0B,ATP6V1C1,ATP6V0E1,ATP6V1A,ATP6V0A2,STEAP2	9
161	GeneTrail 3.0	Reactome	TNFR1-induced NFkappaB signaling pathway	target	TRAF1,TAB1,RPS27A,TNFAIP3,IKBKG,UBC,XIAP,CYLD,TRAF2	9
104	GeneTrail 3.0	Reactome	Recognition of DNA damage by PCNA-containing replication complex	target	POLD3,RPS27A,RFC2,RBX1,UBE2B,UBC,USP1,POLE3,RFC5	9
1045	GeneTrail 3.0	Reactome	BMAL1:CLOCK,NPAS2 activates circadian gene expression	target	ARNTL2,TBL1X,NCOA1,TGS1,BHLHE40,TBL1XR1,CHD9,RXRA,CREBBP	9
982	GeneTrail 3.0	Reactome	DAP12 signaling	target	KRAS,PLCG1,PIK3R2,VAV3,KLRD1,RAC1,NRAS,PLCG2,PIK3CB	9
404	GeneTrail 3.0	Reactome	Signaling by cytosolic FGFR1 fusion mutants	target	ZMYM2,STAT5B,STAT5A,MYO18A,FGFR1OP,TRIM24,LRRFIP1,FGFR1OP2,STAT3	9
31	GeneTrail 3.0	Reactome	FOXO-mediated transcription of oxidative stress, metabolic and neuronal genes	target	PLXNA4,SIRT3,FOXO1,SMAD4,NR3C1,ATXN3,GCK,FOXO3,SOD2	9
501	GeneTrail 3.0	Reactome	Endogenous sterols	target	CYP11A1,CYP1B1,CYP11B2,NCOA1,ARNT,AHR,CYP51A1,CYP7B1,RXRA	9
1301	GeneTrail 3.0	Reactome	Budding and maturation of HIV virion	target	PPIA,MVB12B,RPS27A,VPS4B,VPS37D,UBC,VPS37B,NEDD4L,VPS37A	9
1313	GeneTrail 3.0	Reactome	Formation of HIV elongation complex in the absence of HIV Tat	target	CCNT2,GTF2F1,CCNT1,GTF2H2,POLR2F,ELOC,CDK9,GTF2H3,SUPT4H1	9
876	GeneTrail 3.0	Reactome	Formation of the cornified envelope	target	PKP1,CAPNS1,FURIN,KRT74,KRT32,KRT8,KRT78,PERP,RPTN	9
1321	GeneTrail 3.0	Reactome	Presynaptic function of Kainate receptors	target	GNB2,GNB4,GNG3,GNG4,GNB5,GNG2,GNB1,GNG12,GRIK3	9
1356	GeneTrail 3.0	Reactome	ADP signalling through P2Y purinoceptor 12	target	GNB2,GNB4,GNG3,GNG4,GNB5,GNG2,GNB1,GNAI3,GNG12	9
539	GeneTrail 3.0	Reactome	Resolution of D-loop Structures through Synthesis-Dependent Strand Annealing (SDSA)	target	WRN,RAD50,RMI1,BRIP1,RAD51,RAD51B,MRE11,ATM,XRCC3	9
6	GeneTrail 3.0	Reactome	PI3K Cascade	target	FGFR1,PIK3R2,PTPN11,FGF10,FGF19,KLB,FGF9,FRS2,FGF5,PIK3CB	10
1053	GeneTrail 3.0	Reactome	Complex I biogenesis	target	NDUFAF3,NDUFB5,NDUFS5,NDUFV3,NDUFA7,NDUFS7,NDUFA12,NDUFA10,TMEM126B,NUBPL	10
190	GeneTrail 3.0	Reactome	Retinoid metabolism and transport	target	RDH11,HSPG2,APOM,LDLR,GPC4,GPC5,APOB,SDC4,LRAT,RETSAT	10
510	GeneTrail 3.0	Reactome	Formation of the beta-catenin:TCF transactivating complex	target	BCL9L,TLE1,ASH2L,PYGO2,CDC73,RBBP5,TCF7L2,KMT2D,CTNNB1,CREBBP	10
78	GeneTrail 3.0	Reactome	RNA Polymerase I Transcription Termination	target	TAF1D,CAVIN1,POLR1A,TAF1B,GTF2H2,CD3EAP,POLR2F,UBTF,GTF2H3,POLR1E	10
614	GeneTrail 3.0	Reactome	NEP/NS2 Interacts with the Cellular Export Machinery	target	NUP85,NUP155,NUP210,NUP93,NUP62,NUP37,NUP50,NUP43,SEH1L,NUP54	10
1227	GeneTrail 3.0	Reactome	SUMOylation of intracellular receptors	target	THRB,VDR,RORA,NR3C1,PIAS4,RARA,AR,SUMO1,THRA,RXRA	10
1265	GeneTrail 3.0	Reactome	Inhibition of replication initiation of damaged DNA by RB1/E2F1	target	PPP2CB,POLA1,TFDP2,TFDP1,E2F1,PRIM1,POLA2,RB1,PPP2R1A,PRIM2	10
293	GeneTrail 3.0	Reactome	Insulin processing	target	EXOC8,EXOC5,RAB27A,KIF5A,MYO5A,EXOC7,SLC30A7,CPE,SLC30A6,SLC30A5	10
755	GeneTrail 3.0	Reactome	Inactivation, recovery and regulation of the phototransduction cascade	target	GNB5,RGS9BP,CALM1,PDE6A,PPEF1,GRK1,GNB1,METAP1,GRK4,CNGB1	10
1392	GeneTrail 3.0	Reactome	Collagen degradation	target	COL19A1,MMP2,FURIN,COL4A4,COL1A1,PHYKPL,COL8A1,COL4A1,CTSB,COL5A1	10
1028	GeneTrail 3.0	Reactome	FCERI mediated Ca+2 mobilization	target	ITK,PPP3R1,PLCG1,NFATC3,CALM1,VAV3,LYN,PLCG2,NFATC1,TXK	10
1083	GeneTrail 3.0	Reactome	Other semaphorin interactions	target	PLXNA4,SEMA3E,PLXNA2,PLXND1,SEMA6D,ITGA1,SEMA7A,ITGB1,PTPRC,SEMA4D	10
308	GeneTrail 3.0	Reactome	Transport of Ribonucleoproteins into the Host Nucleus	target	NUP85,NUP155,NUP210,NUP93,NUP62,NUP37,NUP50,NUP43,SEH1L,NUP54	10
2	GeneTrail 3.0	Reactome	Microautophagy	target	VIM,HSPA8,MVB12B,RPS27A,PLIN3,VPS37D,UBC,VPS37B,VPS37A,PCNT	10
1021	GeneTrail 3.0	Reactome	RAF activation	target	PPP2CB,KRAS,CAMK2G,RAF1,CALM1,PPP2R5C,PPP2R1A,NRAS,MAP2K2,YWHAB	10
197	GeneTrail 3.0	Reactome	Activated NOTCH1 Transmits Signal to the Nucleus	target	RPS27A,NEURL1,ARRB2,UBC,ARRB1,NOTCH1,NEURL1B,APH1A,JAG2,DTX1	10
1366	GeneTrail 3.0	Reactome	Chemokine receptors bind chemokines	target	CCRL2,CCL22,CXCL5,CCR5,CCL16,CXCL10,CXCR2,CCL5,CCL11,CCR4	10
775	GeneTrail 3.0	Reactome	Hedgehog 'off' state	target	ADCY9,INTU,ADCY5,KIF3A,PRKAR2A,TUBB4A,ADCY2,TUBB2A,TTC21B,ADCY6	10
236	GeneTrail 3.0	Reactome	Non-integrin membrane-ECM interactions	target	HSPG2,NRXN1,COL1A1,COL4A4,DDR2,DDR1,PDGFA,COL4A1,COL5A1,DMD	10
215	GeneTrail 3.0	Reactome	EPHA-mediated growth cone collapse	target	RHOA,YES1,EPHA2,MYH9,EPHA4,EFNA1,LYN,EFNA3,MYL12A,MYH14	10
220	GeneTrail 3.0	Reactome	Constitutive Signaling by AKT1 E17K in Cancer	target	FOXO1,AKT1S1,FOXO3,MDM2,PDPK1,CREB1,CDKN1B,AKT1,CDKN1A,GSK3B	10
1143	GeneTrail 3.0	Reactome	Cytosolic sensors of pathogen-associated DNA	target	POLR3G,XRCC5,POLR3D,CRCP,XRCC6,POLR2F,POLR3A,MRE11,POLR3F,POLR3K	10
784	GeneTrail 3.0	Reactome	Transcriptional Regulation by MECP2	target	TNRC6A,AGO1,TNRC6C,AGO4,PTEN,MECP2,AGO2,SGK1,AGO3,TNRC6B	10
354	GeneTrail 3.0	Reactome	Basigin interactions	target	SLC16A1,SLC7A11,PPIA,ITGA3,MAG,CAV1,ITGB1,ATP1B3,SLC7A5,SPN	10
357	GeneTrail 3.0	Reactome	Regulation of TNFR1 signaling	target	SPPL2A,TRAF1,RPS27A,TNFAIP3,IKBKG,UBC,CASP8,XIAP,CYLD,TRAF2	10
1289	GeneTrail 3.0	Reactome	DNA Damage Recognition in GG-NER	target	YY1,ACTB,PARP2,RPS27A,RBX1,INO80C,UBC,COPS7B,XPC,INO80D	10
147	GeneTrail 3.0	Reactome	G1/S-Specific Transcription	target	TFDP2,POLA1,RRM2,TFDP1,E2F1,LIN52,E2F6,LIN54,RBBP4,RBL1	10
802	GeneTrail 3.0	Reactome	Activation of ATR in response to replication stress	target	MCM10,MCM5,ORC4,ORC5,RFC2,CLSPN,CDK2,MCM8,RFC5,HUS1	10
647	GeneTrail 3.0	Reactome	RNA Polymerase III Transcription Initiation From Type 3 Promoter	target	POLR3G,POLR3D,CRCP,BDP1,POLR2F,SNAPC3,POLR3A,POLR3F,POLR3K,POU2F1	10
216	GeneTrail 3.0	Reactome	Negative regulators of DDX58/IFIH1 signaling	target	PIN1,UBE2D3,UBE2K,RPS27A,MAVS,TNFAIP3,RNF216,UBC,CYLD,RNF125	10
485	GeneTrail 3.0	Reactome	Smooth Muscle Contraction	target	SORBS3,ANXA6,PAK2,TPM3,ITGA1,CALM1,TPM1,TLN1,TRIM72,MYL12A	10
857	GeneTrail 3.0	Reactome	Cooperation of PDCL (PhLP1) and TRiC/CCT in G-protein beta folding	target	GNB2,GNB4,GNG4,GNG3,CSNK2A1,GNB5,GNG2,GNB1,RGS6,GNAI3,GNG12	11
257	GeneTrail 3.0	Reactome	Nuclear import of Rev protein	target	NUP85,NUP155,NUP210,NUP93,NUP62,NUP37,NPM1,NUP50,NUP43,SEH1L,NUP54	11
862	GeneTrail 3.0	Reactome	Vpr-mediated nuclear import of PICs	target	NUP85,NUP155,NUP210,NUP93,NUP62,NUP37,NUP50,NUP43,SEH1L,NUP54,HMGA1	11
106	GeneTrail 3.0	Reactome	Transport of the SLBP independent Mature mRNA	target	NUP85,NUP155,NUP210,NUP93,EIF4E,NUP62,NUP37,NUP50,NUP43,SEH1L,NUP54	11
1489	GeneTrail 3.0	Reactome	Ubiquitin Mediated Degradation of Phosphorylated Cdc25A	target	PSME3,PSMD11,PSMD3,RPS27A,PSMC2,PSMC4,PSMD1,PSMB5,UBC,PSMB2,PSMD7	11
318	GeneTrail 3.0	Reactome	Dual Incision in GG-NER	target	POLD3,PARP2,RPS27A,RFC2,GTF2H2,RBX1,UBC,POLE3,ERCC1,RFC5,GTF2H3	11
621	GeneTrail 3.0	Reactome	Keratinization	target	KRTAP21-2,PKP1,KRTAP5-6,KRT74,KRTAP4-9,KRTAP19-1,KRT32,KRT8,KRT78,KRTAP5-9,KRTAP9-6	11
678	GeneTrail 3.0	Reactome	VEGFR2 mediated vascular permeability	target	PAK2,CALM1,PDPK1,VAV3,CAV1,RAC1,CDH5,CTNNB1,THEM4,AKT1,TRIB3	11
438	GeneTrail 3.0	Reactome	Glucagon signaling in metabolic regulation	target	GNB2,GNB4,GNG3,GNG4,ADCY9,ADCY5,GNG2,GNB1,ADCY2,GNG12,ADCY6	11
776	GeneTrail 3.0	Reactome	Presynaptic phase of homologous DNA pairing and strand exchange	target	WRN,RAD50,RFC2,RMI1,BRIP1,RAD51,RAD51B,MRE11,RFC5,ATM,HUS1	11
771	GeneTrail 3.0	Reactome	G beta:gamma signalling through PI3Kgamma	target	GNB2,GNB4,GNG4,GNG3,RHOA,GNB5,PDPK1,GNG2,GNB1,AKT1,GNG12	11
157	GeneTrail 3.0	Reactome	mRNA Splicing - Minor Pathway	target	GTF2F1,SF3B3,SNRPD1,SNRNP25,POLR2F,SRSF7,TXNL4A,EFTUD2,SNRNP35,SNRPD3,SRSF2	11
1007	GeneTrail 3.0	Reactome	G-protein activation	target	GNB2,PDYN,GNB4,GNG4,GNG3,GNB5,GNG2,OPRM1,GNB1,GNAI3,GNG12	11
1111	GeneTrail 3.0	Reactome	G2/M Checkpoints	target	PSME3,PSMD11,PSMD3,RPS27A,PSMC2,PSMC4,PSMD1,PSMB5,UBC,PSMB2,PSMD7	11
1308	GeneTrail 3.0	Reactome	Glucagon-type ligand receptors	target	GNB2,GNB4,GNG3,GNG4,GNB5,GNG2,GLP1R,GLP2R,ADCYAP1R1,GNB1,GNG12	11
692	GeneTrail 3.0	Reactome	Regulation of ornithine decarboxylase (ODC)	target	PSME3,PSMD11,PSMD3,PSMC2,AZIN1,PSMC4,PSMD1,PSMB5,PSMB2,PSMD7,OAZ2	11
168	GeneTrail 3.0	Reactome	Defective CFTR causes cystic fibrosis	target	PSME3,PSMD11,PSMD3,RPS27A,PSMC2,PSMC4,PSMD1,PSMB5,UBC,PSMB2,PSMD7	11
1102	GeneTrail 3.0	Reactome	RNA Polymerase III Transcription Termination	target	POLR3G,NFIB,CRCP,POLR3D,POLR2F,NFIC,POLR3A,POLR3F,NFIX,POLR3K,NFIA	11
1030	GeneTrail 3.0	Reactome	Defective TPR may confer susceptibility towards thyroid papillary carcinoma (TPC)	target	NUP85,NUP155,GCK,NUP210,NUP93,NUP62,NUP37,NUP50,NUP43,SEH1L,NUP54	11
703	GeneTrail 3.0	Reactome	JNK (c-Jun kinases) phosphorylation and activation mediated by activated human TAK1	target	TRAF6,TAB1,RPS27A,IRAK2,TMEM189-UBE2V1,UBE2N,MAP2K7,MAPK8,UBC,IKBKG,UBE2V1	11
1087	GeneTrail 3.0	Reactome	PCP/CE pathway	target	RYK,WNT4,VANGL2,RHOA,DAAM1,FZD7,RAC1,FZD6,DVL1,PFN1,RAC3	11
1086	GeneTrail 3.0	Reactome	Transport of the SLBP Dependant Mature mRNA	target	NUP85,NUP155,NUP210,NUP93,EIF4E,NUP62,NUP37,NUP50,NUP43,SEH1L,NUP54	11
321	GeneTrail 3.0	Reactome	Ion transport by P-type ATPases	target	ATP2B1,CAMK2G,ATP1A3,ATP8B2,CALM1,ATP13A4,PDZD11,ATP1B3,ATP9A,ATP1A2,ATP2B3	11
165	GeneTrail 3.0	Reactome	EPH-Ephrin signaling	target	EPHB3,YES1,EPHB4,EFNB1,EFNB2,EPHB2,EPHA2,EPHA4,EFNA1,LYN,EFNA3	11
536	GeneTrail 3.0	Reactome	Detoxification of Reactive Oxygen Species	target	TXN,TXNRD2,CCS,GSR,GPX8,PRDX5,SOD2,CYBB,GPX1,NOX5,CYCS	11
490	GeneTrail 3.0	Reactome	TCF dependent signaling in response to WNT	target	RYK,RPS27A,WNT8B,WNT3,FZD2,KREMEN1,UBC,LRP6,CTNNB1,DVL1,WNT4	11
420	GeneTrail 3.0	Reactome	Interleukin-10 signaling	target	CCL22,CCR5,CXCL10,PTAFR,IL10RA,TNFRSF1B,CD86,LIF,FPR1,CCL5,STAT3	11
570	GeneTrail 3.0	Reactome	B-WICH complex positively regulates rRNA expression	target	ACTB,MYO1C,TAF1D,POLR1A,SMARCA5,TAF1B,CD3EAP,POLR2F,DEK,GSK3B,POLR1E	11
922	GeneTrail 3.0	Reactome	Adherens junctions interactions	target	CDH7,ACTB,CDH12,NECTIN1,CADM2,NECTIN4,CDH6,CDH4,CDH8,CDH5,CTNNB1	11
275	GeneTrail 3.0	Reactome	Resolution of D-loop Structures through Holliday Junction Intermediates	target	WRN,RAD50,GEN1,RMI1,SPIDR,BRIP1,RAD51,RAD51B,MRE11,ATM,XRCC3	11
1478	GeneTrail 3.0	Reactome	Signaling by SCF-KIT	target	FER,KRAS,PIK3R2,STAT5B,YES1,PTPN11,STAT5A,RAC1,LYN,NRAS,STAT3	11
277	GeneTrail 3.0	Reactome	Generation of second messenger molecules	target	CD3D,ITK,ENAH,PLCG1,VASP,NCK1,PAK2,HLA-DRB1,CD3G,HLA-DRB5,CD4	11
940	GeneTrail 3.0	Reactome	RHO GTPases activate CIT	target	PPP1CB,KIF14,RHOA,PPP1R12B,MYH9,CDKN1B,RAC1,RHOB,MYH14,RHOC,MYL12A	11
445	GeneTrail 3.0	Reactome	Defective B3GALTL causes Peters-plus syndrome (PpS)	target	SPON2,ADAMTS17,ADAMTS8,ADAMTS14,ADAMTS4,ADAMTS5,ADAMTS20,THBS2,THSD4,ADAMTS18,THBS1	11
290	GeneTrail 3.0	Reactome	tRNA modification in the nucleus and cytosol	target	PUS3,ADAT2,QTRT2,TRMT6,CDKAL1,METTL1,URM1,ADAT1,DUS2,TRMT112,CTU1	11
224	GeneTrail 3.0	Reactome	Regulation of Glucokinase by Glucokinase Regulatory Protein	target	NUP85,NUP155,GCK,NUP210,NUP93,NUP62,NUP37,NUP50,NUP43,SEH1L,NUP54	11
1179	GeneTrail 3.0	Reactome	Activation of the pre-replicative complex	target	MCM10,POLA1,ORC4,MCM5,ORC5,PRIM1,POLA2,POLE3,CDK2,PRIM2,MCM8	11
441	GeneTrail 3.0	Reactome	Ovarian tumor domain proteases	target	TRAF6,RHOA,RPS27A,OTUD7A,TNFAIP3,MAVS,IKBKG,PTEN,UBC,TNIP3,YOD1	11
76	GeneTrail 3.0	Reactome	FCERI mediated MAPK activation	target	KRAS,PLCG1,PAK2,MAPK1,MAP2K7,MAPK8,VAV3,RAC1,LYN,PLCG2,NRAS	11
1371	GeneTrail 3.0	Reactome	Viral Messenger RNA Synthesis	target	NUP85,NUP155,GTF2F1,NUP210,NUP93,POLR2F,NUP62,NUP37,NUP50,NUP43,SEH1L,NUP54	12
447	GeneTrail 3.0	Reactome	RUNX1 interacts with co-factors whose precise effect on RUNX1 targets is not known	target	PHC1,CSNK2A1,ARID1A,SMARCE1,RUNX1,CBX8,CBX2,SMARCD1,ARID2,PHC2,YAF2,CBX6	12
554	GeneTrail 3.0	Reactome	Ion homeostasis	target	ATP2B1,ATP1A2,KCNJ11,CAMK2G,ATP1A3,CALM1,ATP1B3,STIM1,ORAI2,TRDN,ASPH,ATP2B3	12
520	GeneTrail 3.0	Reactome	Dectin-1 mediated noncanonical NF-kB signaling	target	PSME3,PSMD11,PSMD3,RPS27A,PSMC2,BTRC,PSMD1,PSMB5,UBC,PSMC4,PSMB2,PSMD7	12
577	GeneTrail 3.0	Reactome	NIK-->noncanonical NF-kB signaling	target	PSME3,PSMD11,PSMD3,RPS27A,PSMC2,BTRC,PSMD1,PSMB5,UBC,PSMC4,PSMB2,PSMD7	12
53	GeneTrail 3.0	Reactome	RNA Polymerase III Transcription Initiation From Type 1 Promoter	target	POLR3G,GTF3C1,GTF3C4,CRCP,POLR3D,BDP1,POLR2F,POLR3A,GTF3C6,POLR3F,POLR3K,GTF3C3	12
399	GeneTrail 3.0	Reactome	Transport of Mature mRNA Derived from an Intronless Transcript	target	NUP85,NUP155,NUP210,NUP93,EIF4E,NUP62,CPSF2,NUP37,NUP50,NUP43,SEH1L,NUP54	12
74	GeneTrail 3.0	Reactome	O-linked glycosylation of mucins	target	B3GNT7,GALNT8,GALNT13,GCNT4,C1GALT1C1,GALNT10,GALNT1,MUC17,B3GNT6,GCNT3,MUC4,MUC20	12
51	GeneTrail 3.0	Reactome	HDR through Single Strand Annealing (SSA)	target	WRN,RAD50,RFC2,RMI1,BRIP1,RAD51,ERCC1,MRE11,RFC5,ABL1,ATM,HUS1	12
73	GeneTrail 3.0	Reactome	ECM proteoglycans	target	BCAN,HSPG2,COL4A4,TGFB2,COL1A1,ITGB3,VCAN,ITGB1,COL4A1,MATN3,COL5A1,APP	12
1461	GeneTrail 3.0	Reactome	Gap-filling DNA repair synthesis and ligation in TC-NER	target	POLD3,ISY1-RAB43,RPS27A,ISY1,RBX1,RFC2,GTF2H2,UBC,POLR2F,POLE3,RFC5,GTF2H3	12
1449	GeneTrail 3.0	Reactome	SUMOylation of SUMOylation proteins	target	NUP85,NUP155,PIAS4,NUP210,NUP93,NUP62,SUMO1,NUP37,NUP50,NUP43,SEH1L,NUP54	12
432	GeneTrail 3.0	Reactome	FBXL7 down-regulates AURKA during mitotic entry and in early mitosis	target	PSME3,PSMD11,PSMD3,RPS27A,PSMC2,RBX1,PSMC4,PSMD1,PSMB5,UBC,PSMB2,PSMD7	12
1188	GeneTrail 3.0	Reactome	NS1 Mediated Effects on Host Pathways	target	KPNA4,NUP85,NUP155,NUP210,NUP93,NUP62,NUP37,KPNA5,NUP50,NUP43,SEH1L,NUP54	12
617	GeneTrail 3.0	Reactome	O-glycosylation of TSR domain-containing proteins	target	SPON2,ADAMTS17,POFUT2,ADAMTS8,ADAMTS14,ADAMTS4,ADAMTS5,ADAMTS20,THBS2,THSD4,ADAMTS18,THBS1	12
1504	GeneTrail 3.0	Reactome	Degradation of AXIN	target	PSME3,PSMD11,PSMD3,RPS27A,PSMC2,PSMC4,PSMD1,PSMB5,UBC,PSMB2,SMURF2,PSMD7	12
743	GeneTrail 3.0	Reactome	Lysosome Vesicle Biogenesis	target	HSPA8,VAMP8,ARF1,CLTC,GNS,ARRB1,CLVS2,M6PR,AP1S2,AP1S3,AP1G1,APP	12
1060	GeneTrail 3.0	Reactome	Formation of Incision Complex in GG-NER	target	PARP2,UBE2V2,RPS27A,RBX1,GTF2H2,RNF111,UBC,UBE2N,SUMO1,XPC,ERCC1,GTF2H3	12
733	GeneTrail 3.0	Reactome	XBP1(S) activates chaperone genes	target	SYVN1,SSR1,DNAJC3,ADD1,SRPRB,GOSR2,EXTL3,TPP1,TLN1,CTDSP2,HDGF,GFPT1	12
963	GeneTrail 3.0	Reactome	Adrenaline,noradrenaline inhibits insulin secretion	target	GNB2,GNB4,GNG3,GNG4,GNB5,CACNB2,CACNA1C,ADCY5,GNG2,GNB1,GNG12,ADCY6	12
304	GeneTrail 3.0	Reactome	RNA Polymerase III Transcription Initiation From Type 2 Promoter	target	POLR3G,GTF3C1,GTF3C4,CRCP,POLR3D,BDP1,POLR2F,POLR3A,GTF3C6,POLR3F,POLR3K,GTF3C3	12
291	GeneTrail 3.0	Reactome	Estrogen-dependent nuclear events downstream of ESR-membrane signaling	target	TGFA,EGF,FOXO3,MAPK1,CREB1,HBEGF,CDKN1B,EREG,CCND1,AKT1,UHMK1,EPGN	12
375	GeneTrail 3.0	Reactome	APC/C:Cdc20 mediated degradation of Securin	target	PSME3,PSMD11,PSMD3,RPS27A,PSMC2,CDC23,PSMC4,PSMD1,PSMB5,UBC,PSMB2,PSMD7	12
129	GeneTrail 3.0	Reactome	Processing of Capped Intron-Containing Pre-mRNA	target	HNRNPA2B1,HNRNPA1,GTF2F1,HNRNPC,POLR2F,METTL14,PTBP1,HNRNPF,HNRNPD,HNRNPA3,HNRNPU,HNRNPA0	12
652	GeneTrail 3.0	Reactome	Downregulation of TGF-beta receptor signaling	target	PPP1CB,RPS27A,PMEPA1,BAMBI,UBC,TGFBR1,PPP1CC,SMURF2,UCHL5,NEDD4L,USP15,PPP1R15A	12
843	GeneTrail 3.0	Reactome	HDACs deacetylate histones	target	MBD3,TBL1X,MTA1,GATAD2B,MTA3,SAP18,ARID4B,CHD4,TBL1XR1,NCOR2,RBBP4,GATAD2A	12
700	GeneTrail 3.0	Reactome	Senescence-Associated Secretory Phenotype (SASP)	target	CDK6,RPS27A,CDC23,RPS6KA3,MAPK1,UBC,FZR1,CDK2,CDKN1B,CEBPB,CDKN1A,STAT3	12
835	GeneTrail 3.0	Reactome	Rev-mediated nuclear export of HIV RNA	target	NUP85,NUP155,NUP210,RANGAP1,NUP93,NUP62,NUP37,NUP50,RANBP1,NUP43,SEH1L,NUP54	12
348	GeneTrail 3.0	Reactome	Autodegradation of the E3 ubiquitin ligase COP1	target	PSME3,PSMD11,PSMD3,RPS27A,PSMC2,PSMC4,PSMD1,PSMB5,UBC,PSMB2,PSMD7,ATM	12
1104	GeneTrail 3.0	Reactome	Regulation of activated PAK-2p34 by proteasome mediated degradation	target	PSME3,PSMD11,PSMD3,RPS27A,PSMC2,PAK2,PSMC4,PSMD1,PSMB5,UBC,PSMB2,PSMD7	12
1134	GeneTrail 3.0	Reactome	TP53 Regulates Transcription of DNA Repair Genes	target	CCNT2,GTF2F1,CCNT1,GTF2H2,ELOC,POLR2F,MLH1,CDK13,CDK9,ATM,GTF2H3,SUPT4H1	12
624	GeneTrail 3.0	Reactome	Cdc20:Phospho-APC/C mediated degradation of Cyclin A	target	PSME3,PSMD11,PSMD3,RPS27A,PSMC2,CDC23,PSMC4,PSMD1,PSMB5,UBC,PSMB2,PSMD7	12
769	GeneTrail 3.0	Reactome	APC/C:Cdh1 mediated degradation of Cdc20 and other APC/C:Cdh1 targeted proteins in late mitosis/early G1	target	PSME3,PSMD11,PSMD3,RPS27A,PSMC2,CDC23,PSMC4,PSMD1,PSMB5,FZR1,UBC,PSMB2,PSMD7	13
364	GeneTrail 3.0	Reactome	Disassembly of the destruction complex and recruitment of AXIN to the membrane	target	PPP2CB,WNT8B,LRP6,PPP2R5C,PPP2R1A,AMER1,CAV1,CSNK1A1,CTNNB1,CSNK1G2,DVL1,GSK3B,FZD2	13
880	GeneTrail 3.0	Reactome	Dual incision in TC-NER	target	POLD3,ISY1-RAB43,RPS27A,ISY1,RBX1,RFC2,GTF2H2,UBC,POLR2F,POLE3,ERCC1,RFC5,GTF2H3	13
126	GeneTrail 3.0	Reactome	Signaling by BMP	target	SMAD9,BMPR2,UBE2D3,CHRDL1,SMAD4,SMAD5,ACVR2B,SMAD6,AMH,BMPR1A,ACVRL1,SMURF2,SKI	13
893	GeneTrail 3.0	Reactome	Regulation of RUNX1 Expression and Activity	target	TNRC6A,AGO1,CDK6,TNRC6C,AGO4,PTPN11,RUNX1,CCND2,CCND3,AGO2,CCND1,AGO3,TNRC6B	13
753	GeneTrail 3.0	Reactome	Vpu mediated degradation of CD4	target	PSME3,PSMD11,PSMD3,RPS27A,PSMC2,BTRC,PSMD1,PSMB5,UBC,PSMC4,PSMB2,PSMD7,CD4	13
115	GeneTrail 3.0	Reactome	mRNA 3'-end processing	target	CSTF1,PAPOLA,FYTTD1,RBM8A,PABPN1,CSTF2,CPSF2,SRSF11,RNPS1,SRSF7,CPSF7,EIF4A3,SRSF2	13
731	GeneTrail 3.0	Reactome	Hh mutants that don't undergo autocatalytic processing are degraded by ERAD	target	SYVN1,PSME3,PSMD11,PSMD3,RPS27A,PSMC2,SHH,PSMC4,PSMD1,PSMB5,UBC,PSMB2,PSMD7	13
1397	GeneTrail 3.0	Reactome	Amino acid transport across the plasma membrane	target	SLC7A11,SLC1A5,SLC43A1,SLC38A2,SLC38A1,SLC7A2,SLC43A2,SLC6A20,SLC36A2,SLC1A4,SLC6A6,SLC7A5,SLC38A5	13
50	GeneTrail 3.0	Reactome	Autodegradation of Cdh1 by Cdh1:APC/C	target	PSME3,PSMD11,PSMD3,RPS27A,PSMC2,CDC23,PSMC4,PSMD1,PSMB5,FZR1,UBC,PSMB2,PSMD7	13
1153	GeneTrail 3.0	Reactome	SCF-beta-TrCP mediated degradation of Emi1	target	PSME3,PSMD11,PSMD3,RPS27A,PSMC2,BTRC,PSMD1,PSMB5,FZR1,UBC,PSMC4,PSMB2,PSMD7	13
267	GeneTrail 3.0	Reactome	Regulation of TP53 Degradation	target	PPP2CB,RPS27A,SGK1,MDM2,UBC,PDPK1,PPP2R5C,PPP2R1A,CDK2,CCNG1,MDM4,AKT1,ATM	13
54	GeneTrail 3.0	Reactome	Formation of RNA Pol II elongation complex	target	CDK9,AFF4,MLLT1,CCNT2,GTF2F1,CDC73,CCNT1,ELOC,POLR2F,GTF2H2,IWS1,GTF2H3,SUPT4H1	13
754	GeneTrail 3.0	Reactome	RNA Polymerase II Transcription Elongation	target	CDK9,AFF4,MLLT1,CCNT2,GTF2F1,CDC73,CCNT1,ELOC,POLR2F,GTF2H2,IWS1,GTF2H3,SUPT4H1	13
412	GeneTrail 3.0	Reactome	Transcriptional Regulation by E2F6	target	PHC1,CBX5,RRM2,EED,E2F1,TFDP1,TFDP2,APAF1,E2F6,RAD51,RBBP4,YAF2,SUZ12	13
688	GeneTrail 3.0	Reactome	Cyclin E associated events during G1/S transition	target	TFDP2,TFDP1,E2F1,WEE1,LIN52,RB1,MYC,CDKN1B,LIN54,CDK2,RBBP4,CDKN1A,AKT1	13
474	GeneTrail 3.0	Reactome	NoRC negatively regulates rRNA expression	target	TAF1D,POLR1A,SMARCA5,TAF1B,SAP18,CD3EAP,POLR2F,GTF2H2,BAZ2A,ARID4B,UBTF,GTF2H3,POLR1E	13
384	GeneTrail 3.0	Reactome	Ubiquitin-dependent degradation of Cyclin D	target	PSME3,PSMD11,PSMD3,RPS27A,PSMC2,PSMC4,PSMD1,PSMB5,UBC,PSMB2,CCND1,PSMD7,GSK3B	13
1291	GeneTrail 3.0	Reactome	GPVI-mediated activation cascade	target	RHOA,PIK3R2,COL1A1,PTPN11,PDPK1,VAV3,PDPN,RHOG,RAC1,RHOB,LYN,PLCG2,PIK3CB	13
1457	GeneTrail 3.0	Reactome	Vif-mediated degradation of APOBEC3G	target	PSME3,PSMD11,PSMD3,RPS27A,PSMC2,RBX1,PSMC4,ELOC,PSMD1,PSMB5,UBC,PSMB2,PSMD7	13
991	GeneTrail 3.0	Reactome	Nuclear Pore Complex (NPC) Disassembly	target	NEK9,NUP85,NUP155,NUP210,NUP93,NUP62,NEK7,NUP37,CCNB1,NUP50,NUP43,SEH1L,NUP54	13
1257	GeneTrail 3.0	Reactome	Degradation of GLI1 by the proteasome	target	PSME3,PSMD11,PSMD3,RPS27A,PSMC2,RBX1,BTRC,PSMD1,PSMB5,UBC,PSMC4,PSMB2,PSMD7	13
1481	GeneTrail 3.0	Reactome	Collagen biosynthesis and modifying enzymes	target	COL19A1,COL4A4,COL22A1,COL1A1,ADAMTS14,COL8A1,COL4A1,CRTAP,P3H2,PPIB,COL5A1,SERPINH1,COL27A1	13
388	GeneTrail 3.0	Reactome	CDT1 association with the CDC6:ORC:origin complex	target	PSME3,ORC4,PSMD11,PSMD3,MCM8,ORC5,RPS27A,PSMC2,PSMC4,PSMD1,PSMB5,UBC,PSMB2,PSMD7	14
634	GeneTrail 3.0	Reactome	CDK-mediated phosphorylation and removal of Cdc6	target	PSME3,PSMD11,PSMD3,RPS27A,PSMC2,CDC23,PSMC4,PSMD1,PSMB5,FZR1,UBC,PSMB2,CDK2,PSMD7	14
680	GeneTrail 3.0	Reactome	SUMOylation of ubiquitinylation proteins	target	NUP85,NUP155,PIAS4,NUP210,MDM2,NUP93,NUP62,SUMO1,TRIM27,NUP37,NUP50,NUP43,SEH1L,NUP54	14
1249	GeneTrail 3.0	Reactome	Thrombin signalling through proteinase activated receptors (PARs)	target	GNB2,GNB4,GNG4,GNG3,GNB5,MAPK1,ARRB2,ARRB1,GNG2,GNB1,F2RL3,F2,F2RL2,GNG12	14
1170	GeneTrail 3.0	Reactome	Downregulation of SMAD2/3:SMAD4 transcriptional activity	target	PPM1A,UBE2D3,RPS27A,SMAD4,RNF111,NEDD4L,UBC,SMURF2,NCOR2,TGIF2,SKIL,SKI,TGIF1,TRIM33	14
589	GeneTrail 3.0	Reactome	TAK1 activates NFkB by phosphorylation and activation of IKKs complex	target	TRAF6,NFKBIA,TAB1,RPS27A,IRAK2,TMEM189-UBE2V1,UBE2N,SAA1,IKBKG,UBC,HMGB1,UBE2V1,NKIRAS2,APP	14
560	GeneTrail 3.0	Reactome	NR1H3 & NR1H2 regulate gene expression linked to cholesterol transport and efflux	target	TNRC6A,AGO1,ABCG8,TBL1X,TNRC6C,TNRC6B,AGO4,NCOA1,NCOR2,TBL1XR1,AGO2,RXRA,AGO3,ABCG5	14
1063	GeneTrail 3.0	Reactome	Degradation of the extracellular matrix	target	CAPN15,MMP2,HSPG2,BCAN,CAPNS1,SCUBE3,CAPN7,ADAMTS8,ADAMTS5,ADAMTS4,CD44,CAPN6,ADAMTS18,CAPN13	14
49	GeneTrail 3.0	Reactome	NOD1/2 Signaling Pathway	target	TRAF6,TAB1,RPS27A,TNFAIP3,IRAK2,TMEM189-UBE2V1,UBE2N,IKBKG,UBC,MAPK13,CASP8,CYLD,UBE2V1,CASP2	14
1164	GeneTrail 3.0	Reactome	Macroautophagy	target	ULK1,MTMR14,ATG9A,PRKAB1,ATG10,WIPI2,RRAGC,AMBRA1,DYNLL2,GABARAP,WDR45B,SLC38A9,PRKAA2,TSC1	14
656	GeneTrail 3.0	Reactome	Degradation of DVL	target	PSME3,KLHL12,PSMD11,PSMD3,RPS27A,PSMC2,RBX1,PSMC4,PSMD1,PSMB5,UBC,PSMB2,PSMD7,DVL1	14
1369	GeneTrail 3.0	Reactome	Vasopressin regulates renal water homeostasis via Aquaporins	target	AQP3,GNB2,GNB4,GNG3,GNG4,ADCY9,GNB5,PRKAR2A,ADCY5,GNG2,GNB1,ADCY2,GNG12,ADCY6	14
609	GeneTrail 3.0	Reactome	Signaling by FGFR1 in disease	target	BAG4,FGFR1,FGFR1OP2,KRAS,ZMYM2,PLCG1,MYO18A,FGFR1OP,TRIM24,LRRFIP1,FGF9,FRS2,FGF5,NRAS	14
79	GeneTrail 3.0	Reactome	Regulation of RUNX3 expression and activity	target	PSME3,PSMD11,PSMD3,RPS27A,RUNX3,PSMC2,MDM2,PSMC4,PSMD1,PSMB5,UBC,PSMB2,SMURF2,PSMD7	14
853	GeneTrail 3.0	Reactome	SUMOylation of transcription cofactors	target	PHC1,NRIP1,TRIM28,NCOA1,PIAS4,ZNF350,CBX8,SUMO1,NPM1,CBX2,PHC2,NCOR2,MBD1,CREBBP	14
158	GeneTrail 3.0	Reactome	RHO GTPases activate PKNs	target	PPP1CB,RHOA,PPP1R12B,SFN,YWHAB,PDPK1,YWHAZ,MYH9,RAC1,RHOB,MYH14,YWHAE,RHOC,MYL12A	14
1260	GeneTrail 3.0	Reactome	AUF1 (hnRNP D0) binds and destabilizes mRNA	target	PSME3,EIF4G1,PSMD11,PSMD3,RPS27A,HSPA8,PSMC2,PSMC4,PSMD1,PSMB5,UBC,HNRNPD,PSMB2,PSMD7	14
1214	GeneTrail 3.0	Reactome	Transcriptional regulation by small RNAs	target	TNRC6A,AGO1,NUP85,NUP155,NUP210,NUP93,POLR2F,NUP62,NUP37,AGO2,NUP50,SEH1L,NUP54,NUP43	14
846	GeneTrail 3.0	Reactome	Post-translational modification: synthesis of GPI-anchored proteins	target	ALPI,PRSS21,FCGR3B,NRN1,LSAMP,CPM,GP2,NEGR1,THY1,LY6G6D,RECK,LY6K,CD109,LY6H	14
246	GeneTrail 3.0	Reactome	Cyclin A:Cdk2-associated events at S phase entry	target	TFDP2,TFDP1,E2F1,WEE1,LIN52,RB1,MYC,FZR1,CDKN1B,LIN54,CDK2,RBBP4,CDKN1A,AKT1	14
24	GeneTrail 3.0	Reactome	RNA Polymerase II Pre-transcription Events	target	CDK9,AFF4,MLLT1,CCNT2,GTF2F1,TAF6,CDC73,CCNT1,ELOC,POLR2F,GTF2H2,IWS1,GTF2H3,SUPT4H1	14
1493	GeneTrail 3.0	Reactome	Integrin cell surface interactions	target	FGG,HSPG2,ITGA3,COL4A4,COL1A1,ITGA1,ITGB3,COL8A1,VCAM1,ITGB1,COL4A1,CD44,COL5A1,THBS1	14
537	GeneTrail 3.0	Reactome	Peroxisomal protein import	target	IDE,UBE2D3,NUDT19,RPS27A,PEX10,EPHX2,PEX26,NUDT7,UBC,SLC27A2,ACOT2,PEX2,ACOX1,PAOX	14
574	GeneTrail 3.0	Reactome	Retrograde transport at the Trans-Golgi-Network	target	USP6NL,SCOC,COG6,RAB43,RHOBTB3,GCC1,PLIN3,STX6,RGP1,VPS53,M6PR,TGOLN2,VAMP3,NAA30	14
607	GeneTrail 3.0	Reactome	Glucagon-like Peptide-1 (GLP1) regulates insulin secretion	target	GNB2,GNB4,GNG3,GNG4,KCNB1,GNB5,RAP1A,PRKAR2A,ADCY5,GNG2,GLP1R,GNB1,GNG12,ADCY6	14
962	GeneTrail 3.0	Reactome	Neurexins and neuroligins	target	LRRTM2,EPB41L1,SHANK2,NRXN1,DLGAP4,SYT2,NLGN2,NLGN4X,SYT7,NLGN1,HOMER2,GRIN2B,SHANK3,NRXN3	14
72	GeneTrail 3.0	Reactome	Negative regulation of MAPK pathway	target	PPP2CB,KRAS,RPS27A,DUSP4,MAPK1,RAF1,UBC,PPP2R5C,PPP2R1A,DUSP10,DUSP7,NRAS,PEBP1,DUSP2,YWHAB	15
1178	GeneTrail 3.0	Reactome	HDR through Homologous Recombination (HRR)	target	POLD3,WRN,RAD50,RPS27A,RFC2,RMI1,UBC,BRIP1,POLE3,RAD51,RAD51B,MRE11,RFC5,ATM,XRCC3	15
667	GeneTrail 3.0	Reactome	Hedgehog ligand biogenesis	target	SYVN1,PSME3,PSMD11,PSMD3,RPS27A,PSMC2,SHH,PSMC4,PSMD1,PSMB5,UBC,PSMB2,PSMD7,HHAT,IHH	15
595	GeneTrail 3.0	Reactome	COPI-independent Golgi-to-ER retrograde traffic	target	CAPZA1,PAFAH1B2,TUBB8,GALNT1,RAB3GAP2,RAB3GAP1,DCTN5,CAPZB,DYNLL2,DCTN6,TUBB4A,CAPZA2,TUBB2A,DYNC1LI2,ACTR1A	15
898	GeneTrail 3.0	Reactome	Signaling by high-kinase activity BRAF mutants	target	ACTB,MAP2K2,FGG,KSR2,KRAS,RAP1A,MAPK1,ITGB3,RAF1,ARRB2,ARRB1,TLN1,NRAS,PEBP1,YWHAB	15
419	GeneTrail 3.0	Reactome	Kinesins	target	TUBB8,KIF6,KIF21B,KIF5A,KIFC1,RACGAP1,KLC2,KIF1C,KIF3A,TUBB4A,KIF1B,KIF21A,TUBB2A,KIF18B,KLC3	15
435	GeneTrail 3.0	Reactome	RUNX1 regulates genes involved in megakaryocyte differentiation and platelet function	target	SETD1A,TNRC6A,AGO1,TNRC6C,ASH2L,AGO4,RUNX1,RBBP5,KMT2B,KMT2D,KMT2A,SETD1B,THBS1,AGO3,TNRC6B	15
1174	GeneTrail 3.0	Reactome	TNFR2 non-canonical NF-kB pathway	target	PSME3,PSMD11,PSMD3,RPS27A,CD40LG,PSMC2,PSMC4,PSMD1,PSMB5,UBC,TNFRSF13C,PSMB2,PSMD7,TNFRSF1B,TRAF2	15
191	GeneTrail 3.0	Reactome	GLI3 is processed to GLI3R by the proteasome	target	PSME3,PSMD11,PSMD3,RPS27A,PSMC2,RBX1,BTRC,PSMD1,PSMB5,UBC,PSMC4,PSMB2,CSNK1A1,PSMD7,GSK3B	15
1278	GeneTrail 3.0	Reactome	MAP2K and MAPK activation	target	ACTB,MAP2K2,FGG,KSR2,KRAS,RAP1A,MAPK1,ITGB3,RAF1,ARRB2,ARRB1,TLN1,NRAS,PEBP1,YWHAB	15
1330	GeneTrail 3.0	Reactome	Degradation of GLI2 by the proteasome	target	PSME3,PSMD11,PSMD3,RPS27A,PSMC2,RBX1,BTRC,PSMD1,PSMB5,UBC,PSMC4,PSMB2,CSNK1A1,PSMD7,GSK3B	15
1329	GeneTrail 3.0	Reactome	Nuclear Receptor transcription pathway	target	THRB,VDR,HNF4A,ESRRB,NR2F6,RORA,NR3C1,NRBF2,ESR2,RARA,AR,NCOR2,NRBP1,THRA,RXRA	15
744	GeneTrail 3.0	Reactome	Downstream signal transduction	target	KRAS,PIK3R2,PLCG1,CRKL,NCK1,STAT5B,STAT5A,PDGFRA,PTPN11,RAPGEF1,CRK,PDGFA,NRAS,PIK3CB,STAT3	15
562	GeneTrail 3.0	Reactome	RNA Polymerase II Transcription Termination	target	CSTF1,SNRPD3,PAPOLA,FYTTD1,LSM10,RBM8A,PABPN1,CSTF2,CPSF2,SRSF11,RNPS1,SRSF7,CPSF7,EIF4A3,SRSF2	15
592	GeneTrail 3.0	Reactome	Nonhomologous End-Joining (NHEJ)	target	UBE2V2,RAD50,RNF8,NSD2,PIAS4,XRCC6,XRCC5,UBE2N,POLM,SUMO1,BRCC3,ABRAXAS1,MRE11,RIF1,ATM	15
1032	GeneTrail 3.0	Reactome	Recycling pathway of L1	target	RDX,ACTB,TUBB8,RPS6KA3,RPS6KA6,MAPK1,DPYSL2,CLTC,MSN,AP2M1,TUBB4A,RPS6KA5,TUBB2A,AP2B1,RPS6KA4	15
1022	GeneTrail 3.0	Reactome	Gene and protein expression by JAK-STAT signaling after Interleukin-12 stimulation	target	CAPZA1,HNRNPA2B1,PPIA,CNN2,CFL1,ARF1,PAK2,AIP,PDCD4,MSN,HNRNPF,PITPNA,SOD2,RPLP0,MTAP	15
265	GeneTrail 3.0	Reactome	Negative regulation of NOTCH4 signaling	target	PSME3,PSMD11,PSMD3,RPS27A,PSMC2,RBX1,FBXW7,PSMC4,PSMD1,PSMB5,YWHAZ,UBC,PSMB2,PSMD7,AKT1	15
1442	GeneTrail 3.0	Reactome	E3 ubiquitin ligases ubiquitinate target proteins	target	RNF152,UBE2V2,UBE2D3,RNF40,RPS27A,PEX10,UBE2N,CDC73,UBE2B,BCL10,UBC,SELENOS,RNF20,HLA-A,PEX2	15
594	GeneTrail 3.0	Reactome	Glycosphingolipid metabolism	target	ARSD,GM2A,ARSK,UGT8,ESYT2,SUMF2,GBA2,GLTP,B3GALNT1,ESYT1,ASAH2,STS,GALC,ARSA,HEXA	15
237	GeneTrail 3.0	Reactome	Formation of the ternary complex, and subsequently, the 43S complex	target	RPS14,RPS19,RPS27A,RPS17,RPS3,EIF3F,RPS21,EIF1AX,EIF2S1,EIF3L,RPS24,RPS15A,RPS9,EIF3H,RPS23,EIF2S3	16
495	GeneTrail 3.0	Reactome	rRNA modification in the nucleus and cytosol	target	DDX52,RPS14,WDR3,BUD23,UTP4,UTP11,UTP6,PNO1,RPS9,WDR75,UTP15,RRP36,RRP7A,TRMT112,IMP4,NOP14	16
716	GeneTrail 3.0	Reactome	RNA Polymerase I Transcription Initiation	target	MBD3,TAF1D,MTA1,POLR1A,GATAD2B,TAF1B,MTA3,CD3EAP,POLR2F,GTF2H2,UBTF,CHD4,RBBP4,GTF2H3,GATAD2A,POLR1E	16
734	GeneTrail 3.0	Reactome	EPHB-mediated forward signaling	target	EPHB3,WASL,ACTB,ARPC3,RHOA,CFL1,YES1,EPHB4,EFNB1,EFNB2,EPHB2,ARPC2,GRIN2B,RAC1,ARPC4,LYN	16
482	GeneTrail 3.0	Reactome	Amyloid fiber formation	target	GGA1,HSPG2,FURIN,RPS27A,GGA3,TSPAN14,SAA1,UBC,ITM2B,CST3,SIAH2,GGA2,APH1A,LTF,GSN,APP	16
272	GeneTrail 3.0	Reactome	SUMOylation of RNA binding proteins	target	PHC1,NUP85,NUP155,HNRNPC,NUP210,NUP93,CBX8,NUP62,SUMO1,CBX2,NUP37,PHC2,NUP50,NUP43,SEH1L,NUP54	16
434	GeneTrail 3.0	Reactome	SUMOylation of DNA replication proteins	target	NUP85,CDCA8,NUP155,PIAS4,NUP210,RANGAP1,NUP93,NUP62,SUMO1,NUP37,NUP50,SEH1L,NUP43,INCENP,NUP54,BIRC5	16
1456	GeneTrail 3.0	Reactome	Interferon alpha/beta signaling	target	IFNAR2,SAMHD1,HLA-C,MX2,IFITM1,IRF1,PTPN11,HLA-B,IFIT3,SOCS1,IFI27,HLA-A,ADAR,OAS3,IFITM3,STAT2	16
1482	GeneTrail 3.0	Reactome	Synthesis of PIPs at the plasma membrane	target	PIP5K1C,SYNJ2,PIP4K2B,MTMR14,MTMR9,RAB14,PIK3R2,PLEKHA1,PLEKHA2,ARF1,PLEKHA8,PTEN,PI4K2A,RAB4A,PLEKHA6,PIK3CB	16
987	GeneTrail 3.0	Reactome	AURKA Activation by TPX2	target	CEP57,CSNK1E,FGFR1OP,CEP135,PPP2R1A,CEP72,CEP70,HAUS5,TUBB4A,CENPJ,CLASP1,HAUS2,YWHAE,HAUS3,ACTR1A,PCNT	16
496	GeneTrail 3.0	Reactome	Transcriptional regulation of granulopoiesis	target	TFDP2,TFDP1,E2F1,SPI1,RUNX1,MYC,CREB1,RARA,DEK,CDK2,KMT2A,RXRA,CEBPB,CDKN1A,STAT3,IL6R	16
1095	GeneTrail 3.0	Reactome	RHO GTPases Activate WASPs and WAVEs	target	WASL,ACTB,NCKIPSD,WASF2,ARPC3,NCK1,MAPK1,ARPC2,NCKAP1,RAC1,NCKAP1L,ARPC4,WASF3,ABL1,WIPF3,ABI2	16
1023	GeneTrail 3.0	Reactome	Loss of proteins required for interphase microtubule organization from the centrosome	target	CEP57,CSNK1E,FGFR1OP,CEP135,PPP2R1A,CEP72,CEP70,HAUS5,TUBB4A,CENPJ,CLASP1,HAUS2,YWHAE,HAUS3,ACTR1A,PCNT	16
242	GeneTrail 3.0	Reactome	Loss of Nlp from mitotic centrosomes	target	CEP57,CSNK1E,FGFR1OP,CEP135,PPP2R1A,CEP72,CEP70,HAUS5,TUBB4A,CENPJ,CLASP1,HAUS2,YWHAE,HAUS3,ACTR1A,PCNT	16
650	GeneTrail 3.0	Reactome	SCF(Skp2)-mediated degradation of p27/p21	target	PSME3,PSMD11,PSMD3,RPS27A,PTK6,PSMC2,PSMC4,PSMD1,PSMB5,UBC,CDKN1B,PSMB2,CDK2,CCND1,PSMD7,CDKN1A	16
107	GeneTrail 3.0	Reactome	Regulation of MECP2 expression and activity	target	TNRC6A,AGO1,TBL1X,CAMK2G,TNRC6C,AGO4,CAMK4,CALM1,LBR,CREB1,MECP2,NCOR2,TBL1XR1,AGO2,AGO3,TNRC6B	16
558	GeneTrail 3.0	Reactome	Recruitment and ATM-mediated phosphorylation of repair and signaling proteins at DNA double strand breaks	target	UBE2V2,RAD50,RPS27A,RNF8,NSD2,PIAS4,SMARCA5,UBE2N,MAPK8,UBC,SUMO1,BRCC3,ABRAXAS1,MRE11,ABL1,ATM	16
86	GeneTrail 3.0	Reactome	Class B/2 (Secretin family receptors)	target	FZD4,WNT4,WNT16,PTCH2,WNT8B,WNT3,SHH,FZD2,WNT7B,FZD8,CD55,FZD7,WNT9B,ADGRE5,FZD6,IHH	16
632	GeneTrail 3.0	Reactome	RUNX1 regulates transcription of genes involved in differentiation of HSCs	target	PSME3,PSMD11,PSMD3,LDB1,SPI1,RPS27A,PSMC2,RUNX1,PSMC4,PSMD1,UBC,PSMB5,PSMB2,PSMD7,ABL1,KMT2A	16
593	GeneTrail 3.0	Reactome	Activation of gene expression by SREBF (SREBP)	target	SREBF2,CREBBP,HMGCS1,SP1,TBL1X,NFYA,NCOA1,SCD,TGS1,TBL1XR1,CYP51A1,CHD9,FASN,RXRA,ACACA,SC5D	16
1323	GeneTrail 3.0	Reactome	Deactivation of the beta-catenin transactivating complex	target	BCL9L,TLE1,RPS27A,ASH2L,PYGO2,RBBP5,BTRC,UBC,SOX17,SOX4,YWHAZ,TCF7L2,KMT2D,XIAP,CTNNB1,AKT1	16
96	GeneTrail 3.0	Reactome	Cell surface interactions at the vascular wall	target	TREM1,JAML,F2,TNFRSF10D,COL1A1,CD44,TNFRSF10A,ITGB1,OLR1,SDC4,APOB,LYN,CD84,GLG1,TNFRSF10B,SPN	16
408	GeneTrail 3.0	Reactome	Intra-Golgi traffic	target	RAB33B,COG6,RAB36,CYTH3,STX6,RGP1,ARF1,TRIP11,SNAP29,GOSR2,GOSR1,GOLIM4,CYTH2,MAN2A2,YKT6,GOLGA5	16
1205	GeneTrail 3.0	Reactome	G2/M DNA damage checkpoint	target	WRN,UBE2V2,RAD50,RNF8,NSD2,PIAS4,RFC2,RMI1,UBE2N,BRIP1,SUMO1,BRCC3,ABRAXAS1,MRE11,RFC5,ATM,HUS1	17
1316	GeneTrail 3.0	Reactome	Signaling by moderate kinase activity BRAF mutants	target	ACTB,MAP2K2,FGG,KSR2,CAMK2G,KRAS,RAP1A,MAPK1,ITGB3,RAF1,ARRB2,CALM1,ARRB1,TLN1,NRAS,PEBP1,YWHAB	17
1431	GeneTrail 3.0	Reactome	Signaling downstream of RAS mutants	target	ACTB,MAP2K2,FGG,KSR2,CAMK2G,KRAS,RAP1A,MAPK1,ITGB3,RAF1,ARRB2,CALM1,ARRB1,TLN1,NRAS,PEBP1,YWHAB	17
513	GeneTrail 3.0	Reactome	NOTCH1 Intracellular Domain Regulates Transcription	target	TBL1X,RPS27A,TLE1,HEYL,HDAC5,FBXW7,MYC,UBC,RBX1,NOTCH1,NCOR2,TBL1XR1,RBPJ,HIF1A,CREBBP,HDAC7,MAML1	17
1000	GeneTrail 3.0	Reactome	Sphingolipid de novo biosynthesis	target	CERS4,VAPA,ACER2,DEGS1,CERS1,PPM1L,SAMD8,ORMDL3,SPTLC1,PRKD1,SGPL1,SPTLC2,CSNK1G2,CERS2,ORMDL2,PLPP3,SGPP2	17
1500	GeneTrail 3.0	Reactome	Activation of NF-kappaB in B cells	target	NFKBIA,PSME3,PSMD11,PSMD3,RPS27A,PSMC2,REL,IKBKG,BTRC,PSMD1,BCL10,PSMB5,UBC,PSMB2,PSMC4,PSMD7,PRKCB	17
503	GeneTrail 3.0	Reactome	PKMTs methylate histone lysines	target	SETD1A,EED,SETD1B,ASH2L,SETD7,NSD2,DOT1L,RBBP5,KMT5A,SETD3,KMT2B,KMT2D,RBBP4,KMT2A,KMT5B,ATF7IP,SUZ12	17
504	GeneTrail 3.0	Reactome	ABC-family proteins mediated transport	target	PSME3,PSMD11,PSMD3,RPS27A,KCNJ11,PSMC2,PSMC4,PSMD1,PSMD7,PSMB5,UBC,EIF2S1,PSMB2,ABCC1,ABCF1,ABCC6,EIF2S3	17
317	GeneTrail 3.0	Reactome	HSP90 chaperone cycle for steroid hormone receptors (SHR)	target	CAPZA1,FKBP5,HSPA8,TUBB8,NR3C1,AR,DCTN5,CAPZB,DYNLL2,DCTN6,TUBB4A,DNAJA1,TUBB2A,DYNC1LI2,CAPZA2,HSP90AB1,ACTR1A	17
643	GeneTrail 3.0	Reactome	SMAD2/SMAD3:SMAD4 heterotrimer regulates transcription	target	TFDP2,TFDP1,SP1,CCNT2,RPS27A,WWTR1,SMAD4,CCNT1,MYC,UBC,RNF111,TGIF2,CDK9,JUNB,TGIF1,ATP1B4,RBL1	17
84	GeneTrail 3.0	Reactome	Golgi Associated Vesicle Biogenesis	target	AP3B1,TPD52L1,VAMP8,TFRC,HSPA8,ARF1,BLOC1S3,CLTC,RAB5C,ARRB1,TGOLN2,BLOC1S6,SNAPIN,AP1S2,AP1S3,SH3D19,AP1G1	17
1003	GeneTrail 3.0	Reactome	tRNA processing in the nucleus	target	FAM98B,NUP85,NUP155,RPP25,NUP210,CSTF2,NUP93,NUP62,NUP37,RPP30,NUP50,NUP54,SEH1L,NUP43,RTCB,RPP40,RPP14	17
1405	GeneTrail 3.0	Reactome	Transport of Mature mRNA derived from an Intron-Containing Transcript	target	NUP85,FYTTD1,RBM8A,NUP155,NUP210,NUP93,NUP62,NUP37,SRSF11,RNPS1,NUP50,SRSF7,NUP54,SEH1L,NUP43,EIF4A3,SRSF2	17
902	GeneTrail 3.0	Reactome	Mitochondrial protein import	target	TIMM10,LDHD,FXN,CS,TOMM20,COX19,CHCHD5,CMC4,HSPD1,TOMM22,PMPCA,TOMM40,GRPEL2,COA4,TIMM8A,CHCHD3,TAZ	17
615	GeneTrail 3.0	Reactome	The role of GTSE1 in G2/M progression after G2 checkpoint	target	PSME3,PSMD11,PSMD3,RPS27A,TUBB8,PSMC2,PSMC4,PSMD1,PSMB5,UBC,CCNB1,PSMB2,TUBB4A,PSMD7,TUBB2A,CDKN1A,HSP90AB1	17
820	GeneTrail 3.0	Reactome	Orc1 removal from chromatin	target	MCM5,PSME3,ORC4,PSMD11,PSMD3,MCM8,ORC5,RPS27A,PSMC2,RBX1,PSMC4,PSMD1,PSMB5,UBC,PSMB2,CDK2,PSMD7	17
283	GeneTrail 3.0	Reactome	Recruitment of mitotic centrosome proteins and complexes	target	CEP57,CSNK1E,TUBGCP4,FGFR1OP,CEP135,PPP2R1A,CEP72,CEP70,HAUS5,TUBB4A,CENPJ,CLASP1,HAUS2,YWHAE,HAUS3,ACTR1A,PCNT	17
334	GeneTrail 3.0	Reactome	Paradoxical activation of RAF signaling by kinase inactive BRAF	target	ACTB,MAP2K2,FGG,KSR2,CAMK2G,KRAS,RAP1A,MAPK1,ITGB3,RAF1,ARRB2,CALM1,ARRB1,TLN1,NRAS,PEBP1,YWHAB	17
690	GeneTrail 3.0	Reactome	Respiratory electron transport	target	COX6B1,SCO1,TACO1,ETFDH,COX18,NDUFB5,NDUFS5,NDUFV3,NDUFA7,COX8A,NDUFS7,NDUFA12,UQCRB,SDHD,NDUFA10,CYCS,UQCRQ	17
709	GeneTrail 3.0	Reactome	Amino acids regulate mTORC1	target	ATP6V1G3,FLCN,ATP6V0B,SESN2,WDR59,RRAGC,NPRL3,CASTOR2,SLC38A9,SEH1L,SESN1,SZT2,ATP6V0E1,FNIP1,SH3BP4,ATP6V1C1,ATP6V1A	17
947	GeneTrail 3.0	Reactome	SUMOylation of chromatin organization proteins	target	PHC1,CBX5,NUP85,NUP155,NUP210,NUP93,CBX8,NUP62,SUMO1,CBX2,NUP37,NUP50,PHC2,NUP54,SEH1L,NUP43,SUZ12	17
861	GeneTrail 3.0	Reactome	NRAGE signals death through JNK	target	ARHGEF26,AKAP13,BCL2L11,TIAM2,SOS2,MAPK8,VAV3,ARHGEF5,ARHGEF18,ARHGEF37,RAC1,FGD4,PLEKHG5,ARHGEF9,PLEKHG2,NGFR,FGD1	17
528	GeneTrail 3.0	Reactome	Oxygen-dependent proline hydroxylation of Hypoxia-inducible Factor Alpha	target	PSME3,UBE2D3,PSMD3,PSMD11,RPS27A,EGLN1,PSMC2,LIMD1,HIF3A,RBX1,PSMD1,ELOC,PSMB5,UBC,PSMC4,PSMB2,HIF1A,PSMD7	18
235	GeneTrail 3.0	Reactome	TBC/RABGAPs	target	RAB33B,TBC1D24,GGA1,ULK1,RAB7A,ARF6,GGA3,RAB11B,TBC1D16,RAB5B,RAB5C,TBC1D13,GGA2,RAB4A,GABARAP,RAB8A,TSC1,RABGEF1	18
1252	GeneTrail 3.0	Reactome	Asymmetric localization of PCP proteins	target	FZD4,PSME3,PRICKLE1,PSMD11,PSMD3,RPS27A,VANGL2,PSMC2,FZD8,PSMD1,PSMB5,UBC,PSMC4,PSMB2,SMURF2,FZD7,PSMD7,FZD2	18
58	GeneTrail 3.0	Reactome	RNA Polymerase III Abortive And Retractive Initiation	target	POLR3G,GTF3C1,POLR3K,GTF3C4,CRCP,NFIB,POLR3D,POLR2F,BDP1,SNAPC3,NFIC,POLR3A,GTF3C6,POLR3F,NFIX,NFIA,POU2F1,GTF3C3	18
428	GeneTrail 3.0	Reactome	G alpha (z) signalling events	target	GNB2,GNB4,GNG3,GNG4,ADCY9,GNB5,RGS16,ADCY5,GNG2,RGS19,GNB1,ADCY2,ADRA2B,RGS17,GNAI3,PRKCB,GNG12,ADCY6	18
385	GeneTrail 3.0	Reactome	Regulation of RUNX2 expression and activity	target	PSME3,PSMD11,PSMD3,HIVEP3,RPS27A,NR3C1,TWIST1,PSMC2,RBX1,FBXW7,MSX2,PSMD1,PSMB5,UBC,PSMC4,PSMB2,PSMD7,GSK3B	18
550	GeneTrail 3.0	Reactome	VEGFA-VEGFR2 Pathway	target	ACTB,WASF2,RHOA,PIK3R2,NCK1,PAK2,VEGFA,ITGB3,VAV3,CRK,NCKAP1,MAPK13,RAC1,NCKAP1L,WASF3,CYBB,PIK3CB,ABI2	18
294	GeneTrail 3.0	Reactome	Pre-NOTCH Transcription and Translation	target	TFDP2,TNRC6A,TFDP1,E2F1,AGO1,TNRC6C,TNRC6B,AGO4,RUNX1,NOTCH1,AGO2,ELF3,CCND1,RBPJ,CREBBP,MAML1,AGO3,E2F3	18
651	GeneTrail 3.0	Reactome	Regulation of RAS by GAPs	target	RASA4,PSME3,PSMD11,PSMD3,RPS27A,PSMC2,KRAS,RBX1,PSMC4,PSMD1,PSMB5,UBC,DAB2IP,PSMB2,NRAS,PSMD7,SPRED1,SYNGAP1	18
1226	GeneTrail 3.0	Reactome	EPH-ephrin mediated repulsion of cells	target	EPHB4,AP2M1,EFNA1,APH1A,EFNB2,EPHB2,EPHA2,EPHB3,MMP2,EFNB1,CLTC,EFNA3,AP2B1,ACTB,YES1,VAV3,EPHA4,RAC1,LYN	19
1302	GeneTrail 3.0	Reactome	RNA polymerase II transcribes snRNA genes	target	SP1,GTF2F1,ZC3H8,PHAX,CDK9,POU2F1,SUPT4H1,INTS7,TAF6,CCNT1,POLR2F,CCNT2,SSU72,RPAP2,TAF8,RPRD2,INTS13,SNAPC3,POU2F2	19
1222	GeneTrail 3.0	Reactome	COPII-mediated vesicle transport	target	LMAN2,STX17,ANKRD28,TMED10,LMAN1,TRAPPC10,TRAPPC2L,PPP6R1,SEC16A,GOSR2,SEC22C,PPP6R3,RAB1B,TGFA,TRAPPC2,SEC24A,GOLGA2,SEC24D,YKT6	19
1447	GeneTrail 3.0	Reactome	SUMOylation of DNA damage response and repair proteins	target	WRN,CBX2,SEH1L,NUP155,NUP210,NUP93,NUP37,SUMO1,XPC,NUP50,NUP54,NUP85,PIAS4,CBX8,PHC2,PHC1,NUP62,NUP43,HDAC7	19
1419	GeneTrail 3.0	Reactome	Hedgehog 'on' state	target	RPS27A,PSMD1,PSMB5,EVC2,SPOPL,PSMD11,PSMD3,SHH,PSMB2,SPOP,PSME3,PSMC2,RBX1,UBC,SMURF2,IHH,CDC73,PSMC4,PSMD7	19
712	GeneTrail 3.0	Reactome	Constitutive Signaling by NOTCH1 HD+PEST Domain Mutants	target	RPS27A,HEYL,MYC,APH1A,TBL1X,RBPJ,NEURL1B,JAG2,CREBBP,RBX1,FBXW7,HDAC5,UBC,NOTCH1,NCOR2,MAML1,TBL1XR1,NEURL1,HDAC7	19
14	GeneTrail 3.0	Reactome	Oncogene Induced Senescence	target	TFDP2,SP1,CDK6,RPS27A,TNRC6C,TNRC6B,AGO1,RB1,E2F3,AGO4,UBC,AGO3,TNRC6A,TFDP1,E2F1,MAPK1,MDM2,MDM4,E2F2	19
416	GeneTrail 3.0	Reactome	Recruitment of NuMA to mitotic centrosomes	target	CEP57,CENPJ,YWHAE,CEP72,ACTR1A,CEP70,TUBB4A,CLASP1,PCNT,TUBB8,CSNK1E,FGFR1OP,HAUS5,CEP135,PPP2R1A,HAUS2,HAUS3,TUBB2A,TUBGCP4	19
610	GeneTrail 3.0	Reactome	Regulation of PTEN stability and activity	target	RPS27A,PSMD1,PSMB5,FRK,USP13,PSMD11,PSMD3,CSNK2A1,PSMB2,XIAP,PSME3,PSMC2,UBC,AKT1,WWP2,PTEN,PSMC4,TRIM27,PSMD7	19
863	GeneTrail 3.0	Reactome	Constitutive Signaling by NOTCH1 PEST Domain Mutants	target	RPS27A,HEYL,MYC,APH1A,TBL1X,RBPJ,NEURL1B,JAG2,CREBBP,RBX1,FBXW7,HDAC5,UBC,NOTCH1,NCOR2,MAML1,TBL1XR1,NEURL1,HDAC7	19
1253	GeneTrail 3.0	Reactome	Degradation of beta-catenin by the destruction complex	target	RPS27A,PSMD1,PSMB5,CTNNB1,PSMD11,PSMD3,PSMB2,CSNK1A1,PPP2CB,PSME3,PSMC2,RBX1,BTRC,UBC,PSMC4,PPP2R5C,PPP2R1A,AMER1,PSMD7,GSK3B	20
1089	GeneTrail 3.0	Reactome	Regulation of PTEN gene transcription	target	MBD3,MTA1,GATAD2B,CBX2,CHD4,RBBP4,SUZ12,EED,RRAGC,CBX6,HDAC5,CBX8,PHC2,SLC38A9,GATAD2A,PHC1,MAPK1,MTA3,SNAI2,HDAC7	20
162	GeneTrail 3.0	Reactome	Transcriptional activation of mitochondrial biogenesis	target	HCFC1,NCOA1,GABPB1,CRTC3,NRF1,RXRA,CYCS,TBL1X,CAMK4,TGS1,CRTC1,SOD2,CHD9,CREBBP,CRTC2,CALM1,MEF2D,SIRT3,CREB1,TBL1XR1	20
736	GeneTrail 3.0	Reactome	Interferon gamma signaling	target	TRIM35,HLA-C,MID1,GBP4,HLA-B,TRIM6,OAS3,MT2A,CAMK2G,HLA-DRB1,PTAFR,VCAM1,HLA-DRB5,TRIM10,IRF1,CD44,TRIM38,SOCS1,HLA-A,TRIM8	20
1024	GeneTrail 3.0	Reactome	COPI-dependent Golgi-to-ER retrograde traffic	target	KIF5A,KIF3A,KIF21A,SURF4,ARF1,TMED10,KLC2,TUBB4A,KLC3,TUBB8,KIF21B,KIFC1,KIF1C,KIF1B,KIF18B,RAB1B,KIF6,RACGAP1,TUBB2A,COPZ1	20
430	GeneTrail 3.0	Reactome	snRNP Assembly	target	GEMIN4,SNRPD1,SMN2,PHAX,SEH1L,SNRPD3,NUP155,NUP210,NUP93,TGS1,NUP37,NUP50,NUP54,WDR77,SMN1,NUP85,GEMIN8,GEMIN6,NUP62,NUP43	20
797	GeneTrail 3.0	Reactome	Cyclin D associated events in G1	target	TFDP2,CDK6,RPS27A,CCND2,RBL1,PPP2R2A,PTK6,RB1,CCND1,E2F3,PPP2CB,CCND3,UBC,CDKN1B,CDKN1A,TFDP1,E2F1,PPP2R1A,LYN,ABL1,E2F2	21
766	GeneTrail 3.0	Reactome	Mitochondrial translation elongation	target	MRPL12,MRPL17,MRPL49,MRPS10,MRPL41,MRPS23,MRPS30,MRPS16,MRPL19,MRPL52,MRPL34,MRPL57,MRPS27,MRPS15,MRPS21,MRPL36,MRPL18,GADD45GIP1,MRPS14,MRPL37,PTCD3	21
1439	GeneTrail 3.0	Reactome	Ribosomal scanning and start codon recognition	target	RPS14,RPS27A,RPS23,EIF4H,EIF4A1,EIF3F,RPS21,EIF2S1,RPS24,RPS15A,EIF1AX,EIF4E,RPS9,EIF4G1,RPS19,RPS17,RPS3,EIF4A2,EIF3L,EIF3H,EIF2S3	21
781	GeneTrail 3.0	Reactome	Activation of anterior HOX genes in hindbrain development during early embryogenesis	target	YY1,ASH2L,KMT2D,RBBP4,RXRA,HOXC4,SUZ12,EED,NCOA3,RARA,POLR2F,PBX1,PAGR1,CREBBP,HOXA1,PKNOX1,RBBP5,MEIS1,CNOT6,HOXD4,HOXB3	21
599	GeneTrail 3.0	Reactome	Translation initiation complex formation	target	RPS14,RPS27A,RPS23,EIF4H,EIF4A1,EIF3F,RPS21,EIF2S1,RPS24,RPS15A,EIF1AX,EIF4E,RPS9,EIF4G1,RPS19,RPS17,RPS3,EIF4A2,EIF3L,EIF3H,EIF2S3	21
928	GeneTrail 3.0	Reactome	FCERI mediated NF-kB activation	target	NFKBIA,RPS27A,UBE2N,PSMD1,PDPK1,PSMB5,TRAF6,PSMD11,PSMD3,BCL10,PSMB2,UBE2V1,PSME3,TAB1,PSMC2,TMEM189-UBE2V1,IKBKG,BTRC,UBC,PSMC4,PSMD7,LYN	22
367	GeneTrail 3.0	Reactome	Post-translational protein phosphorylation	target	PCSK9,FSTL3,MXRA8,QSOX1,FGG,ANO8,SERPINC1,VWA1,STC2,CHRDL1,VCAN,CST3,APOB,APP,IGFBP5,NUCB1,PRSS23,C3,DNAJC3,TGOLN2,MATN3,HSP90B1	22
460	GeneTrail 3.0	Reactome	ER-Phagosome pathway	target	RPS27A,HLA-C,HLA-B,PSMD1,PSMB5,HLA-A,TLR4,PSMD11,PSMD3,PSMB2,VAMP3,CALR,PSME3,PSMC2,IKBKG,UBC,TLR6,VAMP8,STX4,PSMC4,PSMD7,SNAP23	22
1186	GeneTrail 3.0	Reactome	Mitochondrial translation initiation	target	MRPL12,MRPL17,MRPL49,MRPS10,MRPL41,MRPS23,MTFMT,MRPS30,MRPS16,MRPL19,MRPL52,MRPL34,MRPL57,MRPS27,MRPS15,MRPS21,MRPL36,MRPL18,GADD45GIP1,MRPS14,MRPL37,PTCD3	22
1472	GeneTrail 3.0	Reactome	Regulation of HSF1-mediated heat shock response	target	HSPA13,SEH1L,YWHAE,NUP155,NUP210,NUP93,NUP37,NUP50,NUP54,HSPA5,ATM,HSPA4,HSPA8,NUP85,HSPA4L,ST13,BAG4,BAG2,HSPA6,MAPK1,NUP62,NUP43,GSK3B	23
964	GeneTrail 3.0	Reactome	Stimuli-sensing channels	target	RPS27A,BEST3,RAF1,UNC80,ASIC4,CLCN5,TTYH1,TTYH3,WNK1,ANO8,CALM1,UBC,OSTM1,SGK1,CLCN6,SGK3,NEDD4L,ASPH,BSND,WNK2,TPCN2,WNK3,TRDN	23
605	GeneTrail 3.0	Reactome	Regulation of TP53 Activity through Phosphorylation	target	WRN,RAD50,RPS27A,PRKAB1,TP53INP1,MAPKAPK5,CSNK2A1,TAF6,CDK2,RFC5,ATM,DYRK2,STK11,HUS1,RFC2,RMI1,UBC,BRIP1,PIN1,MDM2,MRE11,MDM4,PRKAA2	23
218	GeneTrail 3.0	Reactome	RAB geranylgeranylation	target	RAB27A,RAB5B,RAB43,RAB21,RAB17,RAB3B,RAB4A,RAB3C,RAB33B,RAB14,RAB42,RAB2B,RAB13,RAB8A,RAB22A,RAB7A,RAB36,RAB1B,RAB10,RAB32,RAB11B,RAB5C,RAB2A	23
457	GeneTrail 3.0	Reactome	Mitochondrial translation termination	target	MRPL12,MRPL17,MRPL49,MTRF1L,MRPS10,MRPL41,MRPS23,MRRF,MRPS30,MRPS16,MRPL19,MRPL52,MRPL34,MRPL57,MRPS27,MRPS15,MRPS21,MRPL36,MRPL18,GADD45GIP1,MRPS14,MRPL37,PTCD3	23
349	GeneTrail 3.0	Reactome	Extra-nuclear estrogen signaling	target	GNG3,ZDHHC21,PIK3R2,IGF1R,EREG,EPGN,GNAI3,GNG12,GNB2,MMP2,GNB4,GNG4,STRN,GNB5,EGF,CALM1,GNG2,CAV1,GNB1,AKT1,ESR2,TGFA,HBEGF	23
1219	GeneTrail 3.0	Reactome	Regulation of PLK1 Activity at G2/M Transition	target	CEP57,PPP1R12B,RPS27A,CENPJ,YWHAE,CEP72,ACTR1A,CCNB1,CEP70,TUBB4A,CLASP1,PCNT,CSNK1E,BTRC,UBC,FGFR1OP,HAUS5,RAB8A,PPP1CB,CEP135,PPP2R1A,HAUS2,HAUS3	23
1069	GeneTrail 3.0	Reactome	CLEC7A (Dectin-1) signaling	target	NFKBIA,RPS27A,UBE2N,PSMD1,PDPK1,PSMB5,TRAF6,PSMD11,PSMD3,BCL10,PSMB2,UBE2V1,CLEC7A,PSME3,TAB1,PSMC2,TMEM189-UBE2V1,IKBKG,BTRC,UBC,PSMC4,PSMD7,PLCG2	23
1120	GeneTrail 3.0	Reactome	Peptide ligand-binding receptors	target	BDKRB2,F2RL1,SSTR2,SSTR3,NPY4R,EDN2,NMUR1,F2,NLN,ECE1,GPR37L1,EDN1,GALR1,OPRM1,NTSR1,C5AR2,PDYN,MC2R,GAL,C3,EDN3,F2RL3,F2RL2	23
648	GeneTrail 3.0	Reactome	Selenocysteine synthesis	target	RPLP1,RPS14,RPS27A,RPL10A,RPL18A,RPL41,RPS23,RPL37,RPL18,RPS21,RPL24,RPL37A,RPS15A,RPS24,RPL13A,RPS9,RPL14,RPS19,RPS17,RPL28,RPS3,RPL19,RPL3L,RPLP0	24
832	GeneTrail 3.0	Reactome	COPI-mediated anterograde transport	target	DYNLL2,CAPZA2,SPTA1,ACTR1A,ARF1,SPTBN2,TMED10,DCTN6,TUBB4A,CAPZA1,TUBB8,GOSR2,GOSR1,CAPZB,ANK1,DYNC1LI2,DCTN5,RAB1B,COG6,CD55,GOLGA2,TUBB2A,YKT6,COPZ1	24
433	GeneTrail 3.0	Reactome	Interleukin-1 signaling	target	NFKBIA,RPS27A,UBE2N,PSMD1,PSMB5,TRAF6,PSMD11,PSMD3,IRAK2,PSMB2,UBE2V1,PSME3,TAB1,PSMC2,TMEM189-UBE2V1,RBX1,IKBKG,BTRC,UBC,PELI1,IRAK4,PSMC4,IRAK3,PSMD7	24
1242	GeneTrail 3.0	Reactome	HATs acetylate histones	target	HCFC1,NCOA1,MEAF6,ATXN7L3,TADA2A,TADA2B,USP22,CREBBP,KAT6B,MSL2,SUPT7L,KANSL1,ATXN7,ING4,ZZZ3,MRGBP,MORF4L2,ACTB,ELP6,VPS72,ELP2,KAT7,JADE3,DR1	24
1118	GeneTrail 3.0	Reactome	Estrogen-dependent gene expression	target	YY1,SP1,GTF2F1,TNRC6C,NCOA1,MYC,AGO2,CDK9,POU2F1,TNRC6B,AGO1,NCOA3,NRIP1,CCNT1,POLR2F,CCND1,CREBBP,AGO4,JUND,HSP90AB1,AGO3,TNRC6A,RUNX1,TGFA	24
450	GeneTrail 3.0	Reactome	ISG15 antiviral mechanism	target	RPS27A,UBE2N,SEH1L,KPNA4,EIF4A1,NUP155,NUP210,NUP93,NUP37,NUP50,NUP54,NUP85,UBC,EIF4E,EIF4A3,EIF2AK2,PIN1,EIF4G1,PLCG1,MX2,EIF4A2,NUP62,KPNA5,NUP43	24
1148	GeneTrail 3.0	Reactome	Regulation of actin dynamics for phagocytic cup formation	target	NCK1,NCKAP1L,ARPC4,ARPC3,MYO5A,ARPC2,CRK,WASF3,NF2,WASL,MYO1C,WASF2,MYH9,WIPF3,HSP90AB1,ABI2,ACTB,NCKIPSD,CFL1,MAPK1,VAV3,NCKAP1,RAC1,CD3G,ABL1	25
1152	GeneTrail 3.0	Reactome	Immunoregulatory interactions between a Lymphoid and a non-Lymphoid cell	target	TREM1,LILRA2,CD300E,HLA-C,COL1A1,IFITM1,HLA-B,ULBP3,HLA-A,SIGLEC9,SIGLEC10,JAML,VCAM1,MICA,ITGB1,MICB,PIANP,CD200,CD40LG,CD226,CD3D,C3,LAIR1,KLRD1,CD3G	25
872	GeneTrail 3.0	Reactome	Processing of DNA double-strand break ends	target	WRN,PPP4R2,RAD50,RPS27A,UBE2N,CLSPN,RNF8,NSD2,SUMO1,CDK2,ABRAXAS1,RFC5,ATM,TIMELESS,HUS1,PIAS4,RFC2,RMI1,UBC,BRIP1,BRCC3,RNF4,UBE2V2,TIPIN,MRE11	25
38	GeneTrail 3.0	Reactome	Factors involved in megakaryocyte development and platelet production	target	JMJD1C,MAFG,MAFK,CAPZA2,SH2B3,EHD2,MFN1,CBX5,CDK2,EHD3,CAPZA1,GATA6,IRF1,PRKAR2A,DOCK7,CAPZB,AKAP10,ACTB,DOCK4,WEE1,AK3,RAC1,RAD51B,ABL1,RBSN	25
466	GeneTrail 3.0	Reactome	Peptide chain elongation	target	RPLP1,RPS14,RPS27A,RPL10A,RPL18A,RPL41,RPS23,RPL37,RPL18,RPS21,RPL24,RPL37A,RPS15A,RPS24,RPL13A,RPS9,RPL14,EEF2,RPS19,RPS17,RPL28,RPS3,RPL19,RPL3L,RPLP0	25
1467	GeneTrail 3.0	Reactome	Nonsense Mediated Decay (NMD) independent of the Exon Junction Complex (EJC)	target	RPLP1,RPS14,RPS27A,RPL10A,RPL18A,RPL41,RPS23,RPL37,RPL18,RPS21,RPL24,RPL37A,RPS15A,RPS24,RPL13A,ETF1,RPS9,RPL14,EIF4G1,RPS19,RPS17,RPL28,RPS3,RPL19,RPL3L,RPLP0	26
795	GeneTrail 3.0	Reactome	Circadian Clock	target	RPS27A,NCOA1,CRTC3,HIF1A,RXRA,CRY2,NRIP1,TBL1X,NR3C1,TGS1,CRTC1,CHD9,CREBBP,CRTC2,RORA,CSNK1E,PER2,BTRC,UBC,MEF2D,RAI1,PPP1CB,CREB1,PPP1CC,TBL1XR1,PER1	26
575	GeneTrail 3.0	Reactome	Anchoring of the basal body to the plasma membrane	target	CEP57,CENPJ,YWHAE,CEP72,ACTR1A,CC2D2A,TCTN2,CEP70,TUBB4A,CLASP1,PCNT,TMEM67,CSNK1E,FGFR1OP,TMEM216,HAUS5,CEP97,RAB8A,AHI1,RAB3IP,NPHP1,CEP135,PPP2R1A,CEP89,HAUS2,HAUS3	26
1422	GeneTrail 3.0	Reactome	G alpha (12/13) signalling events	target	GNG3,ARHGEF9,RHOC,RHOA,ARHGEF5,ARHGEF18,PLEKHG2,GNG12,GNB2,GNB4,GNG4,ARHGEF26,GNB5,SOS2,PLXNB1,GNG2,GNB1,FGD4,RHOB,PLEKHG5,TBXA2R,FGD1,AKAP13,TIAM2,VAV3,ARHGEF37	26
662	GeneTrail 3.0	Reactome	UCH proteinases	target	YY1,HCFC1,RPS27A,PSMD1,PSMB5,MBD6,FOXK1,ADRM1,PSMD11,PSMD3,INO80C,PSMB2,UCHL3,PSME3,PSMC2,UBC,INO80D,USP15,ASXL2,MBD5,ACTB,FOXK2,PSMC4,TGFBR1,UCHL5,PSMD7	26
339	GeneTrail 3.0	Reactome	Constitutive Signaling by Aberrant PI3K in Cancer	target	FGFR1,ERBB2,RHOG,TRAT1,PIK3R2,FGF10,PDGFRA,CD28,FGF19,FGF9,EREG,EPGN,STRN,EGF,PTPN11,PDGFA,FGF5,PIK3CB,ESR2,TGFA,HBEGF,KLB,ERBB3,CD86,RAC1,FRS2	26
1123	GeneTrail 3.0	Reactome	Viral mRNA Translation	target	RPLP1,RPS14,RPS27A,RPL10A,RPL18A,GRSF1,RPL41,RPS23,RPL37,RPL18,RPS21,RPL24,RPL37A,RPS15A,RPS24,RPL13A,RPS9,RPL14,RPS19,RPS17,RPL28,DNAJC3,RPS3,RPL19,RPL3L,RPLP0	26
98	GeneTrail 3.0	Reactome	Eukaryotic Translation Termination	target	RPLP1,RPS14,RPS27A,RPL10A,RPL18A,RPL41,RPS23,RPL37,RPL18,RPS21,RPL24,RPL37A,RPS15A,RPS24,RPL13A,ETF1,RPS9,TRMT112,RPL14,RPS19,RPS17,RPL28,RPS3,RPL19,RPL3L,RPLP0	26
1229	GeneTrail 3.0	Reactome	Transcriptional regulation of white adipocyte differentiation	target	MED7,NCOA1,MED18,RXRA,NCOA3,TBL1X,TGS1,CHD9,MED28,CEBPB,CREBBP,SLC2A4,ADIPOQ,MED8,MED21,MED29,CDK19,CCND3,MED4,NCOR2,ZNF638,MED16,ANGPTL4,SREBF2,MED17,TBL1XR1,CEBPD	27
425	GeneTrail 3.0	Reactome	Signaling by BRAF and RAF fusions	target	AP3B1,ITGB3,RAF1,TLN1,KIAA1549,NRAS,FGG,KSR2,CAMK2G,RAP1A,BCL2L11,ARRB2,MAP2K2,PEBP1,AGTRAP,YWHAB,SND1,CALM1,TRIM24,ARRB1,CLCN6,MPRIP,ESRP1,ACTB,KRAS,MAPK1,KDM7A	27
693	GeneTrail 3.0	Reactome	Ca2+ pathway	target	GNG3,PPP3R1,TNRC6C,PDE6A,TCF7L2,AGO2,CTNNB1,NFATC1,TNRC6B,NLK,AGO1,GNG12,FZD4,GNB2,GNB4,GNG4,GNB5,AGO4,CALM1,GNG2,GNB1,FZD6,AGO3,FZD2,TNRC6A,KRAS,PRKG2	27
479	GeneTrail 3.0	Reactome	Regulation of Insulin-like Growth Factor (IGF) transport and uptake by Insulin-like Growth Factor Binding Proteins (IGFBPs)	target	IGF2,PCSK9,FSTL3,MXRA8,QSOX1,FGG,ANO8,SERPINC1,F2,STC2,VWA1,MMP2,CHRDL1,VCAN,CST3,APOB,APP,IGFBP5,NUCB1,IGF1,PRSS23,C3,DNAJC3,KLK2,TGOLN2,MATN3,HSP90B1	27
123	GeneTrail 3.0	Reactome	MAPK6/MAPK4 signaling	target	RPS27A,TNRC6C,MYC,PSMD1,PSMB5,MAPKAPK5,AGO2,TNRC6B,AGO1,NCOA3,PSMD3,PSMD11,PSMB2,CDC14B,IGF2BP1,PSME3,PSMC2,AGO4,PAK2,CCND3,UBC,AGO3,TNRC6A,FOXO1,FOXO3,PSMC4,RAC1,PSMD7	28
1048	GeneTrail 3.0	Reactome	Translocation of SLC2A4 (GLUT4) to the plasma membrane	target	EXOC5,PRKAB1,KIF3A,YWHAE,MYO5A,TUBB4A,RAB4A,YWHAB,SLC2A4,EXOC8,MYO1C,RAB14,TUBB8,CALM1,YWHAZ,MYH9,AKT1,RAB13,RAB8A,ACTB,RAB10,STX4,SFN,EXOC7,RAC1,TUBB2A,PRKAA2,SNAP23	28
597	GeneTrail 3.0	Reactome	RAB GEFs exchange GTP for GDP on RABs	target	GAPVD1,RAB27A,RAB5B,MON1B,YWHAE,RAB21,RGP1,RAB3GAP2,RAB3GAP1,ULK1,RAB14,DENND6A,TRAPPC10,SBF1,TRAPPC2L,DENND5B,AKT1,RAB13,RAB8A,TRAPPC13,RAB1B,RAB7A,RAB3IP,RAB10,RAB32,TRAPPC2,RAB5C,RABGEF1	28
1497	GeneTrail 3.0	Reactome	Formation of a pool of free 40S subunits	target	RPLP1,RPS14,RPS27A,RPL10A,RPL18A,RPL41,RPS23,RPL37,RPL18,EIF3F,RPS21,RPL24,RPS24,RPL37A,RPS15A,RPL13A,EIF1AX,RPS9,RPL14,RPS19,RPS17,RPL28,RPS3,RPL19,RPL3L,EIF3L,RPLP0,EIF3H	28
1181	GeneTrail 3.0	Reactome	Amplification of signal from unattached kinetochores via a MAD2 inhibitory signal	target	CLIP1,CDCA8,BUB1,NDEL1,DYNLL2,SEH1L,CENPM,RANGAP1,SKA1,NUP37,CLASP1,KNTC1,PPP2CB,ZWILCH,NUP85,SPC24,SGO1,CENPN,SKA2,DYNC1LI2,KNL1,TAOK1,PPP2R5C,PPP2R1A,PPP1CC,DSN1,INCENP,NUP43,BIRC5	29
1377	GeneTrail 3.0	Reactome	Downstream TCR signaling	target	NFKBIA,RPS27A,UBE2N,PSMD1,PDPK1,PSMB5,TRAF6,TRAT1,PSMD11,PSMD3,HLA-DRB1,PIK3R2,BCL10,PSMD7,PSMB2,UBE2V1,HLA-DRB5,PSME3,PSMC2,TMEM189-UBE2V1,BTRC,UBC,IKBKG,PIK3CB,CD3D,PTEN,PSMC4,CD3G,CD4	29
977	GeneTrail 3.0	Reactome	Oxidative Stress Induced Senescence	target	TFDP2,CDK6,RPS27A,TNRC6C,MAP2K7,CBX2,MAPKAPK5,RBBP4,SUZ12,TNRC6B,TXN,EED,AGO1,CBX6,E2F3,AGO4,CBX8,UBC,PHC2,KDM6B,AGO3,PHC1,TNRC6A,TFDP1,E2F1,MAPK1,MDM2,MAPK8,MDM4,E2F2	30
1332	GeneTrail 3.0	Reactome	SRP-dependent cotranslational protein targeting to membrane	target	RPLP1,RPS14,RPS27A,RPL10A,RPL18A,RPL41,RPS23,RPL37,RPL18,RPS21,SPCS3,RPL24,RPS24,RPL37A,RPS15A,RPL13A,SSR3,RPS9,SRP19,RPL14,RPS19,RPS17,RPL28,RPN2,SSR1,SRPRB,RPS3,RPL19,RPL3L,RPLP0,SRP9	31
636	GeneTrail 3.0	Reactome	RAF/MAP kinase cascade	target	FGFR1,ERBB2,RASGRP3,PEA15,GRIN2B,NRAS,SPTA1,IL5,CAMK2G,SPTBN2,PDGFRA,FGF10,FGF19,FGF9,EREG,EPGN,ACTN2,EGF,CALM1,PDGFA,GFRA1,FGF5,IL5RA,KRAS,TGFA,MAPK1,HBEGF,KLB,ERBB3,FRS2,JAK3	31
860	GeneTrail 3.0	Reactome	PIP3 activates AKT signaling	target	FGFR1,ERBB2,PDPK1,RHOG,THEM4,TRAF6,TRAT1,PIK3R2,FGF10,PDGFRA,CD28,FGF19,FGF9,EREG,EPGN,STRN,EGF,PTPN11,PDGFA,FGF5,AKT1,PIK3CB,ESR2,IRAK4,TGFA,HBEGF,KLB,ERBB3,CD86,RAC1,FRS2,TRIB3	32
1271	GeneTrail 3.0	Reactome	MHC class II antigen presentation	target	HLA-DOA,KIF5A,KIF3A,AP2M1,AP1S2,DYNLL2,CANX,CAPZA2,ACTR1A,HLA-DRB1,ARF1,SPTBN2,KLC2,DCTN6,TUBB4A,CTSB,HLA-DRB5,KLC3,CAPZA1,TUBB8,CLTC,CAPZB,AP1S3,AP2B1,DYNC1LI2,DCTN5,RAB7A,RACGAP1,SEC24A,SEC24D,TUBB2A,AP1G1	32
1374	GeneTrail 3.0	Reactome	TP53 Regulates Metabolic Genes	target	TACO1,TNRC6C,SESN3,PRKAB1,DDIT4,AGO2,PRDX5,YWHAE,CYCS,TSC1,TNRC6B,COX6B1,TXN,AGO1,COX18,COX8A,RRAGC,GSR,YWHAB,AGO4,YWHAZ,TIGAR,SLC38A9,AKT1,AGO3,SCO1,TNRC6A,SFN,SESN2,PTEN,SESN1,PRKAA2	32
633	GeneTrail 3.0	Reactome	G alpha (s) signalling events	target	GNG3,PDE1B,ADCY5,GLP1R,P2RY11,ADCYAP1R1,ADCY2,ADRB1,ADM2,ARRB2,GNAI3,GNG12,GPHA2,GNB2,GNB4,GPR45,ADCY9,GNG4,PDE7A,GNB5,PDE4A,GPR27,ARRB1,GNG2,GNB1,ADM,GLP2R,PDE7B,MC2R,PDE4C,PDE3A,ADCY6	32
698	GeneTrail 3.0	Reactome	Mitotic Prometaphase	target	CLIP1,CDCA8,BUB1,NDEL1,DYNLL2,SEH1L,CENPM,RANGAP1,SKA1,NUP37,TUBB4A,CLASP1,KNTC1,PPP2CB,ZWILCH,NUP85,TUBB8,SPC24,SGO1,CENPN,SKA2,DYNC1LI2,KNL1,TAOK1,PPP2R5C,PPP2R1A,PPP1CC,DSN1,INCENP,NUP43,TUBB2A,BIRC5	32
112	GeneTrail 3.0	Reactome	Cargo recognition for clathrin-mediated endocytosis	target	RPS27A,COPS7B,AP2M1,EPN1,AAK1,M6PR,ARRB2,EREG,EPGN,VAMP3,EPS15L1,FZD4,SYT2,EGF,UBC,CLTC,ARRB1,TOR1A,APOB,CHRM2,AP2B1,CD3D,IL7R,SCARB2,TFRC,VAMP8,REPS2,TGFA,LDLR,HBEGF,TGOLN2,CD3G,STON2,CD4	34
1346	GeneTrail 3.0	Reactome	Nonsense Mediated Decay (NMD) enhanced by the Exon Junction Complex (EJC)	target	RPLP1,RPS14,RPS27A,RPL10A,RPL18A,SMG7,RNPS1,RPL41,RPS23,RPL37,PPP2R2A,RPL18,RPS21,RPL24,RPS24,RPL37A,RPS15A,RPL13A,RBM8A,ETF1,RPS9,EIF4A3,RPL14,EIF4G1,RPS19,UPF3A,RPS17,RPL28,RPS3,RPL19,RPL3L,PPP2R1A,SMG1,RPLP0	34
1126	GeneTrail 3.0	Reactome	Resolution of Sister Chromatid Cohesion	target	CLIP1,CDCA8,BUB1,NDEL1,DYNLL2,SEH1L,CENPM,RANGAP1,SKA1,NUP37,CCNB1,TUBB4A,CLASP1,KNTC1,PPP2CB,ZWILCH,NUP85,TUBB8,SPC24,SGO1,CENPN,SKA2,DYNC1LI2,KNL1,TAOK1,WAPL,PPP2R1A,PPP1CC,DSN1,PPP2R5C,INCENP,NUP43,TUBB2A,BIRC5	34
343	GeneTrail 3.0	Reactome	GTP hydrolysis and joining of the 60S ribosomal subunit	target	RPLP1,RPS14,RPS27A,RPL10A,RPL18A,RPL41,RPS23,RPL37,EIF4A1,RPL18,EIF3F,RPS21,EIF2S1,RPL24,RPS24,RPL37A,RPS15A,RPL13A,EIF1AX,EIF4E,RPS9,RPL14,EIF4G1,RPS19,RPS17,RPL28,RPS3,EIF4A2,RPL19,RPL3L,EIF3L,EIF3H,RPLP0,EIF4H,EIF2S3	35
1011	GeneTrail 3.0	Reactome	PI5P, PP2A and IER3 Regulate PI3K/AKT Signaling	target	FGFR1,ERBB2,RHOG,TRAF6,PIP5K1C,TRAT1,PIK3R2,FGF10,PDGFRA,CD28,FGF19,FGF9,EREG,EPGN,PPP2CB,STRN,EGF,PTPN11,PDGFA,FGF5,AKT1,PIK3CB,PIP4K2B,ESR2,TGFA,IRAK4,MAPK1,HBEGF,KLB,PPP2R1A,PPP2R5C,CD86,RAC1,ERBB3,FRS2	35
210	GeneTrail 3.0	Reactome	L13a-mediated translational silencing of Ceruloplasmin expression	target	RPLP1,RPS14,RPS27A,RPL10A,RPL18A,RPL41,RPS23,RPL37,EIF4A1,RPL18,EIF3F,RPS21,EIF2S1,RPL24,RPS24,RPL37A,RPS15A,RPL13A,EIF1AX,EIF4E,RPS9,RPL14,EIF4G1,RPS19,RPS17,RPL28,RPS3,EIF4A2,RPL19,RPL3L,EIF3L,EIF3H,RPLP0,EIF4H,EIF2S3	35
1430	GeneTrail 3.0	Reactome	Interleukin-4 and Interleukin-13 signaling	target	SAA1,MYC,S1PR1,HIF1A,BCL2L1,JUNB,POU2F1,CCL11,VIM,IL6R,TWIST1,FSCN1,VCAM1,ITGB1,LIF,CEBPD,CCND1,STAT3,MMP2,SOCS5,HSPA8,CCL22,RORA,VEGFA,NANOG,OPRM1,AKT1,CDKN1A,TNFRSF1B,FOXO1,FOXO3,SOCS1,HMOX1,JAK3,BIRC5,ALOX15,HSP90B1	37
494	GeneTrail 3.0	Reactome	PPARA activates gene expression	target	MED7,SP1,NFYA,NCOA1,MED18,FADS1,NRF1,RXRA,HMGCS1,NCOA3,TNFRSF21,TBL1X,SLC27A1,FHL2,CYP4A11,TGS1,ARNT,AHR,CHD9,MED28,CREBBP,MED8,RORA,MED29,MED21,CDK19,MED4,CPT1A,NCOR2,MED16,ANGPTL4,SREBF2,MED17,TIAM2,CYP1A1,TBL1XR1,TRIB3,ACOX1	38
1165	GeneTrail 3.0	Reactome	Platelet degranulation	target	IGF2,SYTL4,SERPINA3,ITGB3,TLN1,CLU,OLA1,THBS1,QSOX1,FGG,FAM3C,ACTN4,APOH,GTPBP2,HSPA5,NHLRC2,TAGLN2,LHFPL2,PLEK,ACTN2,STXBP2,EGF,CALM1,VEGFA,ALDOA,PDGFA,APP,PPIA,LY6G6F,IGF1,LGALS3BP,CFL1,TGFB2,TMSB4X,ENDOD1,SERPINF2,PFN1,CD109	38
142	GeneTrail 3.0	Reactome	G alpha (q) signalling events	target	BDKRB2,GNG3,F2RL1,SAA1,RGS16,LPAR2,P2RY11,HRH1,CHRM3,RGS5,PIK3R2,PTAFR,EDN2,NMUR1,F2,RGS17,GNG12,GNB2,GNB4,GNG4,GNB5,P2RY6,FPR2,EDN1,GNG2,GNB1,NPFFR1,NTSR1,TBXA2R,APP,FFAR4,TACR2,QRFPR,CYSLTR2,EDN3,P2RY1,RGS19,F2RL3,F2RL2	39
1074	GeneTrail 3.0	Reactome	Rho GTPase cycle	target	ARHGAP6,ARHGAP1,RHOG,ARHGEF9,TRIP10,RHOC,DLC1,RHOA,PIK3R2,FAM13A,ARAP2,ARHGAP21,ARHGEF5,ARHGAP39,ARHGEF18,PLEKHG2,ARHGDIA,OPHN1,RAC3,ARHGEF26,RHOH,SOS2,ARHGAP42,ARHGAP31,FAM13B,FGD4,RHOB,PLEKHG5,FGD1,ARHGAP18,AKAP13,TIAM2,RACGAP1,VAV3,ARHGEF37,RHOF,SYDE2,RAC1,ARHGAP29,ARHGAP35	40
807	GeneTrail 3.0	Reactome	Separation of Sister Chromatids	target	CLIP1,CDCA8,RPS27A,BUB1,NDEL1,PSMD1,PSMB5,DYNLL2,SEH1L,PSMD11,PSMD3,CENPM,RANGAP1,SKA1,NUP37,PSMB2,TUBB4A,CLASP1,KNTC1,PPP2CB,ZWILCH,PSME3,NUP85,PSMC2,TUBB8,UBC,SPC24,SGO1,CENPN,SKA2,DYNC1LI2,KNL1,CDC23,TAOK1,PSMC4,WAPL,PPP2R1A,PPP1CC,DSN1,PPP2R5C,INCENP,NUP43,PSMD7,TUBB2A,BIRC5	45
974	GeneTrail 3.0	Reactome	Ub-specific processing proteases	target	NFKBIA,RPS27A,TOMM20,USP37,FKBP8,MYC,PSMD1,PSMB5,CLSPN,HIF1A,ADRM1,TRAF2,USP13,TRAF6,PSMD11,PSMD3,TADA2B,ARRB2,AR,USP22,PSMB2,PSME3,IDE,TAB1,PSMC2,USP3,SMAD4,IKBKG,UBC,ARRB1,ATXN7,SMURF2,CYLD,VDAC2,USP15,USP48,MDM2,PSMC4,PTEN,TGFBR1,SIAH2,MDM4,PSMD7,UFD1,PTRH2	45
1357	GeneTrail 3.0	Reactome	RHO GTPases Activate Formins	target	CLIP1,PFN2,CDCA8,DAAM1,BUB1,NDEL1,DYNLL2,SEH1L,RHOC,RHOA,CENPM,RANGAP1,SKA1,NUP37,FMNL3,ITGB1,TUBB4A,CLASP1,DVL1,KNTC1,PPP2CB,ZWILCH,NUP85,TUBB8,DIAPH2,SGO1,FMNL2,CENPN,SPC24,RHOB,SKA2,DYNC1LI2,ACTB,KNL1,TAOK1,DIAPH1,PPP2R5C,PPP2R1A,PPP1CC,DSN1,RAC1,INCENP,NUP43,TUBB2A,PFN1,BIRC5	46
993	GeneTrail 3.0	Reactome	Regulation of expression of SLITs and ROBOs	target	LHX4,RPS14,RPLP1,RPS27A,RPL10A,RPL18A,PSMD1,PSMB5,RNPS1,LHX9,RPL41,RPS23,RPL37,PSMD11,PSMD3,SLIT1,RPL18,RPS21,PSMB2,RPL24,RPS24,RPL37A,RPS15A,RPL13A,PSME3,RBM8A,PSMC2,RBX1,UBC,ETF1,RPS9,EIF4A3,RPL14,MSI1,EIF4G1,RPS19,UPF3A,LDB1,RPS17,RPL28,RPS3,RPL19,PSMC4,ELOC,RPL3L,PSMD7,RPLP0	47
1328	GeneTrail 3.0	Reactome	Clathrin-mediated endocytosis	target	ARF6,GAPVD1,RPS27A,RAB5B,AP2M1,ARPC4,TRIP10,EPN1,PIP5K1C,ARPC3,ARPC2,M6PR,AAK1,ARRB2,EREG,EPGN,VAMP3,EPS15L1,FZD4,SYNJ2,WASL,HSPA8,SYT2,EGF,UBC,CLTC,ARRB1,APOB,PACSIN2,CHRM2,HIP1,FNBP1,AP2B1,PACSIN1,CD3D,ACTB,IL7R,SCARB2,FNBP1L,TFRC,VAMP8,REPS2,TGFA,LDLR,RAB5C,HBEGF,TGOLN2,CD3G,STON2,CD4	50
1400	GeneTrail 3.0	Reactome	mRNA Splicing - Major Pathway	target	HNRNPA1,GTF2F1,TFIP11,SNRPD1,CDC5L,PPIL4,RNPS1,SRSF10,SRSF11,TXNL4A,GCFC2,EFTUD2,ISY1,SNRPD3,DNAJC8,CSTF1,ISY1-RAB43,HNRNPA2B1,PAPOLA,PRPF38A,LSM3,PABPN1,PPIL3,LSM4,BCAS2,POLR2F,SF3A3,PTBP1,PPWD1,CPSF7,HSPA8,RBM8A,HNRNPC,PPIL6,SRSF7,SUGP1,HNRNPA3,HNRNPU,EIF4A3,HNRNPF,PHF5A,SF3A1,CSTF2,SF3B3,CRNKL1,CPSF2,HNRNPD,GPKOW,CHERP,SRSF2,HNRNPA0,HNRNPUL1	52
1129	GeneTrail 3.0	Reactome	Major pathway of rRNA processing in the nucleolus and cytosol	target	RPLP1,RPS14,RPS27A,RPL10A,RPL18A,ISG20L2,RRP7A,RPL41,RPP40,IMP4,RPS23,RPL37,NOP14,NIP7,ERI1,BUD23,RPL18,RPP25,RPS21,RPL24,RPS24,RBM28,RPL37A,RPS15A,RPL13A,EXOSC2,WDR3,UTP4,UTP11,CSNK1E,WDR75,PELP1,RPP30,FTSJ3,EXOSC6,RPS9,PNO1,EBNA1BP2,RPL14,DDX52,WDR12,RPS19,RPS17,RPL28,RPS3,RPL19,UTP6,RPL3L,UTP15,NOL9,RRP36,RPLP0,RPP14	53
338	GeneTrail 3.0	Reactome	G alpha (i) signalling events	target	BDKRB2,GNG3,CCR5,HRH4,ADORA3,SAA1,SSTR2,OPN5,LPAR2,ADCY5,SSTR3,RGS16,S1PR1,ADCY2,FPR1,HTR1F,PTGDR2,CCL5,HCAR2,RGS5,NPY4R,TAS2R30,NMUR1,TAS2R4,RGS17,GNAI3,GNG12,GNB2,GNB4,GRM6,ADCY9,CXCL5,GNG4,CCL16,GNB5,GPR37L1,CXCL10,FPR2,GRM8,S1PR2,GALR1,GNG2,OPRM1,GNB1,CHRM2,CXCR2,CCR4,APP,PDYN,GAL,C3,GPSM2,RGS19,ADRA2B,RGS6,GPR55,ADCY6	57
618	GeneTrail 3.0	Reactome	Neddylation	target	COMMD9,RPS27A,HIF3A,PSMD1,DCAF7,DCUN1D5,COPS7B,PSMB5,KLHL3,FBXO31,ASB1,HIF1A,FBXO17,FBXO44,UBE2D3,PSMD3,FBXW8,PSMD11,DCAF5,WSB2,DDA1,ASB16,FBXL20,FEM1B,FBXO41,PSMB2,FBXO2,UBD,KBTBD6,UCHL3,ASB6,PSME3,SOCS5,TULP4,PSMC2,PUM2,RBX1,FBXW7,BTRC,UBC,DCAF8,WSB1,RBBP5,FBXO21,KLHL20,FBXL16,FEM1A,DCUN1D2,CCNF,DCAF11,CAND1,ANKRD9,KLHL25,PSMC4,ELOC,KLHL5,KLHL21,FBXW2,PSMD7,BIRC5	60
954	GeneTrail 3.0	Reactome	Antigen processing: Ubiquitination & Proteasome degradation	target	RPS27A,UBE2J1,FZR1,ASB1,FBXO31,PSMD11,ASB16,FBXO41,ASB6,NPEPPS,BTRC,MGRN1,WSB1,CDC23,KLHL25,KLHL21,UBE4A,AREL1,UBE2H,RNF144B,UBE2N,UBE2B,FBXO17,FBXO44,UBE2Q1,FBXL20,SH3RF1,CBLB,UBE2V1,TRIM4,TRAF7,UBE2D4,PSME3,UBE2K,TMEM189-UBE2V1,RNF111,RNF217,MEX3C,FBXO21,SMURF2,KLHL20,NEDD4L,SOCS1,RNF115,HUWE1,ZNRF2,UBE2D3,FBXW8,KBTBD6,PSMC2,UBA5,RBX1,UBOX5,TRIM71,RNF19B,HECTD3,PSMC4,KLHL5,SIAH2,PSMD7,PSMD1,PSM…	77
1470	GeneTrail 3.0	Reactome	Neutrophil degranulation	target	GM2A,COMMD9,RAB5B,VAT1,SURF4,PSMD11,RHOA,CTSB,VAPA,NFAM1,SYNGR1,UNC13D,ALDOA,COTL1,ARL8A,HSP90AB1,RAB7A,RAB10,CRISPLD2,DNAJC3,LAIR1,HRNR,PTPRC,MLEC,RAC1,PIGR,CAB39,SERPINA3,PKM,RHOG,CYB5R3,FPR1,NME2,PAFAH1B2,QSOX1,PTAFR,NFASC,CDK13,GSN,FPR2,CXCR2,ADA2,PKP1,VAMP8,EEF2,SIGLEC14,CAND1,C3,FCGR3B,RAB5C,CD55,RHOF,SLC27A2,DSN1,ATP6AP2,SNAP23,PGAM1,HLA-C,ORMDL3,HUWE1,LRG1,FRK,NME1-NME2,NRAS,XRCC5,PRCP,CY…	117
23	GeneTrail 3.0	Reactome	Generic Transcription Pathway	target	ZNF446,ZNF770,ZNF439,ZNF317,ZNF764,ZNF786,ZNF611,ZNF347,ZNF264,ZNF268,ZFP30,ZNF175,ZNF730,ZNF398,ZNF585B,ZNF667,ZNF154,ZNF583,ZNF320,ZNF267,KRBA1,ZNF682,ZNF726,ZNF747,ZNF101,ZNF681,ZNF664,ZNF701,ZNF585A,ZNF343,ZSCAN25,ZNF791,MED7,ZFP69B,ZNF740,ZNF43,ZNF429,ZNF669,ZKSCAN4,ZNF33A,ZNF34,ZNF551,ZNF716,ZNF616,ZFP1,ZNF394,ZNF708,ZNF141,ZNF584,ZNF468,ZNF14,ZNF496,ZNF554,ZNF607,ZNF70,MED8,ZNF705A,ZNF699,…	124

## Sheet: FILTERED PATHWAYS
781	RELEVANT PROCESS	Activation of anterior HOX genes in hindbrain development during early embryogenesis	YY1,ASH2L,KMT2D,RBBP4,RXRA,HOXC4,SUZ12,EED,NCOA3,RARA,POLR2F,PBX1,PAGR1,CREBBP,HOXA1,PKNOX1,RBBP5,MEIS1,CNOT6,HOXD4,HOXB3	21
593	https://pubmed.ncbi.nlm.nih.gov/34204880/	Activation of gene expression by SREBF (SREBP)	SREBF2,CREBBP,HMGCS1,SP1,TBL1X,NFYA,NCOA1,SCD,TGS1,TBL1XR1,CYP51A1,CHD9,FASN,RXRA,ACACA,SC5D	16
1500	IMMUNE SYSTEM	Activation of NF-kappaB in B cells	NFKBIA,PSME3,PSMD11,PSMD3,RPS27A,PSMC2,REL,IKBKG,BTRC,PSMD1,BCL10,PSMB5,UBC,PSMB2,PSMC4,PSMD7,PRKCB	17
709	RELEVANT PATHWAY	Amino acids regulate mTORC1	ATP6V1G3,FLCN,ATP6V0B,SESN2,WDR59,RRAGC,NPRL3,CASTOR2,SLC38A9,SEH1L,SESN1,SZT2,ATP6V0E1,FNIP1,SH3BP4,ATP6V1C1,ATP6V1A	17
1069	RELEVANT PATHWAY	CLEC7A (Dectin-1) signaling	NFKBIA,RPS27A,UBE2N,PSMD1,PDPK1,PSMB5,TRAF6,PSMD11,PSMD3,BCL10,PSMB2,UBE2V1,CLEC7A,PSME3,TAB1,PSMC2,TMEM189-UBE2V1,IKBKG,BTRC,UBC,PSMC4,PSMD7,PLCG2	23
339	RELEVANT PATHWAY	Constitutive Signaling by Aberrant PI3K in Cancer	FGFR1,ERBB2,RHOG,TRAT1,PIK3R2,FGF10,PDGFRA,CD28,FGF19,FGF9,EREG,EPGN,STRN,EGF,PTPN11,PDGFA,FGF5,PIK3CB,ESR2,TGFA,HBEGF,KLB,ERBB3,CD86,RAC1,FRS2	26
712	RELEVANT PATHWAY	Constitutive Signaling by NOTCH1 HD+PEST Domain Mutants	RPS27A,HEYL,MYC,APH1A,TBL1X,RBPJ,NEURL1B,JAG2,CREBBP,RBX1,FBXW7,HDAC5,UBC,NOTCH1,NCOR2,MAML1,TBL1XR1,NEURL1,HDAC7	19
863	RELEVANT PATHWAY	Constitutive Signaling by NOTCH1 PEST Domain Mutants	RPS27A,HEYL,MYC,APH1A,TBL1X,RBPJ,NEURL1B,JAG2,CREBBP,RBX1,FBXW7,HDAC5,UBC,NOTCH1,NCOR2,MAML1,TBL1XR1,NEURL1,HDAC7	19
744	RELEVANT PROCESS	Downstream signal transduction	KRAS,PIK3R2,PLCG1,CRKL,NCK1,STAT5B,STAT5A,PDGFRA,PTPN11,RAPGEF1,CRK,PDGFA,NRAS,PIK3CB,STAT3	15
734	https://pubmed.ncbi.nlm.nih.gov/39327008/	EPHB-mediated forward signaling	EPHB3,WASL,ACTB,ARPC3,RHOA,CFL1,YES1,EPHB4,EFNB1,EFNB2,EPHB2,ARPC2,GRIN2B,RAC1,ARPC4,LYN	16
98	RELEVANT PROCESS	Eukaryotic Translation Termination	RPLP1,RPS14,RPS27A,RPL10A,RPL18A,RPL41,RPS23,RPL37,RPL18,RPS21,RPL24,RPL37A,RPS15A,RPS24,RPL13A,ETF1,RPS9,TRMT112,RPL14,RPS19,RPS17,RPL28,RPS3,RPL19,RPL3L,RPLP0	26
928	IMMUNE SYSTEM	FCERI mediated NF-kB activation	NFKBIA,RPS27A,UBE2N,PSMD1,PDPK1,PSMB5,TRAF6,PSMD11,PSMD3,BCL10,PSMB2,UBE2V1,PSME3,TAB1,PSMC2,TMEM189-UBE2V1,IKBKG,BTRC,UBC,PSMC4,PSMD7,LYN	22
1205	REPLICATION	G2/M DNA damage checkpoint	WRN,UBE2V2,RAD50,RNF8,NSD2,PIAS4,RFC2,RMI1,UBE2N,BRIP1,SUMO1,BRCC3,ABRAXAS1,MRE11,RFC5,ATM,HUS1	17
1022	IMMUNE SYSTEM	Gene and protein expression by JAK-STAT signaling after Interleukin-12 stimulation	CAPZA1,HNRNPA2B1,PPIA,CNN2,CFL1,ARF1,PAK2,AIP,PDCD4,MSN,HNRNPF,PITPNA,SOD2,RPLP0,MTAP	15
23	TRANSCRIPTION	Generic Transcription Pathway	ZNF446,ZNF770,ZNF439,ZNF317,ZNF764,ZNF786,ZNF611,ZNF347,ZNF264,ZNF268,ZFP30,ZNF175,ZNF730,ZNF398,ZNF585B,ZNF667,ZNF154,ZNF583,ZNF320,ZNF267,KRBA1,ZNF682,ZNF726,ZNF747,ZNF101,ZNF681,ZNF664,ZNF701,ZNF585A,ZNF343,ZSCAN25,ZNF791,MED7,ZFP69B,ZNF740,ZNF43,ZNF429,ZNF669,ZKSCAN4,ZNF33A,ZNF34,ZNF551,ZNF716,ZNF616,ZFP1,ZNF394,ZNF708,ZNF141,ZNF584,ZNF468,ZNF14,ZNF496,ZNF554,ZNF607,ZNF70,MED8,ZNF705A,ZNF699,…	124
1242	TRANSCRIPTION	HATs acetylate histones	HCFC1,NCOA1,MEAF6,ATXN7L3,TADA2A,TADA2B,USP22,CREBBP,KAT6B,MSL2,SUPT7L,KANSL1,ATXN7,ING4,ZZZ3,MRGBP,MORF4L2,ACTB,ELP6,VPS72,ELP2,KAT7,JADE3,DR1	24
1152	IMMUNE SYSTEM	Immunoregulatory interactions between a Lymphoid and a non-Lymphoid cell	TREM1,LILRA2,CD300E,HLA-C,COL1A1,IFITM1,HLA-B,ULBP3,HLA-A,SIGLEC9,SIGLEC10,JAML,VCAM1,MICA,ITGB1,MICB,PIANP,CD200,CD40LG,CD226,CD3D,C3,LAIR1,KLRD1,CD3G	25
1456	IMMUNE SYSTEM	Interferon alpha/beta signaling	IFNAR2,SAMHD1,HLA-C,MX2,IFITM1,IRF1,PTPN11,HLA-B,IFIT3,SOCS1,IFI27,HLA-A,ADAR,OAS3,IFITM3,STAT2	16
736	IMMUNE SYSTEM	Interferon gamma signaling	TRIM35,HLA-C,MID1,GBP4,HLA-B,TRIM6,OAS3,MT2A,CAMK2G,HLA-DRB1,PTAFR,VCAM1,HLA-DRB5,TRIM10,IRF1,CD44,TRIM38,SOCS1,HLA-A,TRIM8	20
433	IMMUNE SYSTEM	Interleukin-1 signaling	NFKBIA,RPS27A,UBE2N,PSMD1,PSMB5,TRAF6,PSMD11,PSMD3,IRAK2,PSMB2,UBE2V1,PSME3,TAB1,PSMC2,TMEM189-UBE2V1,RBX1,IKBKG,BTRC,UBC,PELI1,IRAK4,PSMC4,IRAK3,PSMD7	24
1430	IMMUNE SYSTEM	Interleukin-4 and Interleukin-13 signaling	SAA1,MYC,S1PR1,HIF1A,BCL2L1,JUNB,POU2F1,CCL11,VIM,IL6R,TWIST1,FSCN1,VCAM1,ITGB1,LIF,CEBPD,CCND1,STAT3,MMP2,SOCS5,HSPA8,CCL22,RORA,VEGFA,NANOG,OPRM1,AKT1,CDKN1A,TNFRSF1B,FOXO1,FOXO3,SOCS1,HMOX1,JAK3,BIRC5,ALOX15,HSP90B1	37
1129	TRANSCRIPTION	Major pathway of rRNA processing in the nucleolus and cytosol	RPLP1,RPS14,RPS27A,RPL10A,RPL18A,ISG20L2,RRP7A,RPL41,RPP40,IMP4,RPS23,RPL37,NOP14,NIP7,ERI1,BUD23,RPL18,RPP25,RPS21,RPL24,RPS24,RBM28,RPL37A,RPS15A,RPL13A,EXOSC2,WDR3,UTP4,UTP11,CSNK1E,WDR75,PELP1,RPP30,FTSJ3,EXOSC6,RPS9,PNO1,EBNA1BP2,RPL14,DDX52,WDR12,RPS19,RPS17,RPL28,RPS3,RPL19,UTP6,RPL3L,UTP15,NOL9,RRP36,RPLP0,RPP14	53
1400	TRANSCRIPTION	mRNA Splicing - Major Pathway	HNRNPA1,GTF2F1,TFIP11,SNRPD1,CDC5L,PPIL4,RNPS1,SRSF10,SRSF11,TXNL4A,GCFC2,EFTUD2,ISY1,SNRPD3,DNAJC8,CSTF1,ISY1-RAB43,HNRNPA2B1,PAPOLA,PRPF38A,LSM3,PABPN1,PPIL3,LSM4,BCAS2,POLR2F,SF3A3,PTBP1,PPWD1,CPSF7,HSPA8,RBM8A,HNRNPC,PPIL6,SRSF7,SUGP1,HNRNPA3,HNRNPU,EIF4A3,HNRNPF,PHF5A,SF3A1,CSTF2,SF3B3,CRNKL1,CPSF2,HNRNPD,GPKOW,CHERP,SRSF2,HNRNPA0,HNRNPUL1	52
72	RELEVANTE PARA TEA	Negative regulation of MAPK pathway	PPP2CB,KRAS,RPS27A,DUSP4,MAPK1,RAF1,UBC,PPP2R5C,PPP2R1A,DUSP10,DUSP7,NRAS,PEBP1,DUSP2,YWHAB	15
265	RELEVANT PATHWAY	Negative regulation of NOTCH4 signaling	PSME3,PSMD11,PSMD3,RPS27A,PSMC2,RBX1,FBXW7,PSMC4,PSMD1,PSMB5,YWHAZ,UBC,PSMB2,PSMD7,AKT1	15
513	RELEVANT PATHWAY	NOTCH1 Intracellular Domain Regulates Transcription	TBL1X,RPS27A,TLE1,HEYL,HDAC5,FBXW7,MYC,UBC,RBX1,NOTCH1,NCOR2,TBL1XR1,RBPJ,HIF1A,CREBBP,HDAC7,MAML1	17
1329	REPLICATION	Nuclear Receptor transcription pathway	THRB,VDR,HNF4A,ESRRB,NR2F6,RORA,NR3C1,NRBF2,ESR2,RARA,AR,NCOR2,NRBP1,THRA,RXRA	15
1011	RELEVANT PATHWAY	PI5P, PP2A and IER3 Regulate PI3K/AKT Signaling	FGFR1,ERBB2,RHOG,TRAF6,PIP5K1C,TRAT1,PIK3R2,FGF10,PDGFRA,CD28,FGF19,FGF9,EREG,EPGN,PPP2CB,STRN,EGF,PTPN11,PDGFA,FGF5,AKT1,PIK3CB,PIP4K2B,ESR2,TGFA,IRAK4,MAPK1,HBEGF,KLB,PPP2R1A,PPP2R5C,CD86,RAC1,ERBB3,FRS2	35
860	RELEVANT PATHWAY	PIP3 activates AKT signaling	FGFR1,ERBB2,PDPK1,RHOG,THEM4,TRAF6,TRAT1,PIK3R2,FGF10,PDGFRA,CD28,FGF19,FGF9,EREG,EPGN,STRN,EGF,PTPN11,PDGFA,FGF5,AKT1,PIK3CB,ESR2,IRAK4,TGFA,HBEGF,KLB,ERBB3,CD86,RAC1,FRS2,TRIB3	32
503	TRANSCRIPTION	PKMTs methylate histone lysines	SETD1A,EED,SETD1B,ASH2L,SETD7,NSD2,DOT1L,RBBP5,KMT5A,SETD3,KMT2B,KMT2D,RBBP4,KMT2A,KMT5B,ATF7IP,SUZ12	17
294	RELEVANT PATHWAY	Pre-NOTCH Transcription and Translation	TFDP2,TNRC6A,TFDP1,E2F1,AGO1,TNRC6C,TNRC6B,AGO4,RUNX1,NOTCH1,AGO2,ELF3,CCND1,RBPJ,CREBBP,MAML1,AGO3,E2F3	18
872	REPLICATION	Processing of DNA double-strand break ends	WRN,PPP4R2,RAD50,RPS27A,UBE2N,CLSPN,RNF8,NSD2,SUMO1,CDK2,ABRAXAS1,RFC5,ATM,TIMELESS,HUS1,PIAS4,RFC2,RMI1,UBC,BRIP1,BRCC3,RNF4,UBE2V2,TIPIN,MRE11	25
597	RELEVANT PATHWAY	RAB GEFs exchange GTP for GDP on RABs	GAPVD1,RAB27A,RAB5B,MON1B,YWHAE,RAB21,RGP1,RAB3GAP2,RAB3GAP1,ULK1,RAB14,DENND6A,TRAPPC10,SBF1,TRAPPC2L,DENND5B,AKT1,RAB13,RAB8A,TRAPPC13,RAB1B,RAB7A,RAB3IP,RAB10,RAB32,TRAPPC2,RAB5C,RABGEF1	28
218	RELEVANT PATHWAY	RAB geranylgeranylation	RAB27A,RAB5B,RAB43,RAB21,RAB17,RAB3B,RAB4A,RAB3C,RAB33B,RAB14,RAB42,RAB2B,RAB13,RAB8A,RAB22A,RAB7A,RAB36,RAB1B,RAB10,RAB32,RAB11B,RAB5C,RAB2A	23
636	RELEVANT PATHWAY	RAF/MAP kinase cascade	FGFR1,ERBB2,RASGRP3,PEA15,GRIN2B,NRAS,SPTA1,IL5,CAMK2G,SPTBN2,PDGFRA,FGF10,FGF19,FGF9,EREG,EPGN,ACTN2,EGF,CALM1,PDGFA,GFRA1,FGF5,IL5RA,KRAS,TGFA,MAPK1,HBEGF,KLB,ERBB3,FRS2,JAK3	31
558	REPLICATION	Recruitment and ATM-mediated phosphorylation of repair and signaling proteins at DNA double strand breaks	UBE2V2,RAD50,RPS27A,RNF8,NSD2,PIAS4,SMARCA5,UBE2N,MAPK8,UBC,SUMO1,BRCC3,ABRAXAS1,MRE11,ABL1,ATM	16
1032	RELEVANT PATHWAY	Recycling pathway of L1	RDX,ACTB,TUBB8,RPS6KA3,RPS6KA6,MAPK1,DPYSL2,CLTC,MSN,AP2M1,TUBB4A,RPS6KA5,TUBB2A,AP2B1,RPS6KA4	15
993	RELEVANT PATHWAY	Regulation of expression of SLITs and ROBOs	LHX4,RPS14,RPLP1,RPS27A,RPL10A,RPL18A,PSMD1,PSMB5,RNPS1,LHX9,RPL41,RPS23,RPL37,PSMD11,PSMD3,SLIT1,RPL18,RPS21,PSMB2,RPL24,RPS24,RPL37A,RPS15A,RPL13A,PSME3,RBM8A,PSMC2,RBX1,UBC,ETF1,RPS9,EIF4A3,RPL14,MSI1,EIF4G1,RPS19,UPF3A,LDB1,RPS17,RPL28,RPS3,RPL19,PSMC4,ELOC,RPL3L,PSMD7,RPLP0	47
479	RELEVANT PATHWAY	Regulation of Insulin-like Growth Factor (IGF) transport and uptake by Insulin-like Growth Factor Binding Proteins (IGFBPs)	IGF2,PCSK9,FSTL3,MXRA8,QSOX1,FGG,ANO8,SERPINC1,F2,STC2,VWA1,MMP2,CHRDL1,VCAN,CST3,APOB,APP,IGFBP5,NUCB1,IGF1,PRSS23,C3,DNAJC3,KLK2,TGOLN2,MATN3,HSP90B1	27
107	https://pubmed.ncbi.nlm.nih.gov/31398341/	Regulation of MECP2 expression and activity	TNRC6A,AGO1,TBL1X,CAMK2G,TNRC6C,AGO4,CAMK4,CALM1,LBR,CREB1,MECP2,NCOR2,TBL1XR1,AGO2,AGO3,TNRC6B	16
1089	RELEVANT PATHWAY	Regulation of PTEN gene transcription	MBD3,MTA1,GATAD2B,CBX2,CHD4,RBBP4,SUZ12,EED,RRAGC,CBX6,HDAC5,CBX8,PHC2,SLC38A9,GATAD2A,PHC1,MAPK1,MTA3,SNAI2,HDAC7	20
610	RELEVANT PATHWAY	Regulation of PTEN stability and activity	RPS27A,PSMD1,PSMB5,FRK,USP13,PSMD11,PSMD3,CSNK2A1,PSMB2,XIAP,PSME3,PSMC2,UBC,AKT1,WWP2,PTEN,PSMC4,TRIM27,PSMD7	19
651	RELEVANT PATHWAY	Regulation of RAS by GAPs	RASA4,PSME3,PSMD11,PSMD3,RPS27A,PSMC2,KRAS,RBX1,PSMC4,PSMD1,PSMB5,UBC,DAB2IP,PSMB2,NRAS,PSMD7,SPRED1,SYNGAP1	18
385	RELEVANT PATHWAY	Regulation of RUNX2 expression and activity	PSME3,PSMD11,PSMD3,HIVEP3,RPS27A,NR3C1,TWIST1,PSMC2,RBX1,FBXW7,MSX2,PSMD1,PSMB5,UBC,PSMC4,PSMB2,PSMD7,GSK3B	18
605	RELEVANT PATHWAY	Regulation of TP53 Activity through Phosphorylation	WRN,RAD50,RPS27A,PRKAB1,TP53INP1,MAPKAPK5,CSNK2A1,TAF6,CDK2,RFC5,ATM,DYRK2,STK11,HUS1,RFC2,RMI1,UBC,BRIP1,PIN1,MDM2,MRE11,MDM4,PRKAA2	23
1074	RELEVANT PATHWAY	Rho GTPase cycle	ARHGAP6,ARHGAP1,RHOG,ARHGEF9,TRIP10,RHOC,DLC1,RHOA,PIK3R2,FAM13A,ARAP2,ARHGAP21,ARHGEF5,ARHGAP39,ARHGEF18,PLEKHG2,ARHGDIA,OPHN1,RAC3,ARHGEF26,RHOH,SOS2,ARHGAP42,ARHGAP31,FAM13B,FGD4,RHOB,PLEKHG5,FGD1,ARHGAP18,AKAP13,TIAM2,RACGAP1,VAV3,ARHGEF37,RHOF,SYDE2,RAC1,ARHGAP29,ARHGAP35	40
1357	RELEVANT PATHWAY	RHO GTPases Activate Formins	CLIP1,PFN2,CDCA8,DAAM1,BUB1,NDEL1,DYNLL2,SEH1L,RHOC,RHOA,CENPM,RANGAP1,SKA1,NUP37,FMNL3,ITGB1,TUBB4A,CLASP1,DVL1,KNTC1,PPP2CB,ZWILCH,NUP85,TUBB8,DIAPH2,SGO1,FMNL2,CENPN,SPC24,RHOB,SKA2,DYNC1LI2,ACTB,KNL1,TAOK1,DIAPH1,PPP2R5C,PPP2R1A,PPP1CC,DSN1,RAC1,INCENP,NUP43,TUBB2A,PFN1,BIRC5	46
1095	RELEVANT PATHWAY	RHO GTPases Activate WASPs and WAVEs	WASL,ACTB,NCKIPSD,WASF2,ARPC3,NCK1,MAPK1,ARPC2,NCKAP1,RAC1,NCKAP1L,ARPC4,WASF3,ABL1,WIPF3,ABI2	16
716	TRANSCRIPTION	RNA Polymerase I Transcription Initiation	MBD3,TAF1D,MTA1,POLR1A,GATAD2B,TAF1B,MTA3,CD3EAP,POLR2F,GTF2H2,UBTF,CHD4,RBBP4,GTF2H3,GATAD2A,POLR1E	16
1302	TRANSCRIPTION	RNA polymerase II transcribes snRNA genes	SP1,GTF2F1,ZC3H8,PHAX,CDK9,POU2F1,SUPT4H1,INTS7,TAF6,CCNT1,POLR2F,CCNT2,SSU72,RPAP2,TAF8,RPRD2,INTS13,SNAPC3,POU2F2	19
562	TRANSCRIPTION	RNA Polymerase II Transcription Termination	CSTF1,SNRPD3,PAPOLA,FYTTD1,LSM10,RBM8A,PABPN1,CSTF2,CPSF2,SRSF11,RNPS1,SRSF7,CPSF7,EIF4A3,SRSF2	15
58	TRANSCRIPTION	RNA Polymerase III Abortive And Retractive Initiation	POLR3G,GTF3C1,POLR3K,GTF3C4,CRCP,NFIB,POLR3D,POLR2F,BDP1,SNAPC3,NFIC,POLR3A,GTF3C6,POLR3F,NFIX,NFIA,POU2F1,GTF3C3	18
495	TRANSCRIPTION	rRNA modification in the nucleus and cytosol	DDX52,RPS14,WDR3,BUD23,UTP4,UTP11,UTP6,PNO1,RPS9,WDR75,UTP15,RRP36,RRP7A,TRMT112,IMP4,NOP14	16
425	RELEVANT PROCESS	Signaling by BRAF and RAF fusions	AP3B1,ITGB3,RAF1,TLN1,KIAA1549,NRAS,FGG,KSR2,CAMK2G,RAP1A,BCL2L11,ARRB2,MAP2K2,PEBP1,AGTRAP,YWHAB,SND1,CALM1,TRIM24,ARRB1,CLCN6,MPRIP,ESRP1,ACTB,KRAS,MAPK1,KDM7A	27
898	RELEVANT PATHWAY	Signaling by high-kinase activity BRAF mutants	ACTB,MAP2K2,FGG,KSR2,KRAS,RAP1A,MAPK1,ITGB3,RAF1,ARRB2,ARRB1,TLN1,NRAS,PEBP1,YWHAB	15
1316	RELEVANT PROCESS	Signaling by moderate kinase activity BRAF mutants	ACTB,MAP2K2,FGG,KSR2,CAMK2G,KRAS,RAP1A,MAPK1,ITGB3,RAF1,ARRB2,CALM1,ARRB1,TLN1,NRAS,PEBP1,YWHAB	17
1431	RELEVANT PROCESS	Signaling downstream of RAS mutants	ACTB,MAP2K2,FGG,KSR2,CAMK2G,KRAS,RAP1A,MAPK1,ITGB3,RAF1,ARRB2,CALM1,ARRB1,TLN1,NRAS,PEBP1,YWHAB	17
643	RELEVANT PATHWAY	SMAD2/SMAD3:SMAD4 heterotrimer regulates transcription	TFDP2,TFDP1,SP1,CCNT2,RPS27A,WWTR1,SMAD4,CCNT1,MYC,UBC,RNF111,TGIF2,CDK9,JUNB,TGIF1,ATP1B4,RBL1	17
947	RELEVANT PROCESS	SUMOylation of chromatin organization proteins	PHC1,CBX5,NUP85,NUP155,NUP210,NUP93,CBX8,NUP62,SUMO1,CBX2,NUP37,NUP50,PHC2,NUP54,SEH1L,NUP43,SUZ12	17
1447	RELEVANT PROCESS	SUMOylation of DNA damage response and repair proteins	WRN,CBX2,SEH1L,NUP155,NUP210,NUP93,NUP37,SUMO1,XPC,NUP50,NUP54,NUP85,PIAS4,CBX8,PHC2,PHC1,NUP62,NUP43,HDAC7	19
434	RELEVANT PROCESS	SUMOylation of DNA replication proteins	NUP85,CDCA8,NUP155,PIAS4,NUP210,RANGAP1,NUP93,NUP62,SUMO1,NUP37,NUP50,SEH1L,NUP43,INCENP,NUP54,BIRC5	16
272	RELEVANT PROCESS	SUMOylation of RNA binding proteins	PHC1,NUP85,NUP155,HNRNPC,NUP210,NUP93,CBX8,NUP62,SUMO1,CBX2,NUP37,PHC2,NUP50,NUP43,SEH1L,NUP54	16
1174	IMMUNE SYSTEM	TNFR2 non-canonical NF-kB pathway	PSME3,PSMD11,PSMD3,RPS27A,CD40LG,PSMC2,PSMC4,PSMD1,PSMB5,UBC,TNFRSF13C,PSMB2,PSMD7,TNFRSF1B,TRAF2	15
1374	RELEVANT PATHWAY	TP53 Regulates Metabolic Genes	TACO1,TNRC6C,SESN3,PRKAB1,DDIT4,AGO2,PRDX5,YWHAE,CYCS,TSC1,TNRC6B,COX6B1,TXN,AGO1,COX18,COX8A,RRAGC,GSR,YWHAB,AGO4,YWHAZ,TIGAR,SLC38A9,AKT1,AGO3,SCO1,TNRC6A,SFN,SESN2,PTEN,SESN1,PRKAA2	32
162	TRANSCRIPTION	Transcriptional activation of mitochondrial biogenesis	HCFC1,NCOA1,GABPB1,CRTC3,NRF1,RXRA,CYCS,TBL1X,CAMK4,TGS1,CRTC1,SOD2,CHD9,CREBBP,CRTC2,CALM1,MEF2D,SIRT3,CREB1,TBL1XR1	20
496	TRANSCRIPTION	Transcriptional regulation of granulopoiesis	TFDP2,TFDP1,E2F1,SPI1,RUNX1,MYC,CREB1,RARA,DEK,CDK2,KMT2A,RXRA,CEBPB,CDKN1A,STAT3,IL6R	16
1229	TRANSCRIPTION	Transcriptional regulation of white adipocyte differentiation	MED7,NCOA1,MED18,RXRA,NCOA3,TBL1X,TGS1,CHD9,MED28,CEBPB,CREBBP,SLC2A4,ADIPOQ,MED8,MED21,MED29,CDK19,CCND3,MED4,NCOR2,ZNF638,MED16,ANGPTL4,SREBF2,MED17,TBL1XR1,CEBPD	27
599	TRANSCRIPTION	Translation initiation complex formation	RPS14,RPS27A,RPS23,EIF4H,EIF4A1,EIF3F,RPS21,EIF2S1,RPS24,RPS15A,EIF1AX,EIF4E,RPS9,EIF4G1,RPS19,RPS17,RPS3,EIF4A2,EIF3L,EIF3H,EIF2S3	21
1405	TRANSCRIPTION	Transport of Mature mRNA derived from an Intron-Containing Transcript	NUP85,FYTTD1,RBM8A,NUP155,NUP210,NUP93,NUP62,NUP37,SRSF11,RNPS1,NUP50,SRSF7,NUP54,SEH1L,NUP43,EIF4A3,SRSF2	17
1003	TRANSCRIPTION	tRNA processing in the nucleus	FAM98B,NUP85,NUP155,RPP25,NUP210,CSTF2,NUP93,NUP62,NUP37,RPP30,NUP50,NUP54,SEH1L,NUP43,RTCB,RPP40,RPP14	17

## Sheet: TRANSCRIPTION PATHWAYS
TRANSCRIPTION	RNA Polymerase II Transcription Termination	CSTF1,SNRPD3,PAPOLA,FYTTD1,LSM10,RBM8A,PABPN1,CSTF2,CPSF2,SRSF11,RNPS1,SRSF7,CPSF7,EIF4A3,SRSF2	15
TRANSCRIPTION	RNA Polymerase I Transcription Initiation	MBD3,TAF1D,MTA1,POLR1A,GATAD2B,TAF1B,MTA3,CD3EAP,POLR2F,GTF2H2,UBTF,CHD4,RBBP4,GTF2H3,GATAD2A,POLR1E	16
TRANSCRIPTION	rRNA modification in the nucleus and cytosol	DDX52,RPS14,WDR3,BUD23,UTP4,UTP11,UTP6,PNO1,RPS9,WDR75,UTP15,RRP36,RRP7A,TRMT112,IMP4,NOP14	16
TRANSCRIPTION	SUMOylation of RNA binding proteins	PHC1,NUP85,NUP155,HNRNPC,NUP210,NUP93,CBX8,NUP62,SUMO1,CBX2,NUP37,PHC2,NUP50,NUP43,SEH1L,NUP54	16
TRANSCRIPTION	Transport of Mature mRNA derived from an Intron-Containing Transcript	NUP85,FYTTD1,RBM8A,NUP155,NUP210,NUP93,NUP62,NUP37,SRSF11,RNPS1,NUP50,SRSF7,NUP54,SEH1L,NUP43,EIF4A3,SRSF2	17
TRANSCRIPTION	tRNA processing in the nucleus	FAM98B,NUP85,NUP155,RPP25,NUP210,CSTF2,NUP93,NUP62,NUP37,RPP30,NUP50,NUP54,SEH1L,NUP43,RTCB,RPP40,RPP14	17
TRANSCRIPTION	RNA Polymerase III Abortive And Retractive Initiation	POLR3G,GTF3C1,POLR3K,GTF3C4,CRCP,NFIB,POLR3D,POLR2F,BDP1,SNAPC3,NFIC,POLR3A,GTF3C6,POLR3F,NFIX,NFIA,POU2F1,GTF3C3	18
TRANSCRIPTION	RNA polymerase II transcribes snRNA genes	SP1,GTF2F1,ZC3H8,PHAX,CDK9,POU2F1,SUPT4H1,INTS7,TAF6,CCNT1,POLR2F,CCNT2,SSU72,RPAP2,TAF8,RPRD2,INTS13,SNAPC3,POU2F2	19
TRANSCRIPTION	mRNA Splicing - Major Pathway	HNRNPA1,GTF2F1,TFIP11,SNRPD1,CDC5L,PPIL4,RNPS1,SRSF10,SRSF11,TXNL4A,GCFC2,EFTUD2,ISY1,SNRPD3,DNAJC8,CSTF1,ISY1-RAB43,HNRNPA2B1,PAPOLA,PRPF38A,LSM3,PABPN1,PPIL3,LSM4,BCAS2,POLR2F,SF3A3,PTBP1,PPWD1,CPSF7,HSPA8,RBM8A,HNRNPC,PPIL6,SRSF7,SUGP1,HNRNPA3,HNRNPU,EIF4A3,HNRNPF,PHF5A,SF3A1,CSTF2,SF3B3,CRNKL1,CPSF2,HNRNPD,GPKOW,CHERP,SRSF2,HNRNPA0,HNRNPUL1	52
TRANSCRIPTION	Translation initiation complex formation	RPS14,RPS27A,RPS23,EIF4H,EIF4A1,EIF3F,RPS21,EIF2S1,RPS24,RPS15A,EIF1AX,EIF4E,RPS9,EIF4G1,RPS19,RPS17,RPS3,EIF4A2,EIF3L,EIF3H,EIF2S3	21
TRANSCRIPTION	Eukaryotic Translation Termination	RPLP1,RPS14,RPS27A,RPL10A,RPL18A,RPL41,RPS23,RPL37,RPL18,RPS21,RPL24,RPL37A,RPS15A,RPS24,RPL13A,ETF1,RPS9,TRMT112,RPL14,RPS19,RPS17,RPL28,RPS3,RPL19,RPL3L,RPLP0	26
TRANSCRIPTION	Major pathway of rRNA processing in the nucleolus and cytosol	RPLP1,RPS14,RPS27A,RPL10A,RPL18A,ISG20L2,RRP7A,RPL41,RPP40,IMP4,RPS23,RPL37,NOP14,NIP7,ERI1,BUD23,RPL18,RPP25,RPS21,RPL24,RPS24,RBM28,RPL37A,RPS15A,RPL13A,EXOSC2,WDR3,UTP4,UTP11,CSNK1E,WDR75,PELP1,RPP30,FTSJ3,EXOSC6,RPS9,PNO1,EBNA1BP2,RPL14,DDX52,WDR12,RPS19,RPS17,RPL28,RPS3,RPL19,UTP6,RPL3L,UTP15,NOL9,RRP36,RPLP0,RPP14	53
TRANSCRIPTION	Generic Transcription Pathway	ZNF446,ZNF770,ZNF439,ZNF317,ZNF764,ZNF786,ZNF611,ZNF347,ZNF264,ZNF268,ZFP30,ZNF175,ZNF730,ZNF398,ZNF585B,ZNF667,ZNF154,ZNF583,ZNF320,ZNF267,KRBA1,ZNF682,ZNF726,ZNF747,ZNF101,ZNF681,ZNF664,ZNF701,ZNF585A,ZNF343,ZSCAN25,ZNF791,MED7,ZFP69B,ZNF740,ZNF43,ZNF429,ZNF669,ZKSCAN4,ZNF33A,ZNF34,ZNF551,ZNF716,ZNF616,ZFP1,ZNF394,ZNF708,ZNF141,ZNF584,ZNF468,ZNF14,ZNF496,ZNF554,ZNF607,ZNF70,MED8,ZNF705A,ZNF699,…	124
TRANSCRIPTION	Nuclear Receptor transcription pathway	THRB,VDR,HNF4A,ESRRB,NR2F6,RORA,NR3C1,NRBF2,ESR2,RARA,AR,NCOR2,NRBP1,THRA,RXRA	15
TRANSCRIPTION	HATs acetylate histones	HCFC1,NCOA1,MEAF6,ATXN7L3,TADA2A,TADA2B,USP22,CREBBP,KAT6B,MSL2,SUPT7L,KANSL1,ATXN7,ING4,ZZZ3,MRGBP,MORF4L2,ACTB,ELP6,VPS72,ELP2,KAT7,JADE3,DR1	24
TRANSCRIPTION	PKMTs methylate histone lysines	SETD1A,EED,SETD1B,ASH2L,SETD7,NSD2,DOT1L,RBBP5,KMT5A,SETD3,KMT2B,KMT2D,RBBP4,KMT2A,KMT5B,ATF7IP,SUZ12	17
TRANSCRIPTION	Activation of gene expression by SREBF (SREBP)	SREBF2,CREBBP,HMGCS1,SP1,TBL1X,NFYA,NCOA1,SCD,TGS1,TBL1XR1,CYP51A1,CHD9,FASN,RXRA,ACACA,SC5D	16

## Sheet: IMMUNE SYSTEM PATHWAYS
IMMUNE SYSTEM	Activation of NF-kappaB in B cells	NFKBIA,PSME3,PSMD11,PSMD3,RPS27A,PSMC2,REL,IKBKG,BTRC,PSMD1,BCL10,PSMB5,UBC,PSMB2,PSMC4,PSMD7,PRKCB	17
IMMUNE SYSTEM	FCERI mediated NF-kB activation	NFKBIA,RPS27A,UBE2N,PSMD1,PDPK1,PSMB5,TRAF6,PSMD11,PSMD3,BCL10,PSMB2,UBE2V1,PSME3,TAB1,PSMC2,TMEM189-UBE2V1,IKBKG,BTRC,UBC,PSMC4,PSMD7,LYN	22
IMMUNE SYSTEM	Gene and protein expression by JAK-STAT signaling after Interleukin-12 stimulation	CAPZA1,HNRNPA2B1,PPIA,CNN2,CFL1,ARF1,PAK2,AIP,PDCD4,MSN,HNRNPF,PITPNA,SOD2,RPLP0,MTAP	15
IMMUNE SYSTEM	Immunoregulatory interactions between a Lymphoid and a non-Lymphoid cell	TREM1,LILRA2,CD300E,HLA-C,COL1A1,IFITM1,HLA-B,ULBP3,HLA-A,SIGLEC9,SIGLEC10,JAML,VCAM1,MICA,ITGB1,MICB,PIANP,CD200,CD40LG,CD226,CD3D,C3,LAIR1,KLRD1,CD3G	25
IMMUNE SYSTEM	Interferon alpha/beta signaling	IFNAR2,SAMHD1,HLA-C,MX2,IFITM1,IRF1,PTPN11,HLA-B,IFIT3,SOCS1,IFI27,HLA-A,ADAR,OAS3,IFITM3,STAT2	16
IMMUNE SYSTEM	Interferon gamma signaling	TRIM35,HLA-C,MID1,GBP4,HLA-B,TRIM6,OAS3,MT2A,CAMK2G,HLA-DRB1,PTAFR,VCAM1,HLA-DRB5,TRIM10,IRF1,CD44,TRIM38,SOCS1,HLA-A,TRIM8	20
IMMUNE SYSTEM	Interleukin-1 signaling	NFKBIA,RPS27A,UBE2N,PSMD1,PSMB5,TRAF6,PSMD11,PSMD3,IRAK2,PSMB2,UBE2V1,PSME3,TAB1,PSMC2,TMEM189-UBE2V1,RBX1,IKBKG,BTRC,UBC,PELI1,IRAK4,PSMC4,IRAK3,PSMD7	24
IMMUNE SYSTEM	Interleukin-4 and Interleukin-13 signaling	SAA1,MYC,S1PR1,HIF1A,BCL2L1,JUNB,POU2F1,CCL11,VIM,IL6R,TWIST1,FSCN1,VCAM1,ITGB1,LIF,CEBPD,CCND1,STAT3,MMP2,SOCS5,HSPA8,CCL22,RORA,VEGFA,NANOG,OPRM1,AKT1,CDKN1A,TNFRSF1B,FOXO1,FOXO3,SOCS1,HMOX1,JAK3,BIRC5,ALOX15,HSP90B1	37
IMMUNE SYSTEM	TNFR2 non-canonical NF-kB pathway	PSME3,PSMD11,PSMD3,RPS27A,CD40LG,PSMC2,PSMC4,PSMD1,PSMB5,UBC,TNFRSF13C,PSMB2,PSMD7,TNFRSF1B,TRAF2	15

## Sheet: REPLICATION PATHWAYS
REPLICATION	HDR through Homologous Recombination (HRR)	POLD3,WRN,RAD50,RPS27A,RFC2,RMI1,UBC,BRIP1,POLE3,RAD51,RAD51B,MRE11,RFC5,ATM,XRCC3	15
REPLICATION	Processing of DNA double-strand break ends	WRN,PPP4R2,RAD50,RPS27A,UBE2N,CLSPN,RNF8,NSD2,SUMO1,CDK2,ABRAXAS1,RFC5,ATM,TIMELESS,HUS1,PIAS4,RFC2,RMI1,UBC,BRIP1,BRCC3,RNF4,UBE2V2,TIPIN,MRE11	25
REPLICATION	Recruitment and ATM-mediated phosphorylation of repair and signaling proteins at DNA double strand breaks	UBE2V2,RAD50,RPS27A,RNF8,NSD2,PIAS4,SMARCA5,UBE2N,MAPK8,UBC,SUMO1,BRCC3,ABRAXAS1,MRE11,ABL1,ATM	16
REPLICATION	SUMOylation of DNA replication proteins	NUP85,CDCA8,NUP155,PIAS4,NUP210,RANGAP1,NUP93,NUP62,SUMO1,NUP37,NUP50,SEH1L,NUP43,INCENP,NUP54,BIRC5	16

## Sheet: RELEVANT PATHWAYS FOR ASD
RELEVANT PROCESS	Activation of anterior HOX genes in hindbrain development during early embryogenesis	YY1,ASH2L,KMT2D,RBBP4,RXRA,HOXC4,SUZ12,EED,NCOA3,RARA,POLR2F,PBX1,PAGR1,CREBBP,HOXA1,PKNOX1,RBBP5,MEIS1,CNOT6,HOXD4,HOXB3	21
RELEVANT PATHWAY	Amino acids regulate mTORC1	ATP6V1G3,FLCN,ATP6V0B,SESN2,WDR59,RRAGC,NPRL3,CASTOR2,SLC38A9,SEH1L,SESN1,SZT2,ATP6V0E1,FNIP1,SH3BP4,ATP6V1C1,ATP6V1A	17
RELEVANT PATHWAY	CLEC7A (Dectin-1) signaling	NFKBIA,RPS27A,UBE2N,PSMD1,PDPK1,PSMB5,TRAF6,PSMD11,PSMD3,BCL10,PSMB2,UBE2V1,CLEC7A,PSME3,TAB1,PSMC2,TMEM189-UBE2V1,IKBKG,BTRC,UBC,PSMC4,PSMD7,PLCG2	23
RELEVANT PATHWAY	Constitutive Signaling by Aberrant PI3K in Cancer	FGFR1,ERBB2,RHOG,TRAT1,PIK3R2,FGF10,PDGFRA,CD28,FGF19,FGF9,EREG,EPGN,STRN,EGF,PTPN11,PDGFA,FGF5,PIK3CB,ESR2,TGFA,HBEGF,KLB,ERBB3,CD86,RAC1,FRS2	26
RELEVANT PATHWAY	Constitutive Signaling by NOTCH1 HD+PEST Domain Mutants	RPS27A,HEYL,MYC,APH1A,TBL1X,RBPJ,NEURL1B,JAG2,CREBBP,RBX1,FBXW7,HDAC5,UBC,NOTCH1,NCOR2,MAML1,TBL1XR1,NEURL1,HDAC7	19
RELEVANT PATHWAY	Constitutive Signaling by NOTCH1 PEST Domain Mutants	RPS27A,HEYL,MYC,APH1A,TBL1X,RBPJ,NEURL1B,JAG2,CREBBP,RBX1,FBXW7,HDAC5,UBC,NOTCH1,NCOR2,MAML1,TBL1XR1,NEURL1,HDAC7	19
RELEVANT PATHWAY	EPHB-mediated forward signaling	EPHB3,WASL,ACTB,ARPC3,RHOA,CFL1,YES1,EPHB4,EFNB1,EFNB2,EPHB2,ARPC2,GRIN2B,RAC1,ARPC4,LYN	16
RELEVANT PATHWAY	HATs acetylate histones	HCFC1,NCOA1,MEAF6,ATXN7L3,TADA2A,TADA2B,USP22,CREBBP,KAT6B,MSL2,SUPT7L,KANSL1,ATXN7,ING4,ZZZ3,MRGBP,MORF4L2,ACTB,ELP6,VPS72,ELP2,KAT7,JADE3,DR1	24
RELEVANT PATHWAY	PI5P, PP2A and IER3 Regulate PI3K/AKT Signaling	FGFR1,ERBB2,RHOG,TRAF6,PIP5K1C,TRAT1,PIK3R2,FGF10,PDGFRA,CD28,FGF19,FGF9,EREG,EPGN,PPP2CB,STRN,EGF,PTPN11,PDGFA,FGF5,AKT1,PIK3CB,PIP4K2B,ESR2,TGFA,IRAK4,MAPK1,HBEGF,KLB,PPP2R1A,PPP2R5C,CD86,RAC1,ERBB3,FRS2	35
RELEVANT PATHWAY	PIP3 activates AKT signaling	FGFR1,ERBB2,PDPK1,RHOG,THEM4,TRAF6,TRAT1,PIK3R2,FGF10,PDGFRA,CD28,FGF19,FGF9,EREG,EPGN,STRN,EGF,PTPN11,PDGFA,FGF5,AKT1,PIK3CB,ESR2,IRAK4,TGFA,HBEGF,KLB,ERBB3,CD86,RAC1,FRS2,TRIB3	32
RELEVANT PATHWAY	Pre-NOTCH Transcription and Translation	TFDP2,TNRC6A,TFDP1,E2F1,AGO1,TNRC6C,TNRC6B,AGO4,RUNX1,NOTCH1,AGO2,ELF3,CCND1,RBPJ,CREBBP,MAML1,AGO3,E2F3	18
RELEVANT PATHWAY	Recycling pathway of L1	RDX,ACTB,TUBB8,RPS6KA3,RPS6KA6,MAPK1,DPYSL2,CLTC,MSN,AP2M1,TUBB4A,RPS6KA5,TUBB2A,AP2B1,RPS6KA4	15
RELEVANT PATHWAY	Regulation of expression of SLITs and ROBOs	LHX4,RPS14,RPLP1,RPS27A,RPL10A,RPL18A,PSMD1,PSMB5,RNPS1,LHX9,RPL41,RPS23,RPL37,PSMD11,PSMD3,SLIT1,RPL18,RPS21,PSMB2,RPL24,RPS24,RPL37A,RPS15A,RPL13A,PSME3,RBM8A,PSMC2,RBX1,UBC,ETF1,RPS9,EIF4A3,RPL14,MSI1,EIF4G1,RPS19,UPF3A,LDB1,RPS17,RPL28,RPS3,RPL19,PSMC4,ELOC,RPL3L,PSMD7,RPLP0	47
RELEVANT PATHWAY	Regulation of Insulin-like Growth Factor (IGF) transport and uptake by Insulin-like Growth Factor Binding Proteins (IGFBPs)	IGF2,PCSK9,FSTL3,MXRA8,QSOX1,FGG,ANO8,SERPINC1,F2,STC2,VWA1,MMP2,CHRDL1,VCAN,CST3,APOB,APP,IGFBP5,NUCB1,IGF1,PRSS23,C3,DNAJC3,KLK2,TGOLN2,MATN3,HSP90B1	27
RELEVANT PATHWAY	Regulation of MECP2 expression and activity	TNRC6A,AGO1,TBL1X,CAMK2G,TNRC6C,AGO4,CAMK4,CALM1,LBR,CREB1,MECP2,NCOR2,TBL1XR1,AGO2,AGO3,TNRC6B	16
RELEVANT PATHWAY	Regulation of PTEN gene transcription	MBD3,MTA1,GATAD2B,CBX2,CHD4,RBBP4,SUZ12,EED,RRAGC,CBX6,HDAC5,CBX8,PHC2,SLC38A9,GATAD2A,PHC1,MAPK1,MTA3,SNAI2,HDAC7	20
RELEVANT PATHWAY	Regulation of PTEN stability and activity	RPS27A,PSMD1,PSMB5,FRK,USP13,PSMD11,PSMD3,CSNK2A1,PSMB2,XIAP,PSME3,PSMC2,UBC,AKT1,WWP2,PTEN,PSMC4,TRIM27,PSMD7	19
RELEVANT PATHWAY	Regulation of RUNX2 expression and activity	PSME3,PSMD11,PSMD3,HIVEP3,RPS27A,NR3C1,TWIST1,PSMC2,RBX1,FBXW7,MSX2,PSMD1,PSMB5,UBC,PSMC4,PSMB2,PSMD7,GSK3B	18
RELEVANT PATHWAY	Regulation of TP53 Activity through Phosphorylation	WRN,RAD50,RPS27A,PRKAB1,TP53INP1,MAPKAPK5,CSNK2A1,TAF6,CDK2,RFC5,ATM,DYRK2,STK11,HUS1,RFC2,RMI1,UBC,BRIP1,PIN1,MDM2,MRE11,MDM4,PRKAA2	23
RELEVANT PATHWAY	TP53 Regulates Metabolic Genes	TACO1,TNRC6C,SESN3,PRKAB1,DDIT4,AGO2,PRDX5,YWHAE,CYCS,TSC1,TNRC6B,COX6B1,TXN,AGO1,COX18,COX8A,RRAGC,GSR,YWHAB,AGO4,YWHAZ,TIGAR,SLC38A9,AKT1,AGO3,SCO1,TNRC6A,SFN,SESN2,PTEN,SESN1,PRKAA2	32
RELEVANT PATHWAY	NOTCH1 Intracellular Domain Regulates Transcription	TBL1X,RPS27A,TLE1,HEYL,HDAC5,FBXW7,MYC,UBC,RBX1,NOTCH1,NCOR2,TBL1XR1,RBPJ,HIF1A,CREBBP,HDAC7,MAML1	17
